# Supplementary material for: Structure modeling and quantitative X-ray diffraction of C-(A)-S-H
Source: J Appl Crystallogr. 2022 Feb 1;55(Pt 1):133–43. doi: 10.1107/S1600576721012668 (PMC8805164; doi:10.1107/S1600576721012668)
Supplement: Supplementary file 1 [file j-55-00133-sup1.cif]

  
data_znvo
#=============================================================================

loop_
  _audit_conform_dict_name
  _audit_conform_dict_version
  _audit_conform_dict_location
     cif_core.dic .  ftp://ftp.iucr.org/pub/cif_core.dic
     cif_pd.dic .  ftp://ftp.iucr.org/pub/cif_pd.dic

# 1. SUBMISSION DETAILS

_publ_contact_author_name         'Karsten Mesecke'
_publ_contact_author_address
;
      University of Greifswald
      Friedrich-Ludwig-Jahn-Strasse 17A
      17489 Greifswald
      Germany
;
_publ_contact_author_email        karsten.mesecke@stud.uni-greifswald.de
_publ_contact_author_fax          ' '
_publ_contact_author_phone        ' '

_publ_requested_journal           'Journal of Applied Crystallography'
_publ_requested_category          FA

_publ_contact_letter
; Please consider this CIF submission for publication as part of a full paper in the 
  Journal of Applied Crystallography. 
;

#=============================================================================

# 2. PROCESSING SUMMARY (IUCr Office Use Only)

_journal_date_recd_electronic      2021-08-15
_journal_date_to_coeditor         ?
_journal_date_from_coeditor       97-06-30
_journal_date_accepted     2021-11-28
_journal_date_printers_first      97-09-18
_journal_date_printers_final      ?
_journal_date_proofs_out          97-10-06
_journal_date_proofs_in           97-10-14
_journal_coeditor_name            ?
_journal_coeditor_code      VB5025SUP1
_journal_coeditor_notes
; ?
;
_journal_techeditor_code      J211266
_journal_paper_category      FA
_iucr_compatibility_tag          ACTA95
_journal_techeditor_notes
; ?
;
_journal_coden_ASTM               ACSCEE
_journal_name_full                'Acta Crystallographica, Section C'
_journal_year                     1997 
_journal_volume                   C53
_journal_issue                    DEC97
_journal_page_first               1738 
_journal_page_last                1739
_journal_suppl_publ_number        ?
_journal_suppl_publ_pages         ?

#==============================================================================

# 3. TITLE AND AUTHOR LIST

_publ_section_title
;
Example CIF - Not for publication
;

# The loop structure below should contain the names and addresses of all
# authors, in the required order of publication. Repeat as necessary. 

loop_
    _publ_author_name
    _publ_author_address
    'Mesecke, Karsten'
;    University of Greifswald
      Friedrich-Ludwig-Jahn-Strasse 17A
      17489 Greifswald
      Germany
;
    'Malorny, Winfried'
;     Hochschule Wismar
      Philipp-Mueller-Strasse 14
      23966 Wismar
      Germany
;
    'Warr, Laurence N.'
;     University of Greifswald
      Friedrich-Ludwig-Jahn-Strasse 17A
      17489 Greifswald
      Germany
;

#==============================================================================

# 4. TEXT

_publ_section_synopsis
;
Atomistic structure models of nanocrystalline calcium silicate hydrates (C-S-H) 
combined with a supercell approach using TOPAS, that simulates nanostructural 
features such as isolated layers, turbostratic disorder or fibrils. Quantitative 
XRD of C-S-H is demonstrated for autoclaved aerated concrete and intermediates.
;

_publ_section_abstract                           
; ?
;

_publ_section_comment
; ?
;
_publ_section_exptl_prep     
; An AAC mixture was prepared from 55.6 wt% quartz sand (99.1 wt% SiO2; D50
23 micron), 22.2 wt% ordinary Portland cement, 22.2 wt% lime (93 wt% CaO), 0.1 wt%
aluminium powder and water with a water-to-solid ratio of 0.72. A specimen Ca/Si
ratio of 0.63 was calculated from the chemical composition of the raw materials (XRF).
The mixture was homogenized using a dissolver blade stirrer for 3 min at 3000 min-1
and the obtained slurry was cast into a mold. Foaming, subsequent setting and 
accelerated cement hydration took place at 340 K for 6 h. The mixture was briefly 
cured in an 18 L autoclave at ca. 458 K (1.0 Mpa) for 90 min whereby heating up from 
373 K took 200 min. After cooling down < 340 K and before opening, the autoclave was 
flushed with nitrogen to minimize carbonatization. Further drying took place at < 310 K 
for 4 h.
;

_publ_section_exptl_refinement  
;
The powder diffraction pattern was refined using TOPAS 5.0.
;
_publ_section_references   
;
Hamid, S. A. (1981). Z. Kristallogr. 154, 189-198.
Richardson, I. G. (2014). Acta Cryst. B 70, 903-923.
Ufer, K., Roth, G., Kleeberg, R., Stanjek, H., Dohrmann, R. & Bergmann, J. (2004). 
Z. Kristallogr. 219, 519-527.

...

;
_publ_section_figure_captions
; Fig. 1. C-S-H derived from tobermorite with statistically distributed sites and
exemplary marked coordination spheres. The central main-layer of Ca-O polyhedra 
(green) and paired silicate tetrahedra (grey) are encompassed by bridging silicate 
tetrahedra and charge-balancing Ca-O octahedra.

Fig. 3. Simulated C-S-H XRD patterns for isolated layers (a), turbostratically 
disordered layers (layer-to-layer distance 11.5A) (b), fibrils (c) and different 
Ca/Si ratios for the fibrillar model 4.5nm in width (d) . Simulations account 
for a variable divergence slit, an isotropic crystallite size of 30nm and b=3.675A.

Fig. 5. Diffractogram and calculated XRD pattern of a sample after 1.5 h at 458 K
(290 min) with 20 wt% subsequently added corundum.

;
_publ_section_acknowledgements
; ?.
;

#==============================================================================

# If more than one structure is reported, sections 5-10 should be filled in
# per structure. For each data set, replace the '?' in the data_? line below
# by a unique identifier.

#==============================================================================

data_I

# 5. CHEMICAL DATA

_chemical_name_systematic                           
;
?
;
_chemical_name_common             'nanocrystalline calcium silicate hydrate'
_chemical_formula_moiety          ?
_chemical_formula_structural      ?
_chemical_formula_analytical      ?
_chemical_formula_iupac           ? 
_chemical_formula_sum             'Ca2.86 H7.67 O10.92 Si2.2'
_chemical_formula_weight          358.78
_chemical_melting_point           ?
_chemical_compound_source         ?

loop_
    _atom_type_symbol
    _atom_type_description
    _atom_type_scat_dispersion_real
    _atom_type_scat_dispersion_imag
    _atom_type_scat_source
    ? ? ? ? ?


#==============================================================================

# 6. POWDER SPECIMEN AND CRYSTAL DATA

_space_group_crystal_system             orthorhombic      
_space_group_name_H-M_alt               'P 1'
_space_group_name_Hall                  'P 1'

loop_                                            
    _symmetry_equiv_pos_site_id
    _symmetry_equiv_pos_as_xyz
    1    x,y,z


_cell_length_a 200
_cell_length_b 3.675
_cell_length_c 100
_cell_angle_alpha 90
_cell_angle_beta 90
_cell_angle_gamma 90
_cell_volume 73500                
_cell_formula_units_Z     8                  
_cell_measurement_temperature     295        

_pd_calibration_special_details      
; ?
;
_cell_special_details
; supercell
;

_exptl_crystal_density_diffrn     ?
_exptl_crystal_density_meas        ?
_exptl_crystal_density_method     'not measured'
_exptl_crystal_F_000               ?

# The next three fields give the specimen dimensions in mm.  The equatorial 
# plane contains the incident and diffracted beam.
_pd_spec_size_axial               25       # perpendicular to 
                                           # equatorial plane

_pd_spec_size_equat               25       # parallel to 
                                           # scattering vector 
                                           # in transmission

_pd_spec_size_thick                1       # parallel to 
                                           # scattering vector 
                                           # in reflection

# The next five fields are character fields that describe the specimen.

_pd_spec_mounting                          
; packed powder pellet
;
_pd_spec_mount_mode         reflection    # options are 'reflection' 
                                          # or 'transmission'

_pd_spec_shape              flat_sheet    # options are 'cylinder',
                                          # 'flat_sheet' or 'irregular'
             

_pd_char_particle_morphology      ?                      
_pd_char_colour              white        # use ICDD colour descriptions

# The following three fields describe the preparation of the specimen. 
# The cooling rate is in K/min.  The pressure at which the sample was
# prepared is in kPa.  The temperature of preparation is in K.
 


_pd_prep_cool_rate                ?        
_pd_prep_pressure                 1000       
_pd_prep_temperature            458        


# The next four fields are normally only needed for transmission experiments.
_exptl_absorpt_coefficient_mu     ?
_exptl_absorpt_correction_type    ?        
_exptl_absorpt_correction_T_min   ?        
_exptl_absorpt_correction_T_max   ?     

#=======================================================================

# 7. EXPERIMENTAL DATA

_exptl_special_details
; ?
;

# This following item is used to identify the equipment used to record the
# powder pattern when the diffractogram was measured at a laboratory
# other than the authors' home institution, e.g. when neutron or synchrotron
# radiation is used.

_pd_instr_location
; ?
;

_diffrn_ambient_temperature     295                    
_diffrn_source              'sealed X-ray tube'        
_diffrn_source_target            Cu                                     
_diffrn_source_type               ?
_diffrn_measurement_device_type  'LynxEye'       
_diffrn_detector               '?'               
_diffrn_detector_type             'Linear position sensitive detector'       
_pd_meas_scan_method              cont        # options are 'step', 'cont',
                                              # 'tof', 'fixed' or
                                              # 'disp' (= dispersive)
_pd_meas_special_details
;  ?
;

# The following six items are used for angular dispersive measurements only.

loop_
    _diffrn_radiation_type                   
    _diffrn_radiation_wavelength             
       CuK\a~1~ 1.54056
       CuK\a~2~ 1.54439
_diffrn_radiation_monochromator   none                 

# The following four items give details of the measured (not processed)
# powder pattern.  Angles are in degrees.

_pd_meas_number_of_points       4594                                     
_pd_meas_2theta_range_min         5                   
_pd_meas_2theta_range_max        70                   
_pd_meas_2theta_range_inc          0.01

# The following three items are used for time-of-flight measurements only.

_pd_instr_dist_src/spec           ?                    
_pd_instr_dist_spec/detc          ?                    
_pd_meas_2theta_fixed             ?                    

# The following fields are used to identify the programs used.

_computing_data_collection        'Diffrac Comander (Bruker AXS)'
_computing_cell_refinement        ?
_computing_data_reduction         ?
_computing_structure_solution     ?
_computing_structure_refinement   'TOPAS (Bruker AXS)'
_computing_molecular_graphics   ?
_computing_publication_material   ?

#==============================================================================

# 8. REFINEMENT DATA

# Use the next field to give any special details about the fitting of the
# powder pattern.

_pd_proc_ls_special_details
; ?
;

# The next three items are given as text
_pd_proc_ls_profile_function      'fundamental parameter approach'  
_pd_proc_ls_background_function   'Chebyshev polynomial 4th order'     
_pd_proc_ls_pref_orient_corr                      
; ?
;

_pd_proc_ls_prof_R_factor         ?          
_pd_proc_ls_prof_wR_factor        ?         
_pd_proc_ls_prof_wR_expected      ?         

_refine_special_details
; stepwise
;

_refine_ls_structure_factor_coef     ?
_refine_ls_matrix_type               ?
_refine_ls_weighting_scheme          ?
_refine_ls_weighting_details         ?
_refine_ls_hydrogen_treatment        ?
_refine_ls_extinction_method         ?       
_refine_ls_extinction_coef           ?           
_refine_ls_number_parameters         ?
_refine_ls_number_restraints         ?
_refine_ls_number_constraints        ?

# The following item is the same as CHI, the square root of 'CHI squared'
_refine_ls_goodness_of_fit_all       ?      

_refine_ls_R_I_factor                ?
_refine_ls_restrained_S_all          ?           
_refine_ls_shift/su_max              ?
_refine_ls_shift/su_mean             ?


# The following four items apply to angular dispersive measurements.
# 2theta minimum, maximum and increment (in degrees) are for the 
# intensities used in the refinement.
_pd_proc_2theta_range_min        14             
_pd_proc_2theta_range_max        61             
_pd_proc_2theta_range_inc        0.01

loop_
      _pd_proc_wavelength       1.540562    1.544390   

# Each refinement must be accompanied by a listing of the powder data
# in CIF format.  Each listing should be sent as a separate file consisting 
# of one data block containing a single powder profile. The value of 
# _pd_block_diffractogram_id is used to associate each refinement with 
# its corresponding powder profile, since it must match the value
# of _pd_block_id in the file containing the powder data. 

_pd_block_diffractogram_id      C-S-H_20_corundum    

# Give appropriate details in the next two text fields.
_pd_proc_info_excluded_regions    ?             
_pd_proc_info_data_reduction      ?

#==============================================================================

# 9. ATOMIC COORDINATES AND DISPLACEMENT PARAMETERS

loop_
 _atom_site_label
_atom_site_type_symbol
_atom_site_symmetry_multiplicity
_atom_site_fract_x
_atom_site_fract_y
_atom_site_fract_z
_atom_site_occupancy
_atom_site_B_iso_or_equiv
O12_1 O-2   1 0 0 0.06902037 0.5 3.16
O9_2 O-2   1 0.02580732 0 0.06993153 0.25 6.32
O9_1 O-2   1 0.00212268 0 0.06993153 0.25 6.32
O7_2 O-2   1 0.013965 0.67 0.07084269 0.5 4.18
O7_1 O-2   1 0.013965 0.33 0.07084269 0.5 4.18
O6_1 O-2   1 0.013965 0 0.07927092 0.5 1.89
Si3_2 Si+4   1 0.013965 0.586 0.08496567 0.5 1.18
Si3_1 Si+4   1 0.013965 0.414 0.08496567 0.5 1.18
O2_2 O-2   1 0.02052855 0.52 0.09362169 0.5 1.34
O2_4 O-2   1 0.00740145 0.52 0.09362169 0.5 1.34
O2_3 O-2   1 0.02052855 0.48 0.09362169 0.5 1.34
O2_1 O-2   1 0.00740145 0.48 0.09362169 0.5 1.34
Ca2_1 Ca+2   1 0 0 0.09419116 1 1.34
Ca1_5 Ca+2   1 0.013965 0.5 0.113895 1 1.34
O1_6 O-2   1 0.00656355 0.01 0.1132116 0.5 1.34
O1_8 O-2   1 0.02136645 0.01 0.1132116 0.5 1.34
O1_7 O-2   1 0.00656355 0.99 0.1132116 0.5 1.34
O1_5 O-2   1 0.02136645 0.99 0.1132116 0.5 1.34
Si4_6 Si+4   1 0 0.075 0.1218677 0.5 1.18
Si4_5 Si+4   1 0 0.925 0.1218677 0.5 1.18
O5_5 O-2   1 0 0.5 0.1264234 0.5 1.89
O11_5 O-2   1 0.013965 0.5 0.1369018 0.5 3.16
O4_6 O-2   1 0.0120099 0.5 0.1371296 0.25 6.32
O4_5 O-2   1 0.0159201 0.5 0.1371296 0.25 6.32
O8_6 O-2   1 0 0.16 0.1359906 0.5 4.18
O8_5 O-2   1 0 0.84 0.1359906 0.5 4.18
Si2_2 Si+4   1 0.01832208 0 0.06423678 0.05 2.76
Si2_1 Si+4   1 0.00960792 0 0.06423678 0.05 2.76
O3_2 O-2   1 0.0189924 0 0.04806369 0.265 6.32
O3_1 O-2   1 0.0089376 0 0.04806369 0.265 6.32
Si1_6 Si+4   1 0.00435708 0.5 0.141002 0.05 2.76
Si1_5 Si+4   1 0.02357292 0.5 0.141002 0.05 2.76
O3_6 O-2   1 0.0050274 0.5 0.1569473 0.265 6.32
O3_5 O-2   1 0.0229026 0.5 0.1569473 0.265 6.32
Ca3_6 Ca+2   1 0.0120099 0 0.1495821 0.215 4.74
O10_7 O-2   1 0.0201096 0.16 0.1650718 0.1075 6.32
O10_5 O-2   1 0.0201096 0.84 0.1650718 0.1075 6.32
Ca3_5 Ca+2   1 0.0159201 -0 0.1495821 0.215 4.74
O10_6 O-2   1 0.0078204 0.16 0.1650718 0.1075 6.32
O10_8 O-2   1 0.0078204 0.84 0.1650718 0.1075 6.32
Ca3_2 Ca+2   1 0.0259749 0.5 0.05717529 0.215 4.74
O10_4 O-2   1 0.0061446 0.34 0.04168557 0.1075 6.32
O10_2 O-2   1 0.0061446 0.66 0.04168557 0.1075 6.32
Ca3_1 Ca+2   1 0.0019551 0.5 0.05717529 0.215 4.74
O10_3 O-2   1 0.0217854 0.34 0.04168557 0.1075 6.32
O10_1 O-2   1 0.0217854 0.66 0.04168557 0.1075 6.32
O12_1 O-2   1 0.02793 0 0.06902037 0.5 3.16
O9_2 O-2   1 0.05373732 0 0.06993153 0.25 6.32
O9_1 O-2   1 0.03005268 0 0.06993153 0.25 6.32
O7_2 O-2   1 0.041895 0.67 0.07084269 0.5 4.18
O7_1 O-2   1 0.041895 0.33 0.07084269 0.5 4.18
O6_1 O-2   1 0.041895 0 0.07927092 0.5 1.89
Si3_2 Si+4   1 0.041895 0.586 0.08496567 0.5 1.18
Si3_1 Si+4   1 0.041895 0.414 0.08496567 0.5 1.18
O2_2 O-2   1 0.04845855 0.52 0.09362169 0.5 1.34
O2_4 O-2   1 0.03533145 0.52 0.09362169 0.5 1.34
O2_3 O-2   1 0.04845855 0.48 0.09362169 0.5 1.34
O2_1 O-2   1 0.03533145 0.48 0.09362169 0.5 1.34
Ca2_1 Ca+2   1 0.02793 0 0.09419116 1 1.34
Ca1_5 Ca+2   1 0.041895 0.5 0.113895 1 1.34
O1_6 O-2   1 0.03449355 0.01 0.1132116 0.5 1.34
O1_8 O-2   1 0.04929645 0.01 0.1132116 0.5 1.34
O1_7 O-2   1 0.03449355 0.99 0.1132116 0.5 1.34
O1_5 O-2   1 0.04929645 0.99 0.1132116 0.5 1.34
Si4_6 Si+4   1 0.02793 0.075 0.1218677 0.5 1.18
Si4_5 Si+4   1 0.02793 0.925 0.1218677 0.5 1.18
O5_5 O-2   1 0.02793 0.5 0.1264234 0.5 1.89
O11_5 O-2   1 0.041895 0.5 0.1369018 0.5 3.16
O4_6 O-2   1 0.0399399 0.5 0.1371296 0.25 6.32
O4_5 O-2   1 0.0438501 0.5 0.1371296 0.25 6.32
O8_6 O-2   1 0.02793 0.16 0.1359906 0.5 4.18
O8_5 O-2   1 0.02793 0.84 0.1359906 0.5 4.18
Si2_2 Si+4   1 0.04625208 0 0.06423678 0.05 2.76
Si2_1 Si+4   1 0.03753792 0 0.06423678 0.05 2.76
O3_2 O-2   1 0.0469224 0 0.04806369 0.265 6.32
O3_1 O-2   1 0.0368676 0 0.04806369 0.265 6.32
Si1_6 Si+4   1 0.03228708 0.5 0.141002 0.05 2.76
Si1_5 Si+4   1 0.05150292 0.5 0.141002 0.05 2.76
O3_6 O-2   1 0.0329574 0.5 0.1569473 0.265 6.32
O3_5 O-2   1 0.0508326 0.5 0.1569473 0.265 6.32
Ca3_6 Ca+2   1 0.0399399 0 0.1495821 0.215 4.74
O10_7 O-2   1 0.0480396 0.16 0.1650718 0.1075 6.32
O10_5 O-2   1 0.0480396 0.84 0.1650718 0.1075 6.32
Ca3_5 Ca+2   1 0.0438501 -0 0.1495821 0.215 4.74
O10_6 O-2   1 0.0357504 0.16 0.1650718 0.1075 6.32
O10_8 O-2   1 0.0357504 0.84 0.1650718 0.1075 6.32
Ca3_2 Ca+2   1 0.0539049 0.5 0.05717529 0.215 4.74
O10_4 O-2   1 0.0340746 0.34 0.04168557 0.1075 6.32
O10_2 O-2   1 0.0340746 0.66 0.04168557 0.1075 6.32
Ca3_1 Ca+2   1 0.0298851 0.5 0.05717529 0.215 4.74
O10_3 O-2   1 0.0497154 0.34 0.04168557 0.1075 6.32
O10_1 O-2   1 0.0497154 0.66 0.04168557 0.1075 6.32
O12_1 O-2   1 0.05586 0 0.06902037 0.5 3.16
O9_2 O-2   1 0.08166732 0 0.06993153 0.25 6.32
O9_1 O-2   1 0.05798268 0 0.06993153 0.25 6.32
O7_2 O-2   1 0.069825 0.67 0.07084269 0.5 4.18
O7_1 O-2   1 0.069825 0.33 0.07084269 0.5 4.18
O6_1 O-2   1 0.069825 0 0.07927092 0.5 1.89
Si3_2 Si+4   1 0.069825 0.586 0.08496567 0.5 1.18
Si3_1 Si+4   1 0.069825 0.414 0.08496567 0.5 1.18
O2_2 O-2   1 0.07638855 0.52 0.09362169 0.5 1.34
O2_4 O-2   1 0.06326145 0.52 0.09362169 0.5 1.34
O2_3 O-2   1 0.07638855 0.48 0.09362169 0.5 1.34
O2_1 O-2   1 0.06326145 0.48 0.09362169 0.5 1.34
Ca2_1 Ca+2   1 0.05586 0 0.09419116 1 1.34
Ca1_5 Ca+2   1 0.069825 0.5 0.113895 1 1.34
O1_6 O-2   1 0.06242355 0.01 0.1132116 0.5 1.34
O1_8 O-2   1 0.07722645 0.01 0.1132116 0.5 1.34
O1_7 O-2   1 0.06242355 0.99 0.1132116 0.5 1.34
O1_5 O-2   1 0.07722645 0.99 0.1132116 0.5 1.34
Si4_6 Si+4   1 0.05586 0.075 0.1218677 0.5 1.18
Si4_5 Si+4   1 0.05586 0.925 0.1218677 0.5 1.18
O5_5 O-2   1 0.05586 0.5 0.1264234 0.5 1.89
O11_5 O-2   1 0.069825 0.5 0.1369018 0.5 3.16
O4_6 O-2   1 0.0678699 0.5 0.1371296 0.25 6.32
O4_5 O-2   1 0.0717801 0.5 0.1371296 0.25 6.32
O8_6 O-2   1 0.05586 0.16 0.1359906 0.5 4.18
O8_5 O-2   1 0.05586 0.84 0.1359906 0.5 4.18
Si2_2 Si+4   1 0.07418208 0 0.06423678 0.05 2.76
Si2_1 Si+4   1 0.06546792 0 0.06423678 0.05 2.76
O3_2 O-2   1 0.0748524 0 0.04806369 0.265 6.32
O3_1 O-2   1 0.0647976 0 0.04806369 0.265 6.32
Si1_6 Si+4   1 0.06021708 0.5 0.141002 0.05 2.76
Si1_5 Si+4   1 0.07943292 0.5 0.141002 0.05 2.76
O3_6 O-2   1 0.0608874 0.5 0.1569473 0.265 6.32
O3_5 O-2   1 0.0787626 0.5 0.1569473 0.265 6.32
Ca3_6 Ca+2   1 0.0678699 0 0.1495821 0.215 4.74
O10_7 O-2   1 0.0759696 0.16 0.1650718 0.1075 6.32
O10_5 O-2   1 0.0759696 0.84 0.1650718 0.1075 6.32
Ca3_5 Ca+2   1 0.0717801 -0 0.1495821 0.215 4.74
O10_6 O-2   1 0.0636804 0.16 0.1650718 0.1075 6.32
O10_8 O-2   1 0.0636804 0.84 0.1650718 0.1075 6.32
Ca3_2 Ca+2   1 0.0818349 0.5 0.05717529 0.215 4.74
O10_4 O-2   1 0.0620046 0.34 0.04168557 0.1075 6.32
O10_2 O-2   1 0.0620046 0.66 0.04168557 0.1075 6.32
Ca3_1 Ca+2   1 0.0578151 0.5 0.05717529 0.215 4.74
O10_3 O-2   1 0.0776454 0.34 0.04168557 0.1075 6.32
O10_1 O-2   1 0.0776454 0.66 0.04168557 0.1075 6.32
O12_1 O-2   1 0.08379 0 0.06902037 0.5 3.16
O9_2 O-2   1 0.1095973 0 0.06993153 0.25 6.32
O9_1 O-2   1 0.08591268 0 0.06993153 0.25 6.32
O7_2 O-2   1 0.097755 0.67 0.07084269 0.5 4.18
O7_1 O-2   1 0.097755 0.33 0.07084269 0.5 4.18
O6_1 O-2   1 0.097755 0 0.07927092 0.5 1.89
Si3_2 Si+4   1 0.097755 0.586 0.08496567 0.5 1.18
Si3_1 Si+4   1 0.097755 0.414 0.08496567 0.5 1.18
O2_2 O-2   1 0.1043186 0.52 0.09362169 0.5 1.34
O2_4 O-2   1 0.09119145 0.52 0.09362169 0.5 1.34
O2_3 O-2   1 0.1043186 0.48 0.09362169 0.5 1.34
O2_1 O-2   1 0.09119145 0.48 0.09362169 0.5 1.34
Ca2_1 Ca+2   1 0.08379 0 0.09419116 1 1.34
Ca1_5 Ca+2   1 0.097755 0.5 0.113895 1 1.34
O1_6 O-2   1 0.09035355 0.01 0.1132116 0.5 1.34
O1_8 O-2   1 0.1051565 0.01 0.1132116 0.5 1.34
O1_7 O-2   1 0.09035355 0.99 0.1132116 0.5 1.34
O1_5 O-2   1 0.1051565 0.99 0.1132116 0.5 1.34
Si4_6 Si+4   1 0.08379 0.075 0.1218677 0.5 1.18
Si4_5 Si+4   1 0.08379 0.925 0.1218677 0.5 1.18
O5_5 O-2   1 0.08379 0.5 0.1264234 0.5 1.89
O11_5 O-2   1 0.097755 0.5 0.1369018 0.5 3.16
O4_6 O-2   1 0.0957999 0.5 0.1371296 0.25 6.32
O4_5 O-2   1 0.0997101 0.5 0.1371296 0.25 6.32
O8_6 O-2   1 0.08379 0.16 0.1359906 0.5 4.18
O8_5 O-2   1 0.08379 0.84 0.1359906 0.5 4.18
Si2_2 Si+4   1 0.1021121 0 0.06423678 0.05 2.76
Si2_1 Si+4   1 0.09339792 0 0.06423678 0.05 2.76
O3_2 O-2   1 0.1027824 0 0.04806369 0.265 6.32
O3_1 O-2   1 0.0927276 0 0.04806369 0.265 6.32
Si1_6 Si+4   1 0.08814708 0.5 0.141002 0.05 2.76
Si1_5 Si+4   1 0.1073629 0.5 0.141002 0.05 2.76
O3_6 O-2   1 0.0888174 0.5 0.1569473 0.265 6.32
O3_5 O-2   1 0.1066926 0.5 0.1569473 0.265 6.32
Ca3_6 Ca+2   1 0.0957999 0 0.1495821 0.215 4.74
O10_7 O-2   1 0.1038996 0.16 0.1650718 0.1075 6.32
O10_5 O-2   1 0.1038996 0.84 0.1650718 0.1075 6.32
Ca3_5 Ca+2   1 0.0997101 -0 0.1495821 0.215 4.74
O10_6 O-2   1 0.0916104 0.16 0.1650718 0.1075 6.32
O10_8 O-2   1 0.0916104 0.84 0.1650718 0.1075 6.32
Ca3_2 Ca+2   1 0.1097649 0.5 0.05717529 0.215 4.74
O10_4 O-2   1 0.0899346 0.34 0.04168557 0.1075 6.32
O10_2 O-2   1 0.0899346 0.66 0.04168557 0.1075 6.32
Ca3_1 Ca+2   1 0.0857451 0.5 0.05717529 0.215 4.74
O10_3 O-2   1 0.1055754 0.34 0.04168557 0.1075 6.32
O10_1 O-2   1 0.1055754 0.66 0.04168557 0.1075 6.32
O12_1 O-2   1 0.11172 0 0.06902037 0.5 3.16
O9_2 O-2   1 0.1375273 0 0.06993153 0.25 6.32
O9_1 O-2   1 0.1138427 0 0.06993153 0.25 6.32
O7_2 O-2   1 0.125685 0.67 0.07084269 0.5 4.18
O7_1 O-2   1 0.125685 0.33 0.07084269 0.5 4.18
O6_1 O-2   1 0.125685 0 0.07927092 0.5 1.89
Si3_2 Si+4   1 0.125685 0.586 0.08496567 0.5 1.18
Si3_1 Si+4   1 0.125685 0.414 0.08496567 0.5 1.18
O2_2 O-2   1 0.1322486 0.52 0.09362169 0.5 1.34
O2_4 O-2   1 0.1191214 0.52 0.09362169 0.5 1.34
O2_3 O-2   1 0.1322486 0.48 0.09362169 0.5 1.34
O2_1 O-2   1 0.1191214 0.48 0.09362169 0.5 1.34
Ca2_1 Ca+2   1 0.11172 0 0.09419116 1 1.34
Ca1_5 Ca+2   1 0.125685 0.5 0.113895 1 1.34
O1_6 O-2   1 0.1182836 0.01 0.1132116 0.5 1.34
O1_8 O-2   1 0.1330865 0.01 0.1132116 0.5 1.34
O1_7 O-2   1 0.1182836 0.99 0.1132116 0.5 1.34
O1_5 O-2   1 0.1330865 0.99 0.1132116 0.5 1.34
Si4_6 Si+4   1 0.11172 0.075 0.1218677 0.5 1.18
Si4_5 Si+4   1 0.11172 0.925 0.1218677 0.5 1.18
O5_5 O-2   1 0.11172 0.5 0.1264234 0.5 1.89
O11_5 O-2   1 0.125685 0.5 0.1369018 0.5 3.16
O4_6 O-2   1 0.1237299 0.5 0.1371296 0.25 6.32
O4_5 O-2   1 0.1276401 0.5 0.1371296 0.25 6.32
O8_6 O-2   1 0.11172 0.16 0.1359906 0.5 4.18
O8_5 O-2   1 0.11172 0.84 0.1359906 0.5 4.18
Si2_2 Si+4   1 0.1300421 0 0.06423678 0.05 2.76
Si2_1 Si+4   1 0.1213279 0 0.06423678 0.05 2.76
O3_2 O-2   1 0.1307124 0 0.04806369 0.265 6.32
O3_1 O-2   1 0.1206576 0 0.04806369 0.265 6.32
Si1_6 Si+4   1 0.1160771 0.5 0.141002 0.05 2.76
Si1_5 Si+4   1 0.1352929 0.5 0.141002 0.05 2.76
O3_6 O-2   1 0.1167474 0.5 0.1569473 0.265 6.32
O3_5 O-2   1 0.1346226 0.5 0.1569473 0.265 6.32
Ca3_6 Ca+2   1 0.1237299 0 0.1495821 0.215 4.74
O10_7 O-2   1 0.1318296 0.16 0.1650718 0.1075 6.32
O10_5 O-2   1 0.1318296 0.84 0.1650718 0.1075 6.32
Ca3_5 Ca+2   1 0.1276401 -0 0.1495821 0.215 4.74
O10_6 O-2   1 0.1195404 0.16 0.1650718 0.1075 6.32
O10_8 O-2   1 0.1195404 0.84 0.1650718 0.1075 6.32
Ca3_2 Ca+2   1 0.1376949 0.5 0.05717529 0.215 4.74
O10_4 O-2   1 0.1178646 0.34 0.04168557 0.1075 6.32
O10_2 O-2   1 0.1178646 0.66 0.04168557 0.1075 6.32
Ca3_1 Ca+2   1 0.1136751 0.5 0.05717529 0.215 4.74
O10_3 O-2   1 0.1335054 0.34 0.04168557 0.1075 6.32
O10_1 O-2   1 0.1335054 0.66 0.04168557 0.1075 6.32
O12_1 O-2   1 0.13965 0 0.06902037 0.5 3.16
O9_2 O-2   1 0.1654573 0 0.06993153 0.25 6.32
O9_1 O-2   1 0.1417727 0 0.06993153 0.25 6.32
O7_2 O-2   1 0.153615 0.67 0.07084269 0.5 4.18
O7_1 O-2   1 0.153615 0.33 0.07084269 0.5 4.18
O6_1 O-2   1 0.153615 0 0.07927092 0.5 1.89
Si3_2 Si+4   1 0.153615 0.586 0.08496567 0.5 1.18
Si3_1 Si+4   1 0.153615 0.414 0.08496567 0.5 1.18
O2_2 O-2   1 0.1601786 0.52 0.09362169 0.5 1.34
O2_4 O-2   1 0.1470515 0.52 0.09362169 0.5 1.34
O2_3 O-2   1 0.1601786 0.48 0.09362169 0.5 1.34
O2_1 O-2   1 0.1470515 0.48 0.09362169 0.5 1.34
Ca2_1 Ca+2   1 0.13965 0 0.09419116 1 1.34
Ca1_5 Ca+2   1 0.153615 0.5 0.113895 1 1.34
O1_6 O-2   1 0.1462136 0.01 0.1132116 0.5 1.34
O1_8 O-2   1 0.1610165 0.01 0.1132116 0.5 1.34
O1_7 O-2   1 0.1462136 0.99 0.1132116 0.5 1.34
O1_5 O-2   1 0.1610165 0.99 0.1132116 0.5 1.34
Si4_6 Si+4   1 0.13965 0.075 0.1218677 0.5 1.18
Si4_5 Si+4   1 0.13965 0.925 0.1218677 0.5 1.18
O5_5 O-2   1 0.13965 0.5 0.1264234 0.5 1.89
O11_5 O-2   1 0.153615 0.5 0.1369018 0.5 3.16
O4_6 O-2   1 0.1516599 0.5 0.1371296 0.25 6.32
O4_5 O-2   1 0.1555701 0.5 0.1371296 0.25 6.32
O8_6 O-2   1 0.13965 0.16 0.1359906 0.5 4.18
O8_5 O-2   1 0.13965 0.84 0.1359906 0.5 4.18
Si2_2 Si+4   1 0.1579721 0 0.06423678 0.05 2.76
Si2_1 Si+4   1 0.1492579 0 0.06423678 0.05 2.76
O3_2 O-2   1 0.1586424 0 0.04806369 0.265 6.32
O3_1 O-2   1 0.1485876 0 0.04806369 0.265 6.32
Si1_6 Si+4   1 0.1440071 0.5 0.141002 0.05 2.76
Si1_5 Si+4   1 0.1632229 0.5 0.141002 0.05 2.76
O3_6 O-2   1 0.1446774 0.5 0.1569473 0.265 6.32
O3_5 O-2   1 0.1625526 0.5 0.1569473 0.265 6.32
Ca3_6 Ca+2   1 0.1516599 0 0.1495821 0.215 4.74
O10_7 O-2   1 0.1597596 0.16 0.1650718 0.1075 6.32
O10_5 O-2   1 0.1597596 0.84 0.1650718 0.1075 6.32
Ca3_5 Ca+2   1 0.1555701 -0 0.1495821 0.215 4.74
O10_6 O-2   1 0.1474704 0.16 0.1650718 0.1075 6.32
O10_8 O-2   1 0.1474704 0.84 0.1650718 0.1075 6.32
Ca3_2 Ca+2   1 0.1656249 0.5 0.05717529 0.215 4.74
O10_4 O-2   1 0.1457946 0.34 0.04168557 0.1075 6.32
O10_2 O-2   1 0.1457946 0.66 0.04168557 0.1075 6.32
Ca3_1 Ca+2   1 0.1416051 0.5 0.05717529 0.215 4.74
O10_3 O-2   1 0.1614354 0.34 0.04168557 0.1075 6.32
O10_1 O-2   1 0.1614354 0.66 0.04168557 0.1075 6.32
O12_1 O-2   1 0.16758 0 0.06902037 0.5 3.16
O9_2 O-2   1 0.1933873 0 0.06993153 0.25 6.32
O9_1 O-2   1 0.1697027 0 0.06993153 0.25 6.32
O7_2 O-2   1 0.181545 0.67 0.07084269 0.5 4.18
O7_1 O-2   1 0.181545 0.33 0.07084269 0.5 4.18
O6_1 O-2   1 0.181545 0 0.07927092 0.5 1.89
Si3_2 Si+4   1 0.181545 0.586 0.08496567 0.5 1.18
Si3_1 Si+4   1 0.181545 0.414 0.08496567 0.5 1.18
O2_2 O-2   1 0.1881086 0.52 0.09362169 0.5 1.34
O2_4 O-2   1 0.1749815 0.52 0.09362169 0.5 1.34
O2_3 O-2   1 0.1881086 0.48 0.09362169 0.5 1.34
O2_1 O-2   1 0.1749815 0.48 0.09362169 0.5 1.34
Ca2_1 Ca+2   1 0.16758 0 0.09419116 1 1.34
Ca1_5 Ca+2   1 0.181545 0.5 0.113895 1 1.34
O1_6 O-2   1 0.1741436 0.01 0.1132116 0.5 1.34
O1_8 O-2   1 0.1889465 0.01 0.1132116 0.5 1.34
O1_7 O-2   1 0.1741436 0.99 0.1132116 0.5 1.34
O1_5 O-2   1 0.1889465 0.99 0.1132116 0.5 1.34
Si4_6 Si+4   1 0.16758 0.075 0.1218677 0.5 1.18
Si4_5 Si+4   1 0.16758 0.925 0.1218677 0.5 1.18
O5_5 O-2   1 0.16758 0.5 0.1264234 0.5 1.89
O11_5 O-2   1 0.181545 0.5 0.1369018 0.5 3.16
O4_6 O-2   1 0.1795899 0.5 0.1371296 0.25 6.32
O4_5 O-2   1 0.1835001 0.5 0.1371296 0.25 6.32
O8_6 O-2   1 0.16758 0.16 0.1359906 0.5 4.18
O8_5 O-2   1 0.16758 0.84 0.1359906 0.5 4.18
Si2_2 Si+4   1 0.1859021 0 0.06423678 0.05 2.76
Si2_1 Si+4   1 0.1771879 0 0.06423678 0.05 2.76
O3_2 O-2   1 0.1865724 0 0.04806369 0.265 6.32
O3_1 O-2   1 0.1765176 0 0.04806369 0.265 6.32
Si1_6 Si+4   1 0.1719371 0.5 0.141002 0.05 2.76
Si1_5 Si+4   1 0.1911529 0.5 0.141002 0.05 2.76
O3_6 O-2   1 0.1726074 0.5 0.1569473 0.265 6.32
O3_5 O-2   1 0.1904826 0.5 0.1569473 0.265 6.32
Ca3_6 Ca+2   1 0.1795899 0 0.1495821 0.215 4.74
O10_7 O-2   1 0.1876896 0.16 0.1650718 0.1075 6.32
O10_5 O-2   1 0.1876896 0.84 0.1650718 0.1075 6.32
Ca3_5 Ca+2   1 0.1835001 -0 0.1495821 0.215 4.74
O10_6 O-2   1 0.1754004 0.16 0.1650718 0.1075 6.32
O10_8 O-2   1 0.1754004 0.84 0.1650718 0.1075 6.32
Ca3_2 Ca+2   1 0.1935549 0.5 0.05717529 0.215 4.74
O10_4 O-2   1 0.1737246 0.34 0.04168557 0.1075 6.32
O10_2 O-2   1 0.1737246 0.66 0.04168557 0.1075 6.32
Ca3_1 Ca+2   1 0.1695351 0.5 0.05717529 0.215 4.74
O10_3 O-2   1 0.1893654 0.34 0.04168557 0.1075 6.32
O10_1 O-2   1 0.1893654 0.66 0.04168557 0.1075 6.32
O12_1 O-2   1 0.19551 0 0.06902037 0.5 3.16
O9_2 O-2   1 0.2213173 0 0.06993153 0.25 6.32
O9_1 O-2   1 0.1976327 0 0.06993153 0.25 6.32
O7_2 O-2   1 0.209475 0.67 0.07084269 0.5 4.18
O7_1 O-2   1 0.209475 0.33 0.07084269 0.5 4.18
O6_1 O-2   1 0.209475 0 0.07927092 0.5 1.89
Si3_2 Si+4   1 0.209475 0.586 0.08496567 0.5 1.18
Si3_1 Si+4   1 0.209475 0.414 0.08496567 0.5 1.18
O2_2 O-2   1 0.2160386 0.52 0.09362169 0.5 1.34
O2_4 O-2   1 0.2029114 0.52 0.09362169 0.5 1.34
O2_3 O-2   1 0.2160386 0.48 0.09362169 0.5 1.34
O2_1 O-2   1 0.2029114 0.48 0.09362169 0.5 1.34
Ca2_1 Ca+2   1 0.19551 0 0.09419116 1 1.34
Ca1_5 Ca+2   1 0.209475 0.5 0.113895 1 1.34
O1_6 O-2   1 0.2020736 0.01 0.1132116 0.5 1.34
O1_8 O-2   1 0.2168765 0.01 0.1132116 0.5 1.34
O1_7 O-2   1 0.2020736 0.99 0.1132116 0.5 1.34
O1_5 O-2   1 0.2168765 0.99 0.1132116 0.5 1.34
Si4_6 Si+4   1 0.19551 0.075 0.1218677 0.5 1.18
Si4_5 Si+4   1 0.19551 0.925 0.1218677 0.5 1.18
O5_5 O-2   1 0.19551 0.5 0.1264234 0.5 1.89
O11_5 O-2   1 0.209475 0.5 0.1369018 0.5 3.16
O4_6 O-2   1 0.2075199 0.5 0.1371296 0.25 6.32
O4_5 O-2   1 0.2114301 0.5 0.1371296 0.25 6.32
O8_6 O-2   1 0.19551 0.16 0.1359906 0.5 4.18
O8_5 O-2   1 0.19551 0.84 0.1359906 0.5 4.18
Si2_2 Si+4   1 0.2138321 0 0.06423678 0.05 2.76
Si2_1 Si+4   1 0.2051179 0 0.06423678 0.05 2.76
O3_2 O-2   1 0.2145024 0 0.04806369 0.265 6.32
O3_1 O-2   1 0.2044476 0 0.04806369 0.265 6.32
Si1_6 Si+4   1 0.1998671 0.5 0.141002 0.05 2.76
Si1_5 Si+4   1 0.2190829 0.5 0.141002 0.05 2.76
O3_6 O-2   1 0.2005374 0.5 0.1569473 0.265 6.32
O3_5 O-2   1 0.2184126 0.5 0.1569473 0.265 6.32
Ca3_6 Ca+2   1 0.2075199 0 0.1495821 0.215 4.74
O10_7 O-2   1 0.2156196 0.16 0.1650718 0.1075 6.32
O10_5 O-2   1 0.2156196 0.84 0.1650718 0.1075 6.32
Ca3_5 Ca+2   1 0.2114301 -0 0.1495821 0.215 4.74
O10_6 O-2   1 0.2033304 0.16 0.1650718 0.1075 6.32
O10_8 O-2   1 0.2033304 0.84 0.1650718 0.1075 6.32
Ca3_2 Ca+2   1 0.2214849 0.5 0.05717529 0.215 4.74
O10_4 O-2   1 0.2016546 0.34 0.04168557 0.1075 6.32
O10_2 O-2   1 0.2016546 0.66 0.04168557 0.1075 6.32
Ca3_1 Ca+2   1 0.1974651 0.5 0.05717529 0.215 4.74
O10_3 O-2   1 0.2172954 0.34 0.04168557 0.1075 6.32
O10_1 O-2   1 0.2172954 0.66 0.04168557 0.1075 6.32

#==============================================================================

# 10. MOLECULAR GEOMETRY

_geom_special_details             'nanocrystalline fibrillar'


#==============================================================================
# Additional structures (sections 5-10 and associated data_? identifiers)
# may be added at this point.
#==============================================================================

# The following lines are used to test the character set of files sent by
# network email or other means. They are not part of the CIF data set.
# abcdefghijklmnopqrstuvwxyzABCDEFGHIJKLMNOPQRSTUVWXYZ0123456789
# !@#$%^&*()_+{}:"~<>?|\-=[];'`,./                 
