# Supplementary material for: Structure modeling and quantitative X-ray diffraction of C-(A)-S-H
Source: J Appl Crystallogr. 2022 Feb 1;55(Pt 1):133–43. doi: 10.1107/S1600576721012668 (PMC8805164; doi:10.1107/S1600576721012668)
Supplement: Supplementary file 2 [file j-55-00133-Isup2.rtv]

##############################################################################
###    CIF submission form for powder diffraction data (IUCr journals)     ###
###                                              Version 11 February 2005  ###
##############################################################################

# This is an electronic "form" for submitting powder diffraction data in CIF 
# format to an IUCr journal.  The data for each powder profile should be sent 
# as a separate file consisting of one data block.  The value of _pd_block_id 
# is used to associate each powder profile with a Rietveld refinement, since 
# it must match the value of _pd_block_diffractogram_id in the CIF used to 
# report the results of the refinement. The current version of the powder 
# CIF dictionary, which contains definitions of the terms starting _pd_,  
# may be obtained from http://www.iucr.org/iucr-top/cif/pd/index.html.  
# Note that the query marks '?' are significant as placeholders, and should 
# not be deleted where a data item is not given, UNLESS the accompanying data 
# name is also deleted. Lines should not exceed 80 characters in length.  The 
# comments following a hash symbol '#' may be deleted if wished.


data_C-S-H_20_corundum

_pd_block_id     C-S-H_20_corundum

loop_
      _pd_proc_point_id                           
      _pd_proc_2theta_corrected
      _pd_proc_intensity_net                     
      _pd_calc_intensity_net                                             
1	14.00	1460	1399
2	14.01	1341	1399
3	14.02	1451	1399
4	14.03	1400	1399
5	14.04	1397	1398
6	14.05	1354	1398
7	14.06	1429	1398
8	14.07	1431	1398
9	14.08	1385	1398
10	14.09	1407	1398
11	14.10	1450	1398
12	14.11	1421	1397
13	14.12	1398	1397
14	14.13	1414	1397
15	14.14	1429	1397
16	14.15	1359	1397
17	14.16	1381	1397
18	14.17	1433	1397
19	14.18	1487	1397
20	14.19	1452	1397
21	14.20	1418	1396
22	14.21	1460	1396
23	14.22	1438	1396
24	14.23	1463	1396
25	14.24	1442	1396
26	14.25	1508	1396
27	14.26	1416	1395
28	14.27	1430	1395
29	14.28	1412	1395
30	14.29	1491	1395
31	14.30	1432	1395
32	14.31	1455	1395
33	14.32	1409	1394
34	14.33	1417	1394
35	14.34	1424	1394
36	14.35	1371	1394
37	14.36	1418	1394
38	14.37	1459	1394
39	14.38	1404	1394
40	14.40	1473	1394
41	14.41	1466	1393
42	14.42	1359	1393
43	14.43	1462	1393
44	14.44	1411	1393
45	14.45	1412	1393
46	14.46	1385	1393
47	14.47	1369	1393
48	14.48	1404	1393
49	14.49	1339	1393
50	14.50	1474	1394
51	14.51	1297	1394
52	14.52	1407	1394
53	14.53	1431	1394
54	14.54	1373	1394
55	14.55	1410	1394
56	14.56	1399	1394
57	14.57	1515	1394
58	14.58	1376	1395
59	14.59	1494	1395
60	14.60	1399	1395
61	14.61	1457	1395
62	14.62	1435	1395
63	14.63	1376	1395
64	14.64	1413	1395
65	14.65	1414	1395
66	14.66	1373	1395
67	14.67	1415	1395
68	14.68	1428	1395
69	14.69	1426	1395
70	14.70	1423	1395
71	14.71	1458	1395
72	14.72	1444	1395
73	14.73	1401	1395
74	14.74	1543	1395
75	14.75	1473	1395
76	14.76	1497	1395
77	14.77	1523	1395
78	14.78	1385	1395
79	14.79	1389	1395
80	14.80	1418	1395
81	14.81	1480	1395
82	14.82	1440	1396
83	14.84	1389	1396
84	14.85	1415	1396
85	14.86	1476	1396
86	14.87	1395	1396
87	14.88	1459	1396
88	14.89	1471	1396
89	14.90	1406	1396
90	14.91	1419	1397
91	14.92	1408	1397
92	14.93	1445	1397
93	14.94	1446	1397
94	14.95	1380	1397
95	14.96	1443	1398
96	14.97	1454	1398
97	14.98	1371	1398
98	14.99	1409	1398
99	15.00	1437	1399
100	15.01	1422	1399
101	15.02	1395	1399
102	15.03	1420	1399
103	15.04	1450	1399
104	15.05	1445	1400
105	15.06	1420	1400
106	15.07	1365	1400
107	15.08	1381	1400
108	15.09	1427	1400
109	15.10	1452	1400
110	15.11	1397	1400
111	15.12	1391	1400
112	15.13	1469	1400
113	15.14	1443	1400
114	15.15	1396	1399
115	15.16	1396	1399
116	15.17	1467	1399
117	15.18	1388	1399
118	15.19	1435	1399
119	15.20	1409	1399
120	15.21	1492	1399
121	15.22	1412	1398
122	15.23	1414	1398
123	15.24	1405	1398
124	15.25	1447	1398
125	15.26	1441	1398
126	15.28	1398	1398
127	15.29	1493	1398
128	15.30	1471	1398
129	15.31	1414	1398
130	15.32	1397	1398
131	15.33	1422	1398
132	15.34	1360	1398
133	15.35	1495	1398
134	15.36	1360	1398
135	15.37	1397	1398
136	15.38	1471	1398
137	15.39	1463	1398
138	15.40	1497	1398
139	15.41	1392	1399
140	15.42	1360	1399
141	15.43	1501	1399
142	15.44	1449	1400
143	15.45	1445	1400
144	15.46	1480	1401
145	15.47	1418	1402
146	15.48	1487	1403
147	15.49	1453	1404
148	15.50	1463	1405
149	15.51	1452	1407
150	15.52	1498	1409
151	15.53	1422	1412
152	15.54	1439	1415
153	15.55	1516	1418
154	15.56	1412	1422
155	15.57	1475	1426
156	15.58	1490	1430
157	15.59	1498	1435
158	15.60	1539	1438
159	15.61	1476	1441
160	15.62	1430	1443
161	15.63	1453	1443
162	15.64	1517	1441
163	15.65	1486	1438
164	15.66	1455	1434
165	15.67	1417	1430
166	15.68	1465	1425
167	15.69	1384	1421
168	15.71	1420	1417
169	15.72	1332	1414
170	15.73	1430	1412
171	15.74	1448	1410
172	15.75	1446	1408
173	15.76	1447	1407
174	15.77	1463	1406
175	15.78	1524	1406
176	15.79	1347	1405
177	15.80	1429	1405
178	15.81	1457	1405
179	15.82	1371	1405
180	15.83	1456	1405
181	15.84	1450	1405
182	15.85	1357	1405
183	15.86	1408	1405
184	15.87	1459	1405
185	15.88	1428	1405
186	15.89	1488	1406
187	15.90	1397	1406
188	15.91	1451	1407
189	15.92	1451	1407
190	15.93	1379	1407
191	15.94	1494	1408
192	15.95	1415	1409
193	15.96	1446	1409
194	15.97	1452	1410
195	15.98	1457	1411
196	15.99	1486	1412
197	16.00	1522	1413
198	16.01	1426	1414
199	16.02	1436	1416
200	16.03	1489	1417
201	16.04	1479	1420
202	16.05	1455	1422
203	16.06	1395	1425
204	16.07	1483	1429
205	16.08	1433	1434
206	16.09	1532	1439
207	16.10	1530	1446
208	16.11	1539	1453
209	16.12	1453	1463
210	16.13	1500	1473
211	16.15	1567	1485
212	16.16	1500	1497
213	16.17	1493	1510
214	16.18	1535	1522
215	16.19	1539	1533
216	16.20	1520	1539
217	16.21	1545	1541
218	16.22	1566	1539
219	16.23	1589	1531
220	16.24	1445	1521
221	16.25	1590	1509
222	16.26	1506	1495
223	16.27	1478	1482
224	16.28	1501	1470
225	16.29	1591	1459
226	16.30	1458	1450
227	16.31	1498	1443
228	16.32	1491	1437
229	16.33	1556	1433
230	16.34	1517	1430
231	16.35	1509	1427
232	16.36	1462	1425
233	16.37	1409	1423
234	16.38	1475	1421
235	16.39	1474	1420
236	16.40	1470	1419
237	16.41	1476	1419
238	16.42	1445	1418
239	16.43	1387	1418
240	16.44	1469	1417
241	16.45	1479	1417
242	16.46	1458	1417
243	16.47	1414	1417
244	16.48	1439	1417
245	16.49	1504	1417
246	16.50	1460	1417
247	16.51	1448	1417
248	16.52	1461	1417
249	16.53	1461	1417
250	16.54	1480	1418
251	16.55	1443	1418
252	16.56	1382	1418
253	16.57	1447	1418
254	16.59	1429	1419
255	16.60	1481	1419
256	16.61	1483	1419
257	16.62	1485	1420
258	16.63	1528	1420
259	16.64	1482	1420
260	16.65	1443	1421
261	16.66	1424	1421
262	16.67	1388	1422
263	16.68	1405	1422
264	16.69	1440	1423
265	16.70	1476	1423
266	16.71	1530	1424
267	16.72	1436	1424
268	16.73	1451	1425
269	16.74	1479	1425
270	16.75	1463	1426
271	16.76	1447	1426
272	16.77	1432	1427
273	16.78	1555	1428
274	16.79	1491	1428
275	16.80	1473	1429
276	16.81	1467	1429
277	16.82	1451	1430
278	16.83	1423	1430
279	16.84	1437	1431
280	16.85	1440	1431
281	16.86	1476	1432
282	16.87	1425	1432
283	16.88	1480	1433
284	16.89	1426	1433
285	16.90	1440	1434
286	16.91	1488	1434
287	16.92	1429	1435
288	16.93	1533	1435
289	16.94	1399	1436
290	16.95	1423	1436
291	16.96	1480	1437
292	16.97	1472	1437
293	16.98	1391	1438
294	16.99	1444	1439
295	17.00	1447	1439
296	17.02	1459	1440
297	17.03	1495	1440
298	17.04	1516	1441
299	17.05	1453	1442
300	17.06	1414	1442
301	17.07	1499	1443
302	17.08	1408	1444
303	17.09	1445	1445
304	17.10	1437	1446
305	17.11	1439	1447
306	17.12	1423	1448
307	17.13	1421	1449
308	17.14	1437	1450
309	17.15	1466	1451
310	17.16	1514	1452
311	17.17	1396	1454
312	17.18	1448	1455
313	17.19	1545	1457
314	17.20	1410	1458
315	17.21	1419	1460
316	17.22	1502	1462
317	17.23	1570	1465
318	17.24	1370	1467
319	17.25	1465	1469
320	17.26	1402	1472
321	17.27	1510	1475
322	17.28	1446	1479
323	17.29	1473	1482
324	17.30	1472	1486
325	17.31	1529	1491
326	17.32	1506	1496
327	17.33	1466	1501
328	17.34	1453	1507
329	17.35	1506	1513
330	17.36	1474	1520
331	17.37	1522	1528
332	17.38	1536	1536
333	17.39	1488	1545
334	17.40	1497	1554
335	17.41	1496	1565
336	17.42	1515	1576
337	17.43	1548	1587
338	17.44	1530	1598
339	17.46	1584	1609
340	17.47	1602	1620
341	17.48	1605	1631
342	17.49	1695	1640
343	17.50	1715	1647
344	17.51	1805	1653
345	17.52	1724	1656
346	17.53	1735	1657
347	17.54	1651	1656
348	17.55	1777	1652
349	17.56	1700	1646
350	17.57	1688	1638
351	17.58	1577	1629
352	17.59	1606	1619
353	17.60	1552	1608
354	17.61	1626	1597
355	17.62	1561	1586
356	17.63	1542	1576
357	17.64	1521	1566
358	17.65	1527	1556
359	17.66	1511	1548
360	17.67	1519	1540
361	17.68	1475	1533
362	17.69	1537	1527
363	17.70	1485	1521
364	17.71	1449	1516
365	17.72	1476	1511
366	17.73	1475	1507
367	17.74	1488	1504
368	17.75	1484	1501
369	17.76	1476	1498
370	17.77	1498	1496
371	17.78	1476	1494
372	17.79	1457	1492
373	17.80	1485	1490
374	17.81	1448	1489
375	17.82	1492	1488
376	17.83	1459	1487
377	17.84	1478	1487
378	17.85	1439	1486
379	17.86	1451	1486
380	17.87	1452	1486
381	17.88	1416	1487
382	17.90	1448	1487
383	17.91	1466	1488
384	17.92	1550	1490
385	17.93	1480	1492
386	17.94	1520	1494
387	17.95	1451	1498
388	17.96	1516	1501
389	17.97	1514	1506
390	17.98	1545	1511
391	17.99	1571	1517
392	18.00	1552	1523
393	18.01	1610	1530
394	18.02	1635	1536
395	18.03	1707	1541
396	18.04	1786	1545
397	18.05	1766	1546
398	18.06	1752	1545
399	18.07	1785	1542
400	18.08	1724	1538
401	18.09	1608	1533
402	18.10	1583	1527
403	18.11	1569	1521
404	18.12	1585	1515
405	18.13	1611	1509
406	18.14	1598	1504
407	18.15	1489	1500
408	18.16	1482	1496
409	18.17	1549	1493
410	18.18	1464	1491
411	18.19	1506	1489
412	18.20	1433	1487
413	18.21	1466	1485
414	18.22	1461	1484
415	18.23	1500	1483
416	18.24	1428	1483
417	18.25	1494	1482
418	18.26	1404	1482
419	18.27	1447	1482
420	18.28	1462	1481
421	18.29	1335	1481
422	18.30	1457	1481
423	18.31	1340	1481
424	18.32	1395	1481
425	18.34	1468	1481
426	18.35	1405	1481
427	18.36	1470	1482
428	18.37	1406	1482
429	18.38	1493	1482
430	18.39	1437	1482
431	18.40	1430	1482
432	18.41	1360	1482
433	18.42	1440	1483
434	18.43	1381	1483
435	18.44	1353	1483
436	18.45	1397	1484
437	18.46	1539	1484
438	18.47	1453	1484
439	18.48	1483	1485
440	18.49	1410	1485
441	18.50	1404	1485
442	18.51	1410	1486
443	18.52	1373	1486
444	18.53	1431	1487
445	18.54	1457	1487
446	18.55	1459	1488
447	18.56	1417	1489
448	18.57	1408	1489
449	18.58	1420	1490
450	18.59	1451	1490
451	18.60	1440	1491
452	18.61	1434	1491
453	18.62	1543	1492
454	18.63	1486	1493
455	18.64	1524	1493
456	18.65	1404	1494
457	18.66	1440	1494
458	18.67	1396	1495
459	18.68	1367	1495
460	18.69	1370	1496
461	18.70	1458	1496
462	18.71	1369	1497
463	18.72	1492	1497
464	18.73	1471	1497
465	18.74	1449	1498
466	18.75	1421	1498
467	18.77	1394	1499
468	18.78	1397	1499
469	18.79	1337	1499
470	18.80	1459	1500
471	18.81	1485	1500
472	18.82	1469	1501
473	18.83	1419	1501
474	18.84	1503	1501
475	18.85	1459	1502
476	18.86	1469	1502
477	18.87	1434	1503
478	18.88	1441	1503
479	18.89	1449	1504
480	18.90	1468	1504
481	18.91	1402	1505
482	18.92	1515	1505
483	18.93	1439	1506
484	18.94	1442	1507
485	18.95	1469	1508
486	18.96	1459	1509
487	18.97	1457	1509
488	18.98	1422	1511
489	18.99	1423	1512
490	19.00	1411	1513
491	19.01	1434	1514
492	19.02	1534	1516
493	19.03	1404	1517
494	19.04	1443	1518
495	19.05	1514	1519
496	19.06	1464	1520
497	19.07	1448	1520
498	19.08	1418	1520
499	19.09	1508	1520
500	19.10	1469	1520
501	19.11	1420	1520
502	19.12	1461	1519
503	19.13	1378	1519
504	19.14	1440	1519
505	19.15	1465	1519
506	19.16	1455	1518
507	19.17	1463	1518
508	19.18	1386	1519
509	19.19	1406	1519
510	19.21	1462	1519
511	19.22	1487	1519
512	19.23	1445	1519
513	19.24	1454	1519
514	19.25	1433	1520
515	19.26	1456	1520
516	19.27	1441	1520
517	19.28	1335	1520
518	19.29	1423	1521
519	19.30	1395	1521
520	19.31	1449	1521
521	19.32	1449	1522
522	19.33	1444	1522
523	19.34	1514	1522
524	19.35	1377	1523
525	19.36	1425	1523
526	19.37	1420	1523
527	19.38	1455	1524
528	19.39	1378	1524
529	19.40	1372	1525
530	19.41	1425	1525
531	19.42	1480	1526
532	19.43	1437	1526
533	19.44	1474	1527
534	19.45	1420	1527
535	19.46	1448	1528
536	19.47	1442	1528
537	19.48	1468	1529
538	19.49	1391	1529
539	19.50	1421	1530
540	19.51	1467	1530
541	19.52	1474	1531
542	19.53	1432	1532
543	19.54	1450	1532
544	19.55	1481	1533
545	19.56	1411	1534
546	19.57	1398	1535
547	19.58	1434	1536
548	19.59	1528	1537
549	19.60	1349	1538
550	19.61	1452	1539
551	19.62	1445	1540
552	19.63	1404	1540
553	19.65	1421	1541
554	19.66	1457	1541
555	19.67	1487	1542
556	19.68	1430	1542
557	19.69	1493	1542
558	19.70	1393	1542
559	19.71	1499	1542
560	19.72	1449	1542
561	19.73	1474	1542
562	19.74	1528	1542
563	19.75	1471	1543
564	19.76	1467	1543
565	19.77	1450	1543
566	19.78	1454	1544
567	19.79	1508	1544
568	19.80	1488	1545
569	19.81	1491	1545
570	19.82	1461	1546
571	19.83	1432	1547
572	19.84	1501	1547
573	19.85	1538	1548
574	19.86	1498	1549
575	19.87	1517	1549
576	19.88	1487	1550
577	19.89	1482	1551
578	19.90	1429	1552
579	19.91	1462	1553
580	19.92	1448	1554
581	19.93	1427	1555
582	19.94	1449	1556
583	19.95	1462	1557
584	19.96	1496	1559
585	19.97	1528	1560
586	19.98	1510	1562
587	19.99	1511	1563
588	20.00	1488	1565
589	20.01	1542	1567
590	20.02	1592	1569
591	20.03	1511	1571
592	20.04	1601	1574
593	20.05	1608	1576
594	20.06	1575	1579
595	20.08	1537	1582
596	20.09	1533	1585
597	20.10	1533	1588
598	20.11	1573	1592
599	20.12	1544	1596
600	20.13	1549	1601
601	20.14	1702	1605
602	20.15	1589	1610
603	20.16	1607	1616
604	20.17	1629	1621
605	20.18	1646	1627
606	20.19	1750	1633
607	20.20	1659	1639
608	20.21	1710	1644
609	20.22	1682	1650
610	20.23	1775	1654
611	20.24	1770	1658
612	20.25	1774	1661
613	20.26	1741	1663
614	20.27	1689	1664
615	20.28	1772	1663
616	20.29	1735	1662
617	20.30	1678	1659
618	20.31	1711	1656
619	20.32	1632	1653
620	20.33	1692	1649
621	20.34	1654	1644
622	20.35	1639	1640
623	20.36	1589	1636
624	20.37	1541	1632
625	20.38	1613	1629
626	20.39	1558	1626
627	20.40	1586	1623
628	20.41	1595	1620
629	20.42	1587	1618
630	20.43	1553	1616
631	20.44	1534	1614
632	20.45	1552	1613
633	20.46	1581	1612
634	20.47	1557	1611
635	20.48	1614	1611
636	20.49	1584	1611
637	20.50	1637	1611
638	20.52	1551	1612
639	20.53	1581	1612
640	20.54	1590	1614
641	20.55	1628	1615
642	20.56	1619	1617
643	20.57	1606	1619
644	20.58	1683	1622
645	20.59	1663	1625
646	20.60	1619	1629
647	20.61	1622	1633
648	20.62	1609	1639
649	20.63	1703	1645
650	20.64	1639	1652
651	20.65	1609	1662
652	20.66	1685	1673
653	20.67	1698	1687
654	20.68	1649	1704
655	20.69	1714	1726
656	20.70	1829	1754
657	20.71	1713	1791
658	20.72	1789	1840
659	20.73	1855	1906
660	20.74	1959	1997
661	20.75	2128	2124
662	20.76	2279	2305
663	20.77	2544	2565
664	20.78	2842	2934
665	20.79	3373	3431
666	20.80	4090	4060
667	20.81	4866	4823
668	20.82	5817	5717
669	20.83	6788	6708
670	20.84	7706	7650
671	20.85	7851	8188
672	20.86	7638	7883
673	20.87	6558	6837
674	20.88	5628	5867
675	20.89	5184	5375
676	20.90	4782	5098
677	20.91	4309	4607
678	20.92	3599	3787
679	20.93	2739	2976
680	20.94	2332	2436
681	20.96	2156	2141
682	20.97	1939	1982
683	20.98	1802	1887
684	20.99	1796	1824
685	21.00	1723	1780
686	21.01	1675	1748
687	21.02	1755	1724
688	21.03	1725	1705
689	21.04	1676	1690
690	21.05	1691	1677
691	21.06	1666	1667
692	21.07	1676	1659
693	21.08	1618	1652
694	21.09	1652	1646
695	21.10	1690	1640
696	21.11	1609	1636
697	21.12	1643	1632
698	21.13	1656	1628
699	21.14	1638	1625
700	21.15	1654	1623
701	21.16	1657	1620
702	21.17	1514	1618
703	21.18	1637	1617
704	21.19	1609	1615
705	21.20	1535	1614
706	21.21	1576	1613
707	21.22	1637	1612
708	21.23	1613	1611
709	21.24	1664	1610
710	21.25	1573	1609
711	21.26	1603	1609
712	21.27	1628	1608
713	21.28	1656	1608
714	21.29	1571	1607
715	21.30	1620	1607
716	21.31	1612	1606
717	21.32	1520	1606
718	21.33	1648	1606
719	21.34	1625	1605
720	21.35	1546	1605
721	21.36	1569	1604
722	21.37	1642	1604
723	21.39	1621	1604
724	21.40	1645	1603
725	21.41	1635	1603
726	21.42	1620	1603
727	21.43	1609	1602
728	21.44	1592	1602
729	21.45	1663	1602
730	21.46	1620	1601
731	21.47	1591	1601
732	21.48	1629	1601
733	21.49	1552	1601
734	21.50	1619	1601
735	21.51	1600	1600
736	21.52	1658	1600
737	21.53	1602	1600
738	21.54	1676	1600
739	21.55	1624	1600
740	21.56	1649	1600
741	21.57	1711	1600
742	21.58	1582	1600
743	21.59	1514	1600
744	21.60	1637	1600
745	21.61	1617	1600
746	21.62	1594	1600
747	21.63	1700	1600
748	21.64	1638	1600
749	21.65	1582	1600
750	21.66	1613	1600
751	21.67	1617	1600
752	21.68	1603	1600
753	21.69	1580	1600
754	21.70	1567	1601
755	21.71	1634	1601
756	21.72	1605	1601
757	21.73	1611	1601
758	21.74	1613	1601
759	21.75	1586	1601
760	21.76	1602	1601
761	21.77	1655	1601
762	21.78	1648	1601
763	21.79	1587	1601
764	21.80	1593	1601
765	21.81	1606	1602
766	21.83	1622	1602
767	21.84	1684	1602
768	21.85	1701	1602
769	21.86	1625	1603
770	21.87	1669	1603
771	21.88	1646	1603
772	21.89	1641	1604
773	21.90	1549	1604
774	21.91	1650	1604
775	21.92	1655	1605
776	21.93	1541	1605
777	21.94	1574	1606
778	21.95	1618	1606
779	21.96	1589	1607
780	21.97	1591	1607
781	21.98	1582	1608
782	21.99	1585	1608
783	22.00	1584	1609
784	22.01	1621	1609
785	22.02	1588	1610
786	22.03	1655	1610
787	22.04	1617	1611
788	22.05	1656	1611
789	22.06	1594	1612
790	22.07	1571	1612
791	22.08	1585	1613
792	22.09	1604	1613
793	22.10	1698	1614
794	22.11	1627	1614
795	22.12	1627	1615
796	22.13	1659	1615
797	22.14	1599	1616
798	22.15	1599	1616
799	22.16	1616	1617
800	22.17	1541	1617
801	22.18	1547	1618
802	22.19	1600	1618
803	22.20	1624	1619
804	22.21	1630	1619
805	22.22	1596	1620
806	22.23	1639	1620
807	22.24	1639	1620
808	22.25	1527	1621
809	22.27	1638	1621
810	22.28	1618	1621
811	22.29	1593	1621
812	22.30	1634	1622
813	22.31	1649	1622
814	22.32	1586	1622
815	22.33	1618	1622
816	22.34	1683	1622
817	22.35	1668	1623
818	22.36	1540	1623
819	22.37	1552	1623
820	22.38	1580	1623
821	22.39	1595	1623
822	22.40	1585	1623
823	22.41	1613	1624
824	22.42	1612	1624
825	22.43	1645	1624
826	22.44	1674	1624
827	22.45	1488	1624
828	22.46	1624	1624
829	22.47	1598	1624
830	22.48	1624	1625
831	22.49	1632	1625
832	22.50	1616	1625
833	22.51	1567	1625
834	22.52	1709	1625
835	22.53	1641	1626
836	22.54	1588	1626
837	22.55	1638	1626
838	22.56	1595	1627
839	22.57	1602	1627
840	22.58	1588	1627
841	22.59	1573	1628
842	22.60	1664	1628
843	22.61	1539	1628
844	22.62	1660	1629
845	22.63	1618	1629
846	22.64	1667	1630
847	22.65	1570	1630
848	22.66	1597	1631
849	22.67	1611	1631
850	22.68	1579	1632
851	22.70	1606	1632
852	22.71	1511	1633
853	22.72	1566	1633
854	22.73	1607	1634
855	22.74	1555	1634
856	22.75	1529	1635
857	22.76	1533	1635
858	22.77	1590	1636
859	22.78	1609	1636
860	22.79	1653	1637
861	22.80	1624	1637
862	22.81	1614	1638
863	22.82	1569	1639
864	22.83	1579	1639
865	22.84	1570	1640
866	22.85	1561	1641
867	22.86	1603	1642
868	22.87	1535	1643
869	22.88	1657	1643
870	22.89	1526	1644
871	22.90	1571	1645
872	22.91	1569	1647
873	22.92	1590	1648
874	22.93	1520	1649
875	22.94	1582	1651
876	22.95	1563	1652
877	22.96	1647	1655
878	22.97	1541	1657
879	22.98	1538	1660
880	22.99	1589	1664
881	23.00	1602	1668
882	23.01	1673	1672
883	23.02	1595	1676
884	23.03	1638	1680
885	23.04	1662	1681
886	23.05	1659	1680
887	23.06	1703	1678
888	23.07	1679	1677
889	23.08	1653	1676
890	23.09	1603	1676
891	23.10	1612	1676
892	23.11	1633	1674
893	23.12	1621	1673
894	23.14	1615	1672
895	23.15	1603	1672
896	23.16	1607	1672
897	23.17	1679	1673
898	23.18	1521	1673
899	23.19	1537	1673
900	23.20	1669	1673
901	23.21	1679	1673
902	23.22	1613	1673
903	23.23	1630	1672
904	23.24	1560	1672
905	23.25	1627	1672
906	23.26	1688	1671
907	23.27	1667	1671
908	23.28	1626	1670
909	23.29	1643	1670
910	23.30	1623	1670
911	23.31	1619	1670
912	23.32	1580	1670
913	23.33	1624	1671
914	23.34	1522	1671
915	23.35	1596	1672
916	23.36	1574	1673
917	23.37	1617	1674
918	23.38	1604	1675
919	23.39	1624	1676
920	23.40	1542	1678
921	23.41	1623	1679
922	23.42	1591	1680
923	23.43	1573	1681
924	23.44	1586	1683
925	23.45	1608	1684
926	23.46	1633	1685
927	23.47	1596	1686
928	23.48	1551	1688
929	23.49	1594	1690
930	23.50	1635	1691
931	23.51	1538	1693
932	23.52	1633	1694
933	23.53	1569	1695
934	23.54	1605	1695
935	23.55	1552	1694
936	23.56	1577	1693
937	23.58	1605	1692
938	23.59	1577	1691
939	23.60	1671	1690
940	23.61	1587	1689
941	23.62	1694	1688
942	23.63	1609	1687
943	23.64	1592	1686
944	23.65	1607	1685
945	23.66	1645	1685
946	23.67	1696	1685
947	23.68	1625	1685
948	23.69	1587	1685
949	23.70	1628	1685
950	23.71	1633	1686
951	23.72	1605	1686
952	23.73	1595	1687
953	23.74	1629	1688
954	23.75	1632	1688
955	23.76	1631	1689
956	23.77	1638	1690
957	23.78	1546	1691
958	23.79	1596	1692
959	23.80	1601	1693
960	23.81	1573	1694
961	23.82	1659	1695
962	23.83	1619	1696
963	23.84	1603	1697
964	23.85	1548	1699
965	23.86	1637	1700
966	23.87	1648	1701
967	23.88	1607	1702
968	23.89	1652	1704
969	23.90	1580	1705
970	23.91	1641	1706
971	23.92	1616	1708
972	23.93	1723	1709
973	23.94	1665	1710
974	23.95	1678	1712
975	23.96	1715	1713
976	23.97	1700	1714
977	23.98	1722	1715
978	23.99	1796	1717
979	24.01	1814	1718
980	24.02	1845	1719
981	24.03	1778	1720
982	24.04	1809	1721
983	24.05	1723	1722
984	24.06	1691	1722
985	24.07	1673	1723
986	24.08	1722	1724
987	24.09	1686	1725
988	24.10	1728	1726
989	24.11	1618	1727
990	24.12	1598	1727
991	24.13	1656	1728
992	24.14	1639	1729
993	24.15	1647	1730
994	24.16	1681	1731
995	24.17	1618	1732
996	24.18	1666	1733
997	24.19	1665	1734
998	24.20	1602	1735
999	24.21	1630	1736
1000	24.22	1632	1737
1001	24.23	1624	1738
1002	24.24	1636	1739
1003	24.25	1653	1740
1004	24.26	1611	1742
1005	24.27	1689	1743
1006	24.28	1686	1745
1007	24.29	1647	1746
1008	24.30	1636	1748
1009	24.31	1736	1750
1010	24.32	1703	1752
1011	24.33	1741	1755
1012	24.34	1728	1758
1013	24.35	1722	1761
1014	24.36	1658	1765
1015	24.37	1650	1769
1016	24.38	1700	1773
1017	24.39	1718	1778
1018	24.40	1630	1782
1019	24.41	1728	1787
1020	24.42	1744	1790
1021	24.43	1656	1793
1022	24.45	1699	1794
1023	24.46	1681	1794
1024	24.47	1681	1793
1025	24.48	1681	1792
1026	24.49	1754	1790
1027	24.50	1734	1789
1028	24.51	1709	1787
1029	24.52	1677	1785
1030	24.53	1683	1783
1031	24.54	1751	1781
1032	24.55	1684	1779
1033	24.56	1710	1778
1034	24.57	1678	1777
1035	24.58	1685	1777
1036	24.59	1772	1777
1037	24.60	1775	1778
1038	24.61	1698	1778
1039	24.62	1714	1779
1040	24.63	1755	1779
1041	24.64	1738	1780
1042	24.65	1635	1781
1043	24.66	1670	1782
1044	24.67	1645	1784
1045	24.68	1678	1785
1046	24.69	1770	1786
1047	24.70	1703	1787
1048	24.71	1699	1789
1049	24.72	1701	1790
1050	24.73	1692	1792
1051	24.74	1682	1794
1052	24.75	1770	1795
1053	24.76	1667	1797
1054	24.77	1774	1799
1055	24.78	1783	1801
1056	24.79	1762	1803
1057	24.80	1795	1804
1058	24.81	1616	1806
1059	24.82	1721	1808
1060	24.83	1768	1810
1061	24.84	1848	1811
1062	24.85	1802	1813
1063	24.86	1758	1815
1064	24.87	1734	1817
1065	24.89	1733	1819
1066	24.90	1681	1820
1067	24.91	1777	1822
1068	24.92	1702	1824
1069	24.93	1707	1826
1070	24.94	1716	1828
1071	24.95	1745	1830
1072	24.96	1723	1831
1073	24.97	1789	1833
1074	24.98	1770	1835
1075	24.99	1738	1837
1076	25.00	1812	1840
1077	25.01	1701	1842
1078	25.02	1837	1845
1079	25.03	1805	1848
1080	25.04	1867	1851
1081	25.05	1790	1855
1082	25.06	1795	1859
1083	25.07	1864	1864
1084	25.08	1816	1870
1085	25.09	1888	1878
1086	25.10	1898	1886
1087	25.11	1788	1897
1088	25.12	1736	1909
1089	25.13	1808	1923
1090	25.14	1812	1939
1091	25.15	1900	1956
1092	25.16	1881	1974
1093	25.17	1865	1992
1094	25.18	1770	2008
1095	25.19	1909	2020
1096	25.20	1939	2027
1097	25.21	1874	2029
1098	25.22	1965	2026
1099	25.23	1878	2021
1100	25.24	1883	2015
1101	25.25	1904	2009
1102	25.26	1941	2003
1103	25.27	2038	1996
1104	25.28	1949	1988
1105	25.29	2030	1980
1106	25.30	1953	1974
1107	25.31	1993	1970
1108	25.33	1942	1969
1109	25.34	1966	1971
1110	25.35	1929	1976
1111	25.36	1987	1984
1112	25.37	2004	1995
1113	25.38	2127	2010
1114	25.39	2049	2028
1115	25.40	2053	2052
1116	25.41	2081	2080
1117	25.42	2146	2116
1118	25.43	2097	2161
1119	25.44	2179	2218
1120	25.45	2267	2293
1121	25.46	2245	2391
1122	25.47	2451	2525
1123	25.48	2611	2710
1124	25.49	2914	2963
1125	25.50	3227	3298
1126	25.51	3674	3723
1127	25.52	4226	4236
1128	25.53	4811	4833
1129	25.54	5538	5492
1130	25.55	6234	6157
1131	25.56	6923	6701
1132	25.57	7201	6923
1133	25.58	6985	6676
1134	25.59	6412	6080
1135	25.60	5768	5486
1136	25.61	5134	5115
1137	25.62	5065	4928
1138	25.63	4831	4752
1139	25.64	4537	4431
1140	25.65	4077	3933
1141	25.66	3524	3391
1142	25.67	3014	2952
1143	25.68	2735	2654
1144	25.69	2552	2462
1145	25.70	2506	2337
1146	25.71	2397	2251
1147	25.72	2293	2190
1148	25.73	2377	2146
1149	25.74	2258	2112
1150	25.76	2231	2087
1151	25.77	2165	2067
1152	25.78	2179	2052
1153	25.79	2161	2039
1154	25.80	2151	2027
1155	25.81	2113	2018
1156	25.82	2087	2010
1157	25.83	2128	2004
1158	25.84	2116	1999
1159	25.85	2085	1994
1160	25.86	2144	1990
1161	25.87	2062	1987
1162	25.88	2148	1984
1163	25.89	2033	1982
1164	25.90	2050	1980
1165	25.91	2063	1979
1166	25.92	2099	1978
1167	25.93	2103	1977
1168	25.94	2159	1976
1169	25.95	2027	1976
1170	25.96	2029	1975
1171	25.97	2128	1975
1172	25.98	2022	1976
1173	25.99	2130	1976
1174	26.00	2106	1976
1175	26.01	2044	1977
1176	26.02	2064	1978
1177	26.03	2038	1979
1178	26.04	2119	1981
1179	26.05	2072	1983
1180	26.06	1958	1986
1181	26.07	2139	1989
1182	26.08	2007	1994
1183	26.09	2045	1999
1184	26.10	2084	2005
1185	26.11	2020	2013
1186	26.12	2171	2021
1187	26.13	2098	2030
1188	26.14	2131	2037
1189	26.15	2059	2043
1190	26.16	2163	2050
1191	26.17	2089	2056
1192	26.18	2172	2064
1193	26.20	2026	2072
1194	26.21	2103	2080
1195	26.22	2107	2090
1196	26.23	2104	2100
1197	26.24	2206	2111
1198	26.25	2251	2123
1199	26.26	2117	2137
1200	26.27	2257	2151
1201	26.28	2226	2167
1202	26.29	2277	2184
1203	26.30	2347	2203
1204	26.31	2329	2224
1205	26.32	2312	2246
1206	26.33	2447	2270
1207	26.34	2521	2297
1208	26.35	2507	2327
1209	26.36	2634	2360
1210	26.37	2665	2398
1211	26.38	2796	2441
1212	26.39	2795	2491
1213	26.40	2931	2549
1214	26.41	2926	2618
1215	26.42	3025	2699
1216	26.43	3106	2796
1217	26.44	3172	2914
1218	26.45	3266	3055
1219	26.46	3308	3225
1220	26.47	3431	3431
1221	26.48	3756	3683
1222	26.49	4068	3994
1223	26.50	4522	4388
1224	26.51	4833	4905
1225	26.52	5615	5611
1226	26.53	6337	6626
1227	26.54	7721	8140
1228	26.55	9599	10395
1229	26.56	12208	13587
1230	26.57	16263	17782
1231	26.58	21437	22999
1232	26.59	28064	29290
1233	26.60	37388	36661
1234	26.61	48202	44791
1235	26.62	56254	52341
1236	26.64	58856	56077
1237	26.65	52460	52265
1238	26.66	42745	42308
1239	26.67	33861	33686
1240	26.68	30769	30118
1241	26.69	31040	30016
1242	26.70	31930	30537
1243	26.71	29081	28871
1244	26.72	23504	23510
1245	26.73	16576	16408
1246	26.74	11029	10900
1247	26.75	7540	7740
1248	26.76	5783	6034
1249	26.77	4902	5043
1250	26.78	4266	4414
1251	26.79	4063	3986
1252	26.80	3771	3680
1253	26.81	3366	3453
1254	26.82	3230	3281
1255	26.83	3179	3147
1256	26.84	3090	3042
1257	26.85	2980	2957
1258	26.86	2930	2888
1259	26.87	2902	2830
1260	26.88	2825	2779
1261	26.89	2843	2733
1262	26.90	2881	2691
1263	26.91	2772	2651
1264	26.92	2671	2614
1265	26.93	2738	2579
1266	26.94	2639	2546
1267	26.95	2596	2513
1268	26.96	2688	2482
1269	26.97	2590	2452
1270	26.98	2602	2425
1271	26.99	2489	2398
1272	27.00	2504	2373
1273	27.01	2483	2350
1274	27.02	2489	2329
1275	27.03	2494	2310
1276	27.04	2442	2292
1277	27.05	2413	2275
1278	27.07	2423	2260
1279	27.08	2331	2247
1280	27.09	2400	2234
1281	27.10	2346	2223
1282	27.11	2331	2213
1283	27.12	2393	2204
1284	27.13	2408	2196
1285	27.14	2287	2188
1286	27.15	2361	2181
1287	27.16	2282	2175
1288	27.17	2326	2169
1289	27.18	2304	2163
1290	27.19	2291	2157
1291	27.20	2390	2152
1292	27.21	2317	2149
1293	27.22	2295	2146
1294	27.23	2236	2143
1295	27.24	2286	2141
1296	27.25	2316	2139
1297	27.26	2356	2137
1298	27.27	2330	2135
1299	27.28	2329	2133
1300	27.29	2315	2131
1301	27.30	2234	2129
1302	27.31	2237	2129
1303	27.32	2329	2129
1304	27.33	2302	2129
1305	27.34	2366	2130
1306	27.35	2353	2131
1307	27.36	2240	2132
1308	27.37	2408	2133
1309	27.38	2266	2134
1310	27.39	2388	2136
1311	27.40	2298	2138
1312	27.41	2289	2140
1313	27.42	2236	2142
1314	27.43	2258	2144
1315	27.44	2285	2146
1316	27.45	2366	2149
1317	27.46	2362	2151
1318	27.47	2227	2154
1319	27.48	2379	2157
1320	27.49	2312	2160
1321	27.51	2347	2163
1322	27.52	2389	2167
1323	27.53	2272	2170
1324	27.54	2332	2173
1325	27.55	2339	2175
1326	27.56	2293	2177
1327	27.57	2309	2179
1328	27.58	2230	2181
1329	27.59	2446	2182
1330	27.60	2373	2183
1331	27.61	2350	2185
1332	27.62	2358	2185
1333	27.63	2344	2186
1334	27.64	2355	2186
1335	27.65	2452	2185
1336	27.66	2310	2185
1337	27.67	2316	2186
1338	27.68	2386	2188
1339	27.69	2360	2189
1340	27.70	2300	2190
1341	27.71	2260	2192
1342	27.72	2372	2193
1343	27.73	2388	2194
1344	27.74	2383	2196
1345	27.75	2383	2197
1346	27.76	2355	2198
1347	27.77	2411	2200
1348	27.78	2395	2201
1349	27.79	2436	2202
1350	27.80	2376	2204
1351	27.81	2350	2206
1352	27.82	2412	2207
1353	27.83	2417	2209
1354	27.84	2414	2211
1355	27.85	2361	2213
1356	27.86	2386	2215
1357	27.87	2478	2218
1358	27.88	2434	2220
1359	27.89	2443	2223
1360	27.90	2504	2226
1361	27.91	2440	2229
1362	27.92	2530	2232
1363	27.93	2431	2235
1364	27.95	2438	2238
1365	27.96	2504	2242
1366	27.97	2455	2245
1367	27.98	2469	2249
1368	27.99	2409	2253
1369	28.00	2398	2256
1370	28.01	2416	2260
1371	28.02	2571	2263
1372	28.03	2396	2267
1373	28.04	2559	2272
1374	28.05	2491	2277
1375	28.06	2538	2282
1376	28.07	2532	2288
1377	28.08	2438	2293
1378	28.09	2469	2298
1379	28.10	2499	2304
1380	28.11	2537	2310
1381	28.12	2383	2317
1382	28.13	2410	2323
1383	28.14	2553	2330
1384	28.15	2516	2337
1385	28.16	2530	2344
1386	28.17	2520	2351
1387	28.18	2599	2359
1388	28.19	2565	2367
1389	28.20	2500	2376
1390	28.21	2540	2385
1391	28.22	2496	2394
1392	28.23	2560	2404
1393	28.24	2544	2413
1394	28.25	2602	2424
1395	28.26	2517	2434
1396	28.27	2617	2445
1397	28.28	2676	2456
1398	28.29	2591	2468
1399	28.30	2698	2480
1400	28.31	2630	2493
1401	28.32	2544	2506
1402	28.33	2660	2519
1403	28.34	2618	2533
1404	28.35	2646	2547
1405	28.36	2727	2562
1406	28.38	2716	2577
1407	28.39	2708	2592
1408	28.40	2725	2608
1409	28.41	2734	2624
1410	28.42	2727	2641
1411	28.43	2718	2658
1412	28.44	2730	2675
1413	28.45	2763	2693
1414	28.46	2733	2711
1415	28.47	2853	2729
1416	28.48	2799	2748
1417	28.49	2841	2767
1418	28.50	2833	2787
1419	28.51	2864	2807
1420	28.52	2839	2828
1421	28.53	2835	2849
1422	28.54	2831	2871
1423	28.55	2868	2893
1424	28.56	2805	2916
1425	28.57	2857	2940
1426	28.58	2924	2965
1427	28.59	3013	2990
1428	28.60	2999	3016
1429	28.61	2992	3042
1430	28.62	2942	3068
1431	28.63	2894	3095
1432	28.64	3125	3122
1433	28.65	3059	3148
1434	28.66	2957	3175
1435	28.67	3100	3202
1436	28.68	3273	3230
1437	28.69	3190	3258
1438	28.70	3227	3288
1439	28.71	3228	3318
1440	28.72	3303	3349
1441	28.73	3404	3382
1442	28.74	3430	3415
1443	28.75	3477	3449
1444	28.76	3544	3484
1445	28.77	3554	3521
1446	28.78	3607	3559
1447	28.79	3818	3599
1448	28.80	3712	3641
1449	28.82	3754	3686
1450	28.83	3760	3734
1451	28.84	3893	3786
1452	28.85	3848	3843
1453	28.86	3783	3904
1454	28.87	3984	3969
1455	28.88	4028	4035
1456	28.89	4109	4099
1457	28.90	4175	4158
1458	28.91	4160	4205
1459	28.92	4215	4236
1460	28.93	4247	4248
1461	28.94	4309	4242
1462	28.95	4229	4225
1463	28.96	4341	4204
1464	28.97	4393	4183
1465	28.98	4249	4163
1466	28.99	4389	4142
1467	29.00	4186	4118
1468	29.01	4160	4089
1469	29.02	4148	4059
1470	29.03	4175	4030
1471	29.04	3940	4005
1472	29.05	3967	3986
1473	29.06	3933	3972
1474	29.07	4050	3964
1475	29.08	3935	3960
1476	29.09	3876	3959
1477	29.10	3754	3961
1478	29.11	3743	3966
1479	29.12	3787	3972
1480	29.13	3809	3979
1481	29.14	3731	3987
1482	29.15	3756	3995
1483	29.16	3780	4003
1484	29.17	3789	4011
1485	29.18	3831	4018
1486	29.19	3750	4025
1487	29.20	3864	4032
1488	29.21	3744	4039
1489	29.22	3720	4045
1490	29.23	3923	4053
1491	29.24	3884	4060
1492	29.26	3815	4069
1493	29.27	3752	4078
1494	29.28	3980	4090
1495	29.29	3997	4106
1496	29.30	4009	4126
1497	29.31	3928	4151
1498	29.32	4058	4181
1499	29.33	4031	4217
1500	29.34	4062	4257
1501	29.35	4211	4301
1502	29.36	4187	4344
1503	29.37	4382	4375
1504	29.38	4296	4379
1505	29.39	4175	4350
1506	29.40	4503	4306
1507	29.41	4374	4271
1508	29.42	4366	4255
1509	29.43	4379	4251
1510	29.44	4250	4251
1511	29.45	4074	4242
1512	29.46	4152	4218
1513	29.47	4253	4183
1514	29.48	4082	4148
1515	29.49	4050	4121
1516	29.50	3957	4103
1517	29.51	3896	4089
1518	29.52	3903	4078
1519	29.53	3993	4068
1520	29.54	3883	4059
1521	29.55	3826	4051
1522	29.56	3843	4043
1523	29.57	3702	4035
1524	29.58	3798	4026
1525	29.59	3834	4018
1526	29.60	3803	4010
1527	29.61	3787	4002
1528	29.62	3859	3994
1529	29.63	3758	3985
1530	29.64	3758	3977
1531	29.65	3836	3968
1532	29.66	3855	3960
1533	29.67	3759	3951
1534	29.69	3780	3942
1535	29.70	3755	3933
1536	29.71	3635	3924
1537	29.72	3726	3915
1538	29.73	3715	3906
1539	29.74	3724	3896
1540	29.75	3722	3887
1541	29.76	3654	3877
1542	29.77	3784	3867
1543	29.78	3809	3858
1544	29.79	3708	3849
1545	29.80	3642	3840
1546	29.81	3673	3831
1547	29.82	3811	3823
1548	29.83	3752	3816
1549	29.84	3738	3810
1550	29.85	3800	3805
1551	29.86	3845	3801
1552	29.87	3741	3800
1553	29.88	3728	3801
1554	29.89	3767	3805
1555	29.90	3756	3813
1556	29.91	3748	3824
1557	29.92	3860	3840
1558	29.93	3804	3860
1559	29.94	3886	3883
1560	29.95	3896	3908
1561	29.96	4002	3934
1562	29.97	3936	3956
1563	29.98	4052	3971
1564	29.99	4112	3976
1565	30.00	3933	3967
1566	30.01	4047	3946
1567	30.02	3900	3916
1568	30.03	3965	3882
1569	30.04	4024	3847
1570	30.05	4028	3814
1571	30.06	4042	3780
1572	30.07	3946	3745
1573	30.08	3874	3706
1574	30.09	3868	3665
1575	30.10	3787	3624
1576	30.11	3787	3584
1577	30.13	3807	3548
1578	30.14	3708	3516
1579	30.15	3593	3488
1580	30.16	3665	3464
1581	30.17	3554	3442
1582	30.18	3669	3423
1583	30.19	3527	3406
1584	30.20	3612	3390
1585	30.21	3636	3375
1586	30.22	3398	3361
1587	30.23	3484	3348
1588	30.24	3502	3335
1589	30.25	3482	3323
1590	30.26	3399	3311
1591	30.27	3401	3299
1592	30.28	3287	3287
1593	30.29	3351	3276
1594	30.30	3342	3264
1595	30.31	3461	3253
1596	30.32	3364	3242
1597	30.33	3430	3231
1598	30.34	3320	3220
1599	30.35	3213	3210
1600	30.36	3363	3199
1601	30.37	3254	3189
1602	30.38	3319	3179
1603	30.39	3279	3170
1604	30.40	3280	3160
1605	30.41	3181	3151
1606	30.42	3329	3142
1607	30.43	3213	3133
1608	30.44	3152	3124
1609	30.45	3163	3115
1610	30.46	3131	3107
1611	30.47	3153	3098
1612	30.48	3163	3089
1613	30.49	3147	3080
1614	30.50	3169	3071
1615	30.51	3151	3063
1616	30.52	3198	3054
1617	30.53	3081	3045
1618	30.54	3131	3036
1619	30.55	3211	3028
1620	30.57	3119	3019
1621	30.58	3084	3011
1622	30.59	3064	3003
1623	30.60	3064	2995
1624	30.61	3022	2987
1625	30.62	3025	2980
1626	30.63	3116	2973
1627	30.64	3144	2967
1628	30.65	3062	2960
1629	30.66	2996	2954
1630	30.67	3085	2949
1631	30.68	3053	2943
1632	30.69	2872	2938
1633	30.70	3043	2933
1634	30.71	3013	2928
1635	30.72	2925	2923
1636	30.73	3024	2919
1637	30.74	2980	2914
1638	30.75	3043	2909
1639	30.76	2961	2904
1640	30.77	3042	2900
1641	30.78	3085	2895
1642	30.79	2943	2890
1643	30.80	2968	2885
1644	30.81	2898	2880
1645	30.82	2997	2875
1646	30.83	3011	2870
1647	30.84	2937	2865
1648	30.85	2940	2861
1649	30.86	3033	2856
1650	30.87	2902	2852
1651	30.88	3073	2847
1652	30.89	3009	2844
1653	30.90	3023	2840
1654	30.91	2968	2837
1655	30.92	2993	2834
1656	30.93	2907	2831
1657	30.94	2916	2829
1658	30.95	2928	2828
1659	30.96	2839	2826
1660	30.97	2921	2826
1661	30.98	2855	2825
1662	30.99	2949	2825
1663	31.01	2966	2825
1664	31.02	2926	2824
1665	31.03	2823	2823
1666	31.04	2923	2821
1667	31.05	2923	2817
1668	31.06	2909	2814
1669	31.07	2835	2810
1670	31.08	2869	2806
1671	31.09	2836	2803
1672	31.10	2852	2800
1673	31.11	2890	2797
1674	31.12	2955	2795
1675	31.13	2802	2792
1676	31.14	2869	2790
1677	31.15	2855	2789
1678	31.16	2834	2788
1679	31.17	2834	2788
1680	31.18	2809	2789
1681	31.19	2841	2791
1682	31.20	2893	2793
1683	31.21	2875	2796
1684	31.22	2836	2798
1685	31.23	2916	2800
1686	31.24	2979	2801
1687	31.25	2866	2802
1688	31.26	2792	2801
1689	31.27	2845	2800
1690	31.28	2776	2798
1691	31.29	2756	2796
1692	31.30	2807	2794
1693	31.31	2867	2792
1694	31.32	2867	2790
1695	31.33	2802	2787
1696	31.34	2829	2784
1697	31.35	2800	2781
1698	31.36	2918	2778
1699	31.37	2912	2774
1700	31.38	2843	2771
1701	31.39	2776	2768
1702	31.40	2856	2765
1703	31.41	2797	2761
1704	31.42	2803	2758
1705	31.44	2778	2756
1706	31.45	2910	2756
1707	31.46	2794	2756
1708	31.47	2978	2757
1709	31.48	2959	2760
1710	31.49	2865	2763
1711	31.50	2873	2767
1712	31.51	2909	2773
1713	31.52	2828	2779
1714	31.53	2823	2785
1715	31.54	2924	2791
1716	31.55	3092	2795
1717	31.56	2932	2798
1718	31.57	2963	2798
1719	31.58	2982	2797
1720	31.59	2972	2795
1721	31.60	3093	2795
1722	31.61	2994	2795
1723	31.62	3041	2798
1724	31.63	3011	2801
1725	31.64	2975	2806
1726	31.65	3031	2812
1727	31.66	2996	2819
1728	31.67	3047	2828
1729	31.68	3072	2839
1730	31.69	3075	2854
1731	31.70	2966	2870
1732	31.71	3052	2889
1733	31.72	3060	2908
1734	31.73	3020	2928
1735	31.74	3097	2947
1736	31.75	3120	2965
1737	31.76	3146	2981
1738	31.77	3115	2997
1739	31.78	3026	3013
1740	31.79	3065	3031
1741	31.80	3037	3052
1742	31.81	3171	3075
1743	31.82	3041	3097
1744	31.83	3131	3116
1745	31.84	3076	3128
1746	31.85	3127	3130
1747	31.86	3084	3120
1748	31.88	2882	3102
1749	31.89	3079	3077
1750	31.90	2978	3053
1751	31.91	3143	3031
1752	31.92	3053	3012
1753	31.93	3065	2996
1754	31.94	3143	2980
1755	31.95	3027	2963
1756	31.96	3049	2946
1757	31.97	3026	2929
1758	31.98	3120	2914
1759	31.99	3221	2904
1760	32.00	2986	2900
1761	32.01	3030	2901
1762	32.02	3038	2906
1763	32.03	3003	2916
1764	32.04	3077	2928
1765	32.05	2951	2941
1766	32.06	3008	2953
1767	32.07	2990	2964
1768	32.08	3027	2974
1769	32.09	3038	2982
1770	32.10	3125	2992
1771	32.11	3003	3004
1772	32.12	2925	3018
1773	32.13	3106	3033
1774	32.14	3062	3048
1775	32.15	3183	3061
1776	32.16	3060	3069
1777	32.17	2993	3073
1778	32.18	3081	3074
1779	32.19	3148	3074
1780	32.20	3194	3076
1781	32.21	3239	3080
1782	32.22	3212	3087
1783	32.23	3200	3093
1784	32.24	3187	3099
1785	32.25	3351	3103
1786	32.26	3370	3104
1787	32.27	3306	3102
1788	32.28	3285	3097
1789	32.29	3296	3090
1790	32.30	3302	3081
1791	32.32	3246	3070
1792	32.33	3315	3057
1793	32.34	3260	3041
1794	32.35	3282	3024
1795	32.36	3106	3005
1796	32.37	3245	2985
1797	32.38	3023	2964
1798	32.39	3071	2942
1799	32.40	3105	2920
1800	32.41	2939	2898
1801	32.42	2969	2876
1802	32.43	2910	2855
1803	32.44	2800	2835
1804	32.45	2823	2817
1805	32.46	2683	2801
1806	32.47	2766	2787
1807	32.48	2777	2775
1808	32.49	2663	2766
1809	32.50	2813	2760
1810	32.51	2741	2757
1811	32.52	2799	2756
1812	32.53	2708	2758
1813	32.54	2714	2763
1814	32.55	2739	2768
1815	32.56	2621	2774
1816	32.57	2690	2779
1817	32.58	2685	2781
1818	32.59	2683	2779
1819	32.60	2748	2773
1820	32.61	2703	2764
1821	32.62	2627	2754
1822	32.63	2686	2744
1823	32.64	2665	2737
1824	32.65	2671	2731
1825	32.66	2624	2726
1826	32.67	2557	2721
1827	32.68	2640	2715
1828	32.69	2596	2707
1829	32.70	2634	2698
1830	32.71	2585	2687
1831	32.72	2630	2676
1832	32.73	2614	2665
1833	32.75	2539	2654
1834	32.76	2621	2642
1835	32.77	2661	2632
1836	32.78	2585	2621
1837	32.79	2672	2612
1838	32.80	2490	2604
1839	32.81	2586	2597
1840	32.82	2495	2590
1841	32.83	2462	2584
1842	32.84	2553	2578
1843	32.85	2533	2572
1844	32.86	2467	2566
1845	32.87	2363	2560
1846	32.88	2525	2554
1847	32.89	2414	2546
1848	32.90	2438	2537
1849	32.91	2453	2529
1850	32.92	2366	2520
1851	32.93	2430	2513
1852	32.94	2472	2506
1853	32.95	2303	2501
1854	32.96	2440	2495
1855	32.97	2369	2490
1856	32.98	2360	2485
1857	32.99	2365	2480
1858	33.00	2363	2475
1859	33.01	2376	2470
1860	33.02	2326	2466
1861	33.03	2364	2462
1862	33.04	2274	2458
1863	33.05	2348	2454
1864	33.06	2377	2450
1865	33.07	2515	2446
1866	33.08	2319	2443
1867	33.09	2353	2439
1868	33.10	2368	2436
1869	33.11	2335	2432
1870	33.12	2498	2428
1871	33.13	2393	2424
1872	33.14	2425	2420
1873	33.15	2408	2415
1874	33.16	2445	2410
1875	33.17	2505	2405
1876	33.19	2437	2400
1877	33.20	2437	2395
1878	33.21	2596	2390
1879	33.22	2477	2385
1880	33.23	2402	2380
1881	33.24	2448	2375
1882	33.25	2464	2370
1883	33.26	2486	2365
1884	33.27	2445	2359
1885	33.28	2379	2354
1886	33.29	2493	2349
1887	33.30	2439	2343
1888	33.31	2427	2338
1889	33.32	2427	2333
1890	33.33	2349	2328
1891	33.34	2250	2323
1892	33.35	2363	2318
1893	33.36	2350	2314
1894	33.37	2344	2309
1895	33.38	2286	2305
1896	33.39	2308	2300
1897	33.40	2280	2296
1898	33.41	2342	2292
1899	33.42	2210	2288
1900	33.43	2265	2284
1901	33.44	2274	2281
1902	33.45	2219	2277
1903	33.46	2276	2274
1904	33.47	2268	2271
1905	33.48	2292	2268
1906	33.49	2232	2265
1907	33.50	2277	2263
1908	33.51	2266	2260
1909	33.52	2200	2258
1910	33.53	2217	2256
1911	33.54	2245	2254
1912	33.55	2203	2252
1913	33.56	2165	2250
1914	33.57	2292	2249
1915	33.58	2235	2248
1916	33.59	2305	2246
1917	33.60	2283	2245
1918	33.61	2281	2245
1919	33.63	2217	2244
1920	33.64	2171	2243
1921	33.65	2262	2243
1922	33.66	2257	2243
1923	33.67	2193	2242
1924	33.68	2210	2242
1925	33.69	2217	2242
1926	33.70	2204	2242
1927	33.71	2269	2242
1928	33.72	2225	2243
1929	33.73	2160	2243
1930	33.74	2312	2244
1931	33.75	2301	2244
1932	33.76	2353	2245
1933	33.77	2277	2247
1934	33.78	2352	2248
1935	33.79	2342	2250
1936	33.80	2373	2252
1937	33.81	2261	2254
1938	33.82	2320	2257
1939	33.83	2410	2260
1940	33.84	2389	2263
1941	33.85	2362	2267
1942	33.86	2337	2271
1943	33.87	2375	2275
1944	33.88	2420	2280
1945	33.89	2377	2285
1946	33.90	2370	2290
1947	33.91	2334	2295
1948	33.92	2272	2302
1949	33.93	2343	2308
1950	33.94	2354	2316
1951	33.95	2374	2325
1952	33.96	2352	2335
1953	33.97	2350	2347
1954	33.98	2410	2361
1955	33.99	2286	2376
1956	34.00	2318	2392
1957	34.01	2389	2409
1958	34.02	2319	2425
1959	34.03	2464	2441
1960	34.04	2295	2454
1961	34.06	2459	2463
1962	34.07	2456	2468
1963	34.08	2347	2467
1964	34.09	2422	2464
1965	34.10	2364	2459
1966	34.11	2334	2454
1967	34.12	2358	2452
1968	34.13	2402	2451
1969	34.14	2354	2451
1970	34.15	2349	2451
1971	34.16	2335	2449
1972	34.17	2332	2444
1973	34.18	2281	2437
1974	34.19	2284	2426
1975	34.20	2282	2413
1976	34.21	2384	2396
1977	34.22	2348	2379
1978	34.23	2333	2362
1979	34.24	2315	2348
1980	34.25	2340	2335
1981	34.26	2184	2324
1982	34.27	2260	2313
1983	34.28	2273	2303
1984	34.29	2251	2292
1985	34.30	2292	2280
1986	34.31	2206	2268
1987	34.32	2281	2256
1988	34.33	2230	2246
1989	34.34	2204	2237
1990	34.35	2126	2230
1991	34.36	2139	2224
1992	34.37	2208	2219
1993	34.38	2122	2214
1994	34.39	2132	2211
1995	34.40	2131	2208
1996	34.41	2240	2205
1997	34.42	2127	2203
1998	34.43	2145	2201
1999	34.44	2168	2200
2000	34.45	2141	2199
2001	34.46	2121	2198
2002	34.47	2102	2197
2003	34.48	2127	2196
2004	34.50	2155	2196
2005	34.51	2145	2196
2006	34.52	2084	2195
2007	34.53	2195	2195
2008	34.54	2081	2195
2009	34.55	2111	2196
2010	34.56	2127	2196
2011	34.57	2144	2196
2012	34.58	2137	2197
2013	34.59	2155	2197
2014	34.60	2108	2198
2015	34.61	2204	2199
2016	34.62	2083	2200
2017	34.63	2151	2202
2018	34.64	2152	2203
2019	34.65	2183	2205
2020	34.66	2150	2207
2021	34.67	2212	2210
2022	34.68	2129	2212
2023	34.69	2210	2215
2024	34.70	2157	2219
2025	34.71	2094	2222
2026	34.72	2200	2226
2027	34.73	2207	2231
2028	34.74	2199	2236
2029	34.75	2271	2241
2030	34.76	2207	2247
2031	34.77	2234	2253
2032	34.78	2203	2260
2033	34.79	2170	2268
2034	34.80	2168	2277
2035	34.81	2213	2286
2036	34.82	2248	2296
2037	34.83	2271	2307
2038	34.84	2330	2318
2039	34.85	2296	2332
2040	34.86	2370	2346
2041	34.87	2250	2362
2042	34.88	2275	2380
2043	34.89	2319	2401
2044	34.90	2321	2424
2045	34.91	2460	2449
2046	34.92	2405	2478
2047	34.94	2401	2511
2048	34.95	2445	2548
2049	34.96	2571	2590
2050	34.97	2534	2637
2051	34.98	2649	2691
2052	34.99	2667	2755
2053	35.00	2728	2831
2054	35.01	2805	2925
2055	35.02	2962	3050
2056	35.03	3180	3220
2057	35.04	3380	3460
2058	35.05	3777	3797
2059	35.06	4116	4257
2060	35.07	4844	4854
2061	35.08	5484	5593
2062	35.09	6561	6474
2063	35.10	7674	7496
2064	35.11	8958	8637
2065	35.12	10311	9828
2066	35.13	11593	10883
2067	35.14	12181	11460
2068	35.15	11763	11184
2069	35.16	10664	10075
2070	35.17	9207	8716
2071	35.18	7975	7692
2072	35.19	7348	7181
2073	35.20	7217	7078
2074	35.21	7359	7202
2075	35.22	7567	7349
2076	35.23	7438	7281
2077	35.24	7012	6801
2078	35.25	6181	5946
2079	35.26	5184	5002
2080	35.27	4296	4224
2081	35.28	3727	3679
2082	35.29	3225	3316
2083	35.30	3069	3072
2084	35.31	2984	2903
2085	35.32	2735	2780
2086	35.33	2706	2689
2087	35.34	2560	2618
2088	35.35	2557	2563
2089	35.37	2510	2518
2090	35.38	2529	2482
2091	35.39	2520	2452
2092	35.40	2602	2428
2093	35.41	2554	2408
2094	35.42	2523	2391
2095	35.43	2561	2378
2096	35.44	2534	2367
2097	35.45	2476	2358
2098	35.46	2559	2351
2099	35.47	2502	2346
2100	35.48	2574	2342
2101	35.49	2485	2341
2102	35.50	2422	2341
2103	35.51	2607	2342
2104	35.52	2605	2345
2105	35.53	2499	2348
2106	35.54	2471	2352
2107	35.55	2433	2356
2108	35.56	2432	2358
2109	35.57	2396	2357
2110	35.58	2374	2352
2111	35.59	2411	2344
2112	35.60	2463	2333
2113	35.61	2480	2321
2114	35.62	2375	2309
2115	35.63	2352	2298
2116	35.64	2332	2289
2117	35.65	2322	2281
2118	35.66	2314	2273
2119	35.67	2312	2264
2120	35.68	2312	2254
2121	35.69	2256	2243
2122	35.70	2341	2232
2123	35.71	2323	2222
2124	35.72	2218	2214
2125	35.73	2228	2206
2126	35.74	2284	2200
2127	35.75	2239	2194
2128	35.76	2214	2190
2129	35.77	2213	2186
2130	35.78	2215	2183
2131	35.79	2221	2180
2132	35.81	2076	2177
2133	35.82	2221	2175
2134	35.83	2176	2173
2135	35.84	2159	2171
2136	35.85	2162	2170
2137	35.86	2190	2169
2138	35.87	2137	2169
2139	35.88	2200	2170
2140	35.89	2083	2171
2141	35.90	2048	2174
2142	35.91	2113	2177
2143	35.92	2128	2180
2144	35.93	2131	2185
2145	35.94	2147	2188
2146	35.95	2125	2190
2147	35.96	2149	2187
2148	35.97	2106	2178
2149	35.98	2091	2168
2150	35.99	2147	2159
2151	36.00	2153	2153
2152	36.01	2085	2149
2153	36.02	2106	2147
2154	36.03	2153	2146
2155	36.04	2123	2144
2156	36.05	1977	2139
2157	36.06	2080	2133
2158	36.07	2056	2125
2159	36.08	2102	2117
2160	36.09	2018	2112
2161	36.10	2018	2107
2162	36.11	2033	2104
2163	36.12	2050	2100
2164	36.13	2012	2098
2165	36.14	2016	2095
2166	36.15	2079	2092
2167	36.16	2074	2090
2168	36.17	2059	2088
2169	36.18	2113	2086
2170	36.19	2027	2084
2171	36.20	2026	2083
2172	36.21	2015	2082
2173	36.22	1992	2081
2174	36.23	2041	2080
2175	36.25	2036	2081
2176	36.26	2093	2081
2177	36.27	2046	2082
2178	36.28	2015	2084
2179	36.29	2116	2086
2180	36.30	2068	2090
2181	36.31	2126	2094
2182	36.32	2165	2100
2183	36.33	2099	2106
2184	36.34	2137	2114
2185	36.35	2167	2124
2186	36.36	2140	2134
2187	36.37	2180	2146
2188	36.38	2229	2160
2189	36.39	2136	2177
2190	36.40	2235	2197
2191	36.41	2252	2226
2192	36.42	2266	2267
2193	36.43	2389	2331
2194	36.44	2424	2431
2195	36.45	2728	2580
2196	36.46	2856	2786
2197	36.47	3280	3048
2198	36.48	3757	3369
2199	36.49	4069	3754
2200	36.50	4670	4208
2201	36.51	5261	4729
2202	36.52	5694	5272
2203	36.53	6274	5691
2204	36.54	5812	5720
2205	36.55	5586	5199
2206	36.56	4860	4419
2207	36.57	4004	3834
2208	36.58	3836	3575
2209	36.59	3718	3550
2210	36.60	3927	3661
2211	36.61	4092	3836
2212	36.62	4161	3986
2213	36.63	4109	3979
2214	36.64	3767	3708
2215	36.65	3424	3257
2216	36.66	2923	2843
2217	36.68	2579	2573
2218	36.69	2473	2422
2219	36.70	2341	2336
2220	36.71	2253	2286
2221	36.72	2209	2254
2222	36.73	2274	2234
2223	36.74	2121	2220
2224	36.75	2182	2210
2225	36.76	2120	2203
2226	36.77	2129	2197
2227	36.78	2147	2193
2228	36.79	2127	2190
2229	36.80	2151	2189
2230	36.81	2063	2190
2231	36.82	2142	2193
2232	36.83	2216	2199
2233	36.84	2123	2206
2234	36.85	2108	2214
2235	36.86	2166	2223
2236	36.87	2071	2233
2237	36.88	2158	2243
2238	36.89	2162	2253
2239	36.90	2220	2261
2240	36.91	2289	2268
2241	36.92	2152	2271
2242	36.93	2192	2271
2243	36.94	2172	2268
2244	36.95	2164	2263
2245	36.96	2242	2257
2246	36.97	2177	2251
2247	36.98	2233	2245
2248	36.99	2260	2238
2249	37.00	2171	2230
2250	37.01	2210	2220
2251	37.02	2148	2209
2252	37.03	2122	2196
2253	37.04	2213	2181
2254	37.05	2165	2166
2255	37.06	2260	2152
2256	37.07	2120	2138
2257	37.08	2141	2125
2258	37.09	2078	2112
2259	37.10	2103	2100
2260	37.12	2082	2089
2261	37.13	2018	2079
2262	37.14	2168	2070
2263	37.15	2055	2061
2264	37.16	2059	2054
2265	37.17	1982	2047
2266	37.18	2106	2041
2267	37.19	2064	2036
2268	37.20	1997	2032
2269	37.21	2066	2029
2270	37.22	1986	2026
2271	37.23	2114	2024
2272	37.24	2022	2022
2273	37.25	2081	2020
2274	37.26	1991	2019
2275	37.27	2029	2017
2276	37.28	2106	2017
2277	37.29	2094	2016
2278	37.30	2012	2015
2279	37.31	2022	2015
2280	37.32	1960	2013
2281	37.33	2013	2011
2282	37.34	2081	2009
2283	37.35	1970	2006
2284	37.36	2034	2003
2285	37.37	1859	2001
2286	37.38	1975	1999
2287	37.39	1937	1999
2288	37.40	1952	1998
2289	37.41	1976	1998
2290	37.42	1938	1998
2291	37.43	1974	1998
2292	37.44	2056	1999
2293	37.45	1996	2000
2294	37.46	1981	2002
2295	37.47	1994	2005
2296	37.48	2047	2008
2297	37.49	2040	2013
2298	37.50	1908	2020
2299	37.51	1965	2027
2300	37.52	1951	2036
2301	37.53	2066	2047
2302	37.54	2025	2059
2303	37.56	2013	2073
2304	37.57	2020	2089
2305	37.58	2114	2107
2306	37.59	2099	2127
2307	37.60	2075	2150
2308	37.61	2160	2177
2309	37.62	2135	2208
2310	37.63	2222	2247
2311	37.64	2263	2297
2312	37.65	2328	2366
2313	37.66	2334	2461
2314	37.67	2525	2595
2315	37.68	2743	2780
2316	37.69	2926	3022
2317	37.70	3369	3325
2318	37.71	3621	3689
2319	37.72	4156	4114
2320	37.73	4584	4597
2321	37.74	5148	5120
2322	37.75	5840	5633
2323	37.76	6008	6024
2324	37.77	6173	6123
2325	37.78	5992	5813
2326	37.79	5327	5205
2327	37.80	4613	4605
2328	37.81	4199	4211
2329	37.82	3979	4041
2330	37.83	4074	4032
2331	37.84	3995	4113
2332	37.85	4169	4210
2333	37.86	4244	4232
2334	37.87	4011	4084
2335	37.88	3742	3746
2336	37.89	3321	3318
2337	37.90	2955	2936
2338	37.91	2679	2658
2339	37.92	2402	2470
2340	37.93	2335	2343
2341	37.94	2202	2254
2342	37.95	2141	2189
2343	37.96	2141	2141
2344	37.97	2098	2103
2345	37.98	2011	2072
2346	38.00	1987	2048
2347	38.01	1993	2027
2348	38.02	2052	2010
2349	38.03	1965	1995
2350	38.04	1952	1982
2351	38.05	1999	1970
2352	38.06	1989	1960
2353	38.07	1909	1951
2354	38.08	1942	1943
2355	38.09	1926	1936
2356	38.10	1938	1929
2357	38.11	1868	1923
2358	38.12	1992	1918
2359	38.13	2004	1913
2360	38.14	1864	1909
2361	38.15	1969	1905
2362	38.16	1888	1901
2363	38.17	1920	1898
2364	38.18	1932	1895
2365	38.19	1957	1892
2366	38.20	1886	1890
2367	38.21	1920	1888
2368	38.22	1840	1886
2369	38.23	1833	1884
2370	38.24	1932	1882
2371	38.25	1833	1881
2372	38.26	1938	1880
2373	38.27	1855	1878
2374	38.28	1903	1877
2375	38.29	1906	1876
2376	38.30	1848	1876
2377	38.31	1915	1875
2378	38.32	1743	1875
2379	38.33	1879	1874
2380	38.34	1946	1874
2381	38.35	1925	1874
2382	38.36	1859	1874
2383	38.37	1953	1874
2384	38.38	1880	1875
2385	38.39	1802	1875
2386	38.40	1822	1875
2387	38.41	1916	1876
2388	38.43	1949	1877
2389	38.44	1925	1877
2390	38.45	1859	1878
2391	38.46	1919	1879
2392	38.47	1839	1880
2393	38.48	1873	1881
2394	38.49	1785	1883
2395	38.50	1902	1884
2396	38.51	1924	1885
2397	38.52	1885	1886
2398	38.53	1925	1888
2399	38.54	1848	1889
2400	38.55	1882	1890
2401	38.56	1930	1892
2402	38.57	1870	1893
2403	38.58	1878	1895
2404	38.59	1855	1897
2405	38.60	1925	1898
2406	38.61	1867	1900
2407	38.62	1860	1902
2408	38.63	1866	1903
2409	38.64	1925	1904
2410	38.65	1908	1906
2411	38.66	1927	1906
2412	38.67	1831	1907
2413	38.68	1837	1907
2414	38.69	1891	1907
2415	38.70	1874	1906
2416	38.71	1875	1905
2417	38.72	1819	1904
2418	38.73	1923	1903
2419	38.74	1895	1902
2420	38.75	1932	1901
2421	38.76	1853	1900
2422	38.77	1898	1899
2423	38.78	1844	1897
2424	38.79	1831	1895
2425	38.80	1906	1894
2426	38.81	1917	1892
2427	38.82	1921	1890
2428	38.83	1911	1888
2429	38.84	1911	1887
2430	38.85	1917	1885
2431	38.87	1988	1884
2432	38.88	1896	1882
2433	38.89	1928	1881
2434	38.90	1911	1880
2435	38.91	1958	1880
2436	38.92	1960	1879
2437	38.93	1943	1879
2438	38.94	1998	1879
2439	38.95	1929	1879
2440	38.96	1927	1879
2441	38.97	2051	1880
2442	38.98	2008	1881
2443	38.99	1953	1883
2444	39.00	1970	1885
2445	39.01	1952	1887
2446	39.02	2002	1891
2447	39.03	1901	1895
2448	39.04	1947	1900
2449	39.05	1996	1906
2450	39.06	1957	1914
2451	39.07	1956	1923
2452	39.08	1921	1933
2453	39.09	1928	1945
2454	39.10	2059	1958
2455	39.11	2025	1971
2456	39.12	1933	1985
2457	39.13	1943	1999
2458	39.14	1981	2010
2459	39.15	1945	2019
2460	39.16	2036	2025
2461	39.17	1979	2027
2462	39.18	1981	2027
2463	39.19	1984	2026
2464	39.20	2012	2026
2465	39.21	2054	2029
2466	39.22	1997	2034
2467	39.23	2059	2041
2468	39.24	2056	2049
2469	39.25	2038	2059
2470	39.26	2102	2068
2471	39.27	2098	2078
2472	39.28	2120	2088
2473	39.29	2125	2101
2474	39.31	2127	2117
2475	39.32	2166	2139
2476	39.33	2322	2170
2477	39.34	2336	2215
2478	39.35	2434	2281
2479	39.36	2477	2379
2480	39.37	2724	2523
2481	39.38	2763	2722
2482	39.39	3210	2976
2483	39.40	3504	3280
2484	39.41	3876	3640
2485	39.42	4326	4072
2486	39.43	4739	4583
2487	39.44	5249	5164
2488	39.45	5690	5747
2489	39.46	5784	6135
2490	39.47	5480	6012
2491	39.48	4885	5293
2492	39.49	4287	4425
2493	39.50	3749	3831
2494	39.51	3527	3571
2495	39.52	3623	3540
2496	39.53	3671	3650
2497	39.54	3810	3843
2498	39.55	3938	4056
2499	39.56	3887	4180
2500	39.57	3790	4059
2501	39.58	3478	3651
2502	39.59	3141	3151
2503	39.60	2717	2764
2504	39.61	2537	2531
2505	39.62	2357	2403
2506	39.63	2328	2332
2507	39.64	2317	2295
2508	39.65	2303	2277
2509	39.66	2258	2272
2510	39.67	2182	2277
2511	39.68	2185	2288
2512	39.69	2220	2305
2513	39.70	2230	2326
2514	39.71	2268	2348
2515	39.72	2348	2371
2516	39.74	2374	2391
2517	39.75	2346	2409
2518	39.76	2423	2423
2519	39.77	2397	2433
2520	39.78	2326	2442
2521	39.79	2366	2450
2522	39.80	2349	2458
2523	39.81	2412	2465
2524	39.82	2454	2470
2525	39.83	2330	2472
2526	39.84	2453	2470
2527	39.85	2409	2463
2528	39.86	2345	2451
2529	39.87	2427	2434
2530	39.88	2382	2415
2531	39.89	2381	2393
2532	39.90	2382	2371
2533	39.91	2333	2347
2534	39.92	2253	2324
2535	39.93	2223	2300
2536	39.94	2189	2276
2537	39.95	2242	2252
2538	39.96	2166	2229
2539	39.97	2192	2205
2540	39.98	2136	2183
2541	39.99	2150	2161
2542	40.00	2155	2140
2543	40.01	2160	2121
2544	40.02	2043	2103
2545	40.03	2166	2087
2546	40.04	2108	2072
2547	40.05	2108	2059
2548	40.06	2067	2048
2549	40.07	2022	2038
2550	40.08	2053	2030
2551	40.09	2063	2024
2552	40.10	2016	2019
2553	40.11	2075	2015
2554	40.12	2013	2013
2555	40.13	2037	2013
2556	40.14	2004	2017
2557	40.15	2080	2026
2558	40.16	2104	2043
2559	40.18	2079	2075
2560	40.19	2209	2126
2561	40.20	2294	2203
2562	40.21	2415	2308
2563	40.22	2518	2441
2564	40.23	2722	2603
2565	40.24	3061	2795
2566	40.25	3331	3022
2567	40.26	3727	3282
2568	40.27	3913	3550
2569	40.28	4242	3759
2570	40.29	4258	3775
2571	40.30	3940	3512
2572	40.31	3560	3101
2573	40.32	3054	2776
2574	40.33	2807	2612
2575	40.34	2705	2571
2576	40.35	2817	2604
2577	40.36	2906	2682
2578	40.37	2910	2781
2579	40.38	3036	2866
2580	40.39	3047	2874
2581	40.40	2997	2750
2582	40.41	2703	2528
2583	40.42	2536	2312
2584	40.43	2212	2166
2585	40.44	2126	2082
2586	40.45	2031	2033
2587	40.46	2045	2003
2588	40.47	1962	1984
2589	40.48	1979	1970
2590	40.49	1891	1960
2591	40.50	1907	1952
2592	40.51	1904	1946
2593	40.52	1926	1942
2594	40.53	1873	1939
2595	40.54	1841	1936
2596	40.55	1909	1934
2597	40.56	1819	1933
2598	40.57	1833	1931
2599	40.58	1864	1930
2600	40.59	1842	1928
2601	40.60	1823	1927
2602	40.62	1898	1925
2603	40.63	1857	1923
2604	40.64	1867	1922
2605	40.65	1905	1920
2606	40.66	1888	1918
2607	40.67	1858	1917
2608	40.68	1809	1915
2609	40.69	1774	1913
2610	40.70	1880	1912
2611	40.71	1758	1910
2612	40.72	1877	1908
2613	40.73	1903	1907
2614	40.74	1886	1905
2615	40.75	1759	1904
2616	40.76	1810	1902
2617	40.77	1803	1900
2618	40.78	1851	1899
2619	40.79	1859	1897
2620	40.80	1828	1896
2621	40.81	1824	1895
2622	40.82	1860	1894
2623	40.83	1840	1893
2624	40.84	1855	1892
2625	40.85	1858	1892
2626	40.86	1802	1892
2627	40.87	1872	1892
2628	40.88	1916	1893
2629	40.89	1853	1894
2630	40.90	1854	1895
2631	40.91	1899	1897
2632	40.92	1933	1899
2633	40.93	1858	1902
2634	40.94	1864	1905
2635	40.95	1814	1909
2636	40.96	1831	1912
2637	40.97	1937	1916
2638	40.98	1869	1919
2639	40.99	1884	1922
2640	41.00	1932	1923
2641	41.01	1836	1925
2642	41.02	1926	1926
2643	41.03	1905	1928
2644	41.05	1858	1931
2645	41.06	1937	1935
2646	41.07	1935	1941
2647	41.08	1894	1948
2648	41.09	1860	1956
2649	41.10	1919	1964
2650	41.11	1969	1974
2651	41.12	1994	1983
2652	41.13	2016	1993
2653	41.14	1892	2001
2654	41.15	1948	2008
2655	41.16	1977	2013
2656	41.17	2081	2015
2657	41.18	2019	2014
2658	41.19	2020	2011
2659	41.20	1888	2007
2660	41.21	2006	2004
2661	41.22	1921	2001
2662	41.23	1924	1999
2663	41.24	1926	1999
2664	41.25	1995	1999
2665	41.26	1990	1999
2666	41.27	1988	1998
2667	41.28	1914	1996
2668	41.29	1927	1993
2669	41.30	1908	1990
2670	41.31	1892	1986
2671	41.32	1914	1983
2672	41.33	1832	1981
2673	41.34	1907	1979
2674	41.35	1888	1979
2675	41.36	1861	1979
2676	41.37	1901	1979
2677	41.38	1803	1980
2678	41.39	1858	1982
2679	41.40	1806	1984
2680	41.41	1877	1986
2681	41.42	1931	1988
2682	41.43	1923	1991
2683	41.44	1934	1994
2684	41.45	1941	1997
2685	41.46	1899	2000
2686	41.47	1876	2004
2687	41.49	1885	2007
2688	41.50	1877	2011
2689	41.51	1875	2015
2690	41.52	1877	2018
2691	41.53	1898	2022
2692	41.54	1907	2025
2693	41.55	1856	2028
2694	41.56	1943	2030
2695	41.57	1923	2032
2696	41.58	1932	2034
2697	41.59	1901	2035
2698	41.60	1959	2038
2699	41.61	1951	2041
2700	41.62	1975	2046
2701	41.63	1961	2053
2702	41.64	1986	2060
2703	41.65	1967	2067
2704	41.66	2070	2073
2705	41.67	2073	2073
2706	41.68	2076	2066
2707	41.69	2043	2052
2708	41.70	2011	2037
2709	41.71	2004	2026
2710	41.72	1986	2019
2711	41.73	2000	2015
2712	41.74	1951	2015
2713	41.75	1931	2016
2714	41.76	1923	2017
2715	41.77	1963	2018
2716	41.78	2054	2016
2717	41.79	1972	2011
2718	41.80	2000	2004
2719	41.81	1956	1997
2720	41.82	2035	1993
2721	41.83	2009	1990
2722	41.84	1947	1989
2723	41.85	2001	1989
2724	41.86	1959	1990
2725	41.87	1993	1992
2726	41.88	2008	1994
2727	41.89	2124	1997
2728	41.90	1945	2000
2729	41.91	2022	2004
2730	41.93	1949	2008
2731	41.94	1982	2014
2732	41.95	1966	2019
2733	41.96	1918	2026
2734	41.97	2000	2033
2735	41.98	1971	2042
2736	41.99	2032	2051
2737	42.00	2002	2062
2738	42.01	2092	2075
2739	42.02	2004	2089
2740	42.03	2068	2104
2741	42.04	2030	2119
2742	42.05	2078	2133
2743	42.06	2145	2146
2744	42.07	2068	2156
2745	42.08	2106	2162
2746	42.09	2181	2164
2747	42.10	2125	2162
2748	42.11	2159	2158
2749	42.12	2134	2154
2750	42.13	2130	2151
2751	42.14	2095	2150
2752	42.15	2161	2152
2753	42.16	2110	2154
2754	42.17	2187	2158
2755	42.18	2193	2161
2756	42.19	2235	2163
2757	42.20	2181	2163
2758	42.21	2154	2163
2759	42.22	2186	2163
2760	42.23	2105	2163
2761	42.24	2146	2164
2762	42.25	2193	2166
2763	42.26	2137	2170
2764	42.27	2119	2176
2765	42.28	2225	2184
2766	42.29	2138	2195
2767	42.30	2266	2210
2768	42.31	2282	2234
2769	42.32	2217	2269
2770	42.33	2364	2324
2771	42.34	2499	2406
2772	42.36	2588	2524
2773	42.37	2721	2677
2774	42.38	2948	2866
2775	42.39	3227	3092
2776	42.40	3555	3358
2777	42.41	4030	3669
2778	42.42	4319	4020
2779	42.43	4523	4382
2780	42.44	4592	4658
2781	42.45	4398	4673
2782	42.46	4106	4313
2783	42.47	3685	3752
2784	42.48	3166	3300
2785	42.49	2996	3063
2786	42.50	2990	2989
2787	42.51	3054	3015
2788	42.52	3181	3104
2789	42.53	3276	3232
2790	42.54	3308	3367
2791	42.55	3215	3450
2792	42.56	3276	3392
2793	42.57	2950	3158
2794	42.58	2697	2843
2795	42.59	2425	2580
2796	42.60	2314	2413
2797	42.61	2274	2315
2798	42.62	2168	2255
2799	42.63	2191	2217
2800	42.64	2158	2191
2801	42.65	1993	2172
2802	42.66	2055	2158
2803	42.67	2042	2148
2804	42.68	2002	2140
2805	42.69	2055	2134
2806	42.70	1974	2129
2807	42.71	2020	2125
2808	42.72	2079	2123
2809	42.73	2045	2121
2810	42.74	2037	2120
2811	42.75	2021	2119
2812	42.76	2022	2120
2813	42.77	2025	2120
2814	42.78	1963	2122
2815	42.80	1959	2123
2816	42.81	1963	2125
2817	42.82	2105	2128
2818	42.83	2078	2131
2819	42.84	2038	2134
2820	42.85	1962	2138
2821	42.86	2005	2143
2822	42.87	2059	2147
2823	42.88	2054	2152
2824	42.89	2016	2158
2825	42.90	2048	2163
2826	42.91	2091	2170
2827	42.92	1945	2176
2828	42.93	2107	2183
2829	42.94	2043	2190
2830	42.95	2003	2197
2831	42.96	2068	2204
2832	42.97	2124	2212
2833	42.98	2074	2220
2834	42.99	2224	2229
2835	43.00	2108	2238
2836	43.01	2163	2249
2837	43.02	2244	2262
2838	43.03	2196	2276
2839	43.04	2170	2293
2840	43.05	2330	2312
2841	43.06	2332	2334
2842	43.07	2326	2359
2843	43.08	2351	2388
2844	43.09	2353	2420
2845	43.10	2443	2456
2846	43.11	2423	2495
2847	43.12	2561	2537
2848	43.13	2638	2580
2849	43.14	2568	2622
2850	43.15	2679	2662
2851	43.16	2730	2706
2852	43.17	2726	2759
2853	43.18	2952	2828
2854	43.19	2951	2918
2855	43.20	3078	3036
2856	43.21	3286	3197
2857	43.22	3500	3420
2858	43.24	3786	3730
2859	43.25	4316	4156
2860	43.26	4731	4720
2861	43.27	5535	5431
2862	43.28	6122	6291
2863	43.29	7473	7302
2864	43.30	8631	8462
2865	43.31	9877	9754
2866	43.32	11441	11121
2867	43.33	12691	12407
2868	43.34	13553	13300
2869	43.35	13446	13371
2870	43.36	12888	12378
2871	43.37	11074	10678
2872	43.38	9350	9025
2873	43.39	7785	7897
2874	43.40	7230	7337
2875	43.41	6943	7209
2876	43.42	7262	7374
2877	43.43	7523	7711
2878	43.44	8016	8090
2879	43.45	8102	8329
2880	43.46	8073	8202
2881	43.47	7579	7565
2882	43.48	6483	6541
2883	43.49	5395	5464
2884	43.50	4458	4590
2885	43.51	3846	3969
2886	43.52	3414	3544
2887	43.53	3079	3251
2888	43.54	2825	3042
2889	43.55	2767	2889
2890	43.56	2669	2774
2891	43.57	2561	2684
2892	43.58	2449	2612
2893	43.59	2363	2554
2894	43.60	2386	2504
2895	43.61	2323	2461
2896	43.62	2191	2423
2897	43.63	2312	2390
2898	43.64	2250	2361
2899	43.65	2213	2335
2900	43.66	2117	2312
2901	43.68	2193	2292
2902	43.69	2219	2275
2903	43.70	2242	2259
2904	43.71	2102	2245
2905	43.72	2053	2232
2906	43.73	2101	2221
2907	43.74	2047	2210
2908	43.75	2026	2201
2909	43.76	2088	2192
2910	43.77	2102	2183
2911	43.78	2048	2176
2912	43.79	2068	2169
2913	43.80	2084	2162
2914	43.81	1981	2156
2915	43.82	2068	2150
2916	43.83	2050	2145
2917	43.84	2059	2140
2918	43.85	2093	2135
2919	43.86	2029	2131
2920	43.87	2074	2127
2921	43.88	2092	2123
2922	43.89	2030	2119
2923	43.90	2046	2115
2924	43.91	2040	2112
2925	43.92	2011	2109
2926	43.93	2047	2107
2927	43.94	2082	2104
2928	43.95	2050	2102
2929	43.96	2024	2100
2930	43.97	2029	2098
2931	43.98	2009	2096
2932	43.99	2052	2095
2933	44.00	2080	2094
2934	44.01	2029	2094
2935	44.02	2016	2093
2936	44.03	2040	2093
2937	44.04	2015	2093
2938	44.05	2046	2093
2939	44.06	2064	2093
2940	44.07	2053	2092
2941	44.08	2074	2090
2942	44.09	2011	2088
2943	44.11	1985	2086
2944	44.12	1961	2083
2945	44.13	2076	2080
2946	44.14	2003	2078
2947	44.15	2016	2077
2948	44.16	2092	2076
2949	44.17	2109	2076
2950	44.18	2027	2076
2951	44.19	2033	2076
2952	44.20	2014	2076
2953	44.21	1896	2076
2954	44.22	2033	2075
2955	44.23	2131	2074
2956	44.24	2120	2073
2957	44.25	2112	2072
2958	44.26	2021	2072
2959	44.27	2021	2072
2960	44.28	2041	2072
2961	44.29	2006	2073
2962	44.30	2057	2073
2963	44.31	2071	2074
2964	44.32	1978	2075
2965	44.33	2035	2076
2966	44.34	2104	2076
2967	44.35	2073	2077
2968	44.36	2070	2078
2969	44.37	2102	2079
2970	44.38	2055	2080
2971	44.39	2003	2082
2972	44.40	2107	2083
2973	44.41	2088	2084
2974	44.42	2075	2086
2975	44.43	2028	2087
2976	44.44	2102	2089
2977	44.45	2163	2090
2978	44.46	2067	2091
2979	44.47	2056	2092
2980	44.48	2085	2092
2981	44.49	2023	2091
2982	44.50	2074	2090
2983	44.51	2179	2090
2984	44.52	2085	2089
2985	44.53	2059	2089
2986	44.55	2121	2090
2987	44.56	2104	2091
2988	44.57	2061	2093
2989	44.58	2114	2094
2990	44.59	2100	2096
2991	44.60	2087	2097
2992	44.61	2016	2098
2993	44.62	2099	2099
2994	44.63	2091	2099
2995	44.64	2132	2099
2996	44.65	2082	2099
2997	44.66	2142	2099
2998	44.67	2094	2099
2999	44.68	2057	2100
3000	44.69	2047	2102
3001	44.70	2072	2104
3002	44.71	2093	2107
3003	44.72	2106	2110
3004	44.73	2157	2113
3005	44.74	2117	2116
3006	44.75	2106	2118
3007	44.76	2136	2120
3008	44.77	2092	2121
3009	44.78	2130	2121
3010	44.79	2174	2121
3011	44.80	2149	2122
3012	44.81	2165	2124
3013	44.82	2188	2127
3014	44.83	2176	2132
3015	44.84	2109	2137
3016	44.85	2179	2144
3017	44.86	2122	2151
3018	44.87	2078	2159
3019	44.88	2159	2168
3020	44.89	2181	2178
3021	44.90	2243	2190
3022	44.91	2272	2202
3023	44.92	2351	2216
3024	44.93	2274	2233
3025	44.94	2358	2251
3026	44.95	2308	2271
3027	44.96	2316	2293
3028	44.97	2383	2317
3029	44.99	2358	2343
3030	45.00	2401	2370
3031	45.01	2392	2399
3032	45.02	2412	2429
3033	45.03	2491	2460
3034	45.04	2531	2492
3035	45.05	2510	2523
3036	45.06	2641	2555
3037	45.07	2629	2585
3038	45.08	2599	2614
3039	45.09	2634	2641
3040	45.10	2565	2665
3041	45.11	2567	2687
3042	45.12	2628	2704
3043	45.13	2619	2715
3044	45.14	2588	2719
3045	45.15	2563	2714
3046	45.16	2531	2700
3047	45.17	2507	2677
3048	45.18	2496	2648
3049	45.19	2508	2617
3050	45.20	2543	2587
3051	45.21	2457	2559
3052	45.22	2553	2534
3053	45.23	2380	2511
3054	45.24	2338	2489
3055	45.25	2301	2467
3056	45.26	2359	2444
3057	45.27	2319	2418
3058	45.28	2331	2391
3059	45.29	2349	2361
3060	45.30	2223	2332
3061	45.31	2257	2303
3062	45.32	2204	2278
3063	45.33	2187	2255
3064	45.34	2257	2236
3065	45.35	2171	2219
3066	45.36	2184	2204
3067	45.37	2134	2192
3068	45.38	2125	2181
3069	45.39	2165	2171
3070	45.40	2204	2161
3071	45.42	2115	2151
3072	45.43	2114	2142
3073	45.44	2143	2133
3074	45.45	2127	2123
3075	45.46	2093	2115
3076	45.47	2162	2107
3077	45.48	2099	2100
3078	45.49	2156	2094
3079	45.50	2187	2089
3080	45.51	2048	2084
3081	45.52	2097	2081
3082	45.53	2095	2077
3083	45.54	2029	2074
3084	45.55	2098	2071
3085	45.56	2031	2068
3086	45.57	2125	2066
3087	45.58	2043	2064
3088	45.59	2095	2063
3089	45.60	2124	2062
3090	45.61	2118	2062
3091	45.62	2084	2064
3092	45.63	2224	2068
3093	45.64	2202	2076
3094	45.65	2187	2088
3095	45.66	2164	2108
3096	45.67	2255	2141
3097	45.68	2308	2191
3098	45.69	2474	2265
3099	45.70	2398	2367
3100	45.71	2668	2494
3101	45.72	2803	2647
3102	45.73	3085	2827
3103	45.74	3260	3037
3104	45.75	3471	3278
3105	45.76	3753	3542
3106	45.77	3608	3795
3107	45.78	3752	3948
3108	45.79	3670	3867
3109	45.80	3311	3520
3110	45.81	3127	3102
3111	45.82	2729	2800
3112	45.83	2702	2645
3113	45.84	2785	2594
3114	45.86	2680	2610
3115	45.87	2823	2668
3116	45.88	2898	2755
3117	45.89	2824	2859
3118	45.90	2936	2953
3119	45.91	2908	2984
3120	45.92	2754	2893
3121	45.93	2632	2688
3122	45.94	2461	2461
3123	45.95	2356	2289
3124	45.96	2294	2180
3125	45.97	2184	2114
3126	45.98	2132	2073
3127	45.99	2077	2046
3128	46.00	2155	2028
3129	46.01	2171	2015
3130	46.02	1996	2005
3131	46.03	2030	1999
3132	46.04	2023	1995
3133	46.05	2057	1993
3134	46.06	1977	1994
3135	46.07	1981	1998
3136	46.08	2070	2004
3137	46.09	1980	2013
3138	46.10	2037	2024
3139	46.11	2159	2038
3140	46.12	2105	2055
3141	46.13	2088	2073
3142	46.14	2005	2092
3143	46.15	2100	2110
3144	46.16	2056	2123
3145	46.17	2110	2122
3146	46.18	2111	2107
3147	46.19	2105	2082
3148	46.20	2057	2058
3149	46.21	2040	2041
3150	46.22	2010	2033
3151	46.23	2004	2031
3152	46.24	1984	2033
3153	46.25	2049	2038
3154	46.26	2002	2044
3155	46.27	2146	2050
3156	46.28	2050	2053
3157	46.30	2121	2049
3158	46.31	2081	2038
3159	46.32	2028	2022
3160	46.33	2106	2006
3161	46.34	2113	1992
3162	46.35	2175	1982
3163	46.36	2015	1975
3164	46.37	2049	1968
3165	46.38	2008	1963
3166	46.39	2015	1959
3167	46.40	2032	1954
3168	46.41	2058	1951
3169	46.42	1970	1947
3170	46.43	1977	1943
3171	46.44	2024	1940
3172	46.45	2011	1936
3173	46.46	2009	1933
3174	46.47	1977	1930
3175	46.48	2016	1927
3176	46.49	1935	1923
3177	46.50	2028	1920
3178	46.51	1998	1918
3179	46.52	1902	1915
3180	46.53	1916	1912
3181	46.54	1933	1910
3182	46.55	1903	1907
3183	46.56	1947	1905
3184	46.57	1918	1903
3185	46.58	1875	1902
3186	46.59	2027	1900
3187	46.60	1848	1898
3188	46.61	1964	1897
3189	46.62	1934	1896
3190	46.63	1835	1894
3191	46.64	1930	1893
3192	46.65	1971	1892
3193	46.66	1970	1891
3194	46.67	1877	1890
3195	46.68	1916	1890
3196	46.69	1927	1889
3197	46.70	1920	1888
3198	46.71	1850	1888
3199	46.73	1888	1888
3200	46.74	1941	1887
3201	46.75	1930	1887
3202	46.76	1862	1887
3203	46.77	1948	1887
3204	46.78	1905	1887
3205	46.79	1896	1887
3206	46.80	1838	1887
3207	46.81	1903	1887
3208	46.82	1965	1887
3209	46.83	1956	1888
3210	46.84	1869	1888
3211	46.85	1956	1889
3212	46.86	1966	1890
3213	46.87	1924	1890
3214	46.88	2000	1891
3215	46.89	1977	1892
3216	46.90	1888	1893
3217	46.91	1948	1895
3218	46.92	1893	1896
3219	46.93	1932	1898
3220	46.94	1961	1900
3221	46.95	1896	1903
3222	46.96	1957	1906
3223	46.97	1962	1910
3224	46.98	1955	1915
3225	46.99	1974	1921
3226	47.00	1933	1928
3227	47.01	1947	1937
3228	47.02	1973	1946
3229	47.03	2017	1955
3230	47.04	2019	1966
3231	47.05	2087	1976
3232	47.06	2029	1986
3233	47.07	1999	1995
3234	47.08	2062	1999
3235	47.09	2001	1999
3236	47.10	1994	1995
3237	47.11	2051	1987
3238	47.12	1962	1979
3239	47.13	2016	1973
3240	47.14	2055	1968
3241	47.15	2114	1965
3242	47.17	2120	1963
3243	47.18	2065	1962
3244	47.19	2010	1962
3245	47.20	2029	1962
3246	47.21	2029	1962
3247	47.22	2035	1959
3248	47.23	2031	1954
3249	47.24	1954	1948
3250	47.25	2086	1941
3251	47.26	1987	1935
3252	47.27	2048	1930
3253	47.28	1988	1926
3254	47.29	1983	1923
3255	47.30	1959	1921
3256	47.31	1972	1920
3257	47.32	1957	1920
3258	47.33	1899	1921
3259	47.34	1998	1923
3260	47.35	2025	1927
3261	47.36	1934	1931
3262	47.37	1856	1937
3263	47.38	2035	1943
3264	47.39	1914	1949
3265	47.40	1964	1956
3266	47.41	1958	1962
3267	47.42	1980	1969
3268	47.43	2006	1976
3269	47.44	2026	1980
3270	47.45	1930	1979
3271	47.46	2008	1971
3272	47.47	2040	1956
3273	47.48	2001	1942
3274	47.49	2098	1932
3275	47.50	2027	1927
3276	47.51	2039	1924
3277	47.52	2077	1923
3278	47.53	1908	1924
3279	47.54	2047	1925
3280	47.55	2066	1926
3281	47.56	2089	1927
3282	47.57	2048	1926
3283	47.58	2046	1921
3284	47.59	2006	1913
3285	47.61	2012	1904
3286	47.62	2028	1898
3287	47.63	1958	1893
3288	47.64	1943	1890
3289	47.65	1961	1888
3290	47.66	1957	1887
3291	47.67	2066	1887
3292	47.68	1949	1887
3293	47.69	1983	1887
3294	47.70	2018	1886
3295	47.71	2082	1886
3296	47.72	1960	1885
3297	47.73	1978	1884
3298	47.74	1976	1883
3299	47.75	1947	1882
3300	47.76	1964	1882
3301	47.77	1906	1882
3302	47.78	1964	1882
3303	47.79	1921	1883
3304	47.80	2051	1885
3305	47.81	1887	1886
3306	47.82	1944	1888
3307	47.83	1918	1890
3308	47.84	2005	1892
3309	47.85	1956	1894
3310	47.86	1938	1897
3311	47.87	1933	1898
3312	47.88	1984	1900
3313	47.89	1842	1900
3314	47.90	1975	1900
3315	47.91	1985	1899
3316	47.92	1888	1898
3317	47.93	1886	1895
3318	47.94	1956	1894
3319	47.95	1945	1892
3320	47.96	1949	1891
3321	47.97	1903	1891
3322	47.98	1982	1891
3323	47.99	1943	1891
3324	48.00	1941	1891
3325	48.01	1926	1892
3326	48.02	1963	1892
3327	48.04	1888	1892
3328	48.05	1927	1891
3329	48.06	1808	1890
3330	48.07	1852	1889
3331	48.08	1924	1888
3332	48.09	1943	1888
3333	48.10	1875	1888
3334	48.11	1796	1887
3335	48.12	1916	1888
3336	48.13	1915	1888
3337	48.14	1803	1888
3338	48.15	1857	1889
3339	48.16	1882	1889
3340	48.17	1853	1889
3341	48.18	1891	1890
3342	48.19	1898	1890
3343	48.20	1861	1891
3344	48.21	1918	1891
3345	48.22	1901	1892
3346	48.23	1895	1892
3347	48.24	1921	1893
3348	48.25	1942	1894
3349	48.26	2094	1894
3350	48.27	1899	1895
3351	48.28	1946	1895
3352	48.29	1872	1896
3353	48.30	1942	1897
3354	48.31	1908	1897
3355	48.32	1911	1899
3356	48.33	1909	1900
3357	48.34	1983	1901
3358	48.35	1901	1903
3359	48.36	2030	1907
3360	48.37	1895	1911
3361	48.38	1994	1916
3362	48.39	1994	1923
3363	48.40	1969	1930
3364	48.41	1982	1939
3365	48.42	2026	1948
3366	48.43	2009	1959
3367	48.44	2051	1969
3368	48.45	1971	1977
3369	48.46	2117	1980
3370	48.48	2063	1973
3371	48.49	2047	1959
3372	48.50	2060	1945
3373	48.51	2003	1935
3374	48.52	1989	1929
3375	48.53	2015	1928
3376	48.54	2050	1929
3377	48.55	1995	1931
3378	48.56	1932	1935
3379	48.57	1963	1940
3380	48.58	2035	1944
3381	48.59	2018	1947
3382	48.60	1979	1946
3383	48.61	2057	1941
3384	48.62	2023	1934
3385	48.63	1919	1927
3386	48.64	2055	1922
3387	48.65	2024	1920
3388	48.66	1931	1918
3389	48.67	1980	1918
3390	48.68	1911	1918
3391	48.69	1977	1918
3392	48.70	1953	1919
3393	48.71	1988	1921
3394	48.72	1997	1922
3395	48.73	1929	1924
3396	48.74	1983	1925
3397	48.75	1992	1927
3398	48.76	1926	1929
3399	48.77	1962	1931
3400	48.78	1971	1934
3401	48.79	1964	1936
3402	48.80	1952	1938
3403	48.81	1997	1941
3404	48.82	2003	1944
3405	48.83	2000	1947
3406	48.84	2015	1950
3407	48.85	1908	1953
3408	48.86	1996	1956
3409	48.87	1992	1960
3410	48.88	1997	1963
3411	48.89	1975	1967
3412	48.90	2012	1971
3413	48.92	1975	1975
3414	48.93	2051	1980
3415	48.94	1939	1984
3416	48.95	1912	1989
3417	48.96	2050	1994
3418	48.97	2100	1999
3419	48.98	2075	2004
3420	48.99	1982	2010
3421	49.00	2059	2016
3422	49.01	2092	2022
3423	49.02	2092	2028
3424	49.03	2084	2034
3425	49.04	2079	2041
3426	49.05	2109	2048
3427	49.06	2216	2055
3428	49.07	2182	2062
3429	49.08	2135	2070
3430	49.09	2146	2078
3431	49.10	2214	2086
3432	49.11	2205	2095
3433	49.12	2145	2104
3434	49.13	2156	2114
3435	49.14	2217	2124
3436	49.15	2162	2134
3437	49.16	2156	2145
3438	49.17	2258	2157
3439	49.18	2275	2169
3440	49.19	2277	2182
3441	49.20	2264	2195
3442	49.21	2147	2210
3443	49.22	2249	2225
3444	49.23	2234	2242
3445	49.24	2401	2260
3446	49.25	2286	2280
3447	49.26	2295	2302
3448	49.27	2279	2326
3449	49.28	2358	2352
3450	49.29	2368	2381
3451	49.30	2320	2413
3452	49.31	2454	2449
3453	49.32	2473	2487
3454	49.33	2472	2528
3455	49.35	2530	2572
3456	49.36	2609	2617
3457	49.37	2557	2664
3458	49.38	2626	2710
3459	49.39	2588	2754
3460	49.40	2786	2794
3461	49.41	2716	2830
3462	49.42	2762	2862
3463	49.43	2767	2892
3464	49.44	2797	2921
3465	49.45	2847	2951
3466	49.46	2891	2979
3467	49.47	2912	3006
3468	49.48	3004	3029
3469	49.49	3103	3047
3470	49.50	3029	3061
3471	49.51	3009	3072
3472	49.52	3058	3081
3473	49.53	2997	3089
3474	49.54	2999	3096
3475	49.55	3001	3104
3476	49.56	2999	3112
3477	49.57	3142	3120
3478	49.58	3179	3128
3479	49.59	3081	3135
3480	49.60	3070	3140
3481	49.61	3161	3142
3482	49.62	3152	3142
3483	49.63	3086	3139
3484	49.64	3118	3134
3485	49.65	3145	3128
3486	49.66	3072	3122
3487	49.67	3167	3117
3488	49.68	3090	3112
3489	49.69	3234	3108
3490	49.70	3039	3103
3491	49.71	3133	3099
3492	49.72	3117	3095
3493	49.73	3017	3090
3494	49.74	3114	3086
3495	49.75	3058	3082
3496	49.76	3020	3078
3497	49.77	3089	3074
3498	49.79	3153	3071
3499	49.80	3002	3069
3500	49.81	2972	3067
3501	49.82	3026	3067
3502	49.83	3099	3068
3503	49.84	2940	3070
3504	49.85	3000	3073
3505	49.86	2998	3076
3506	49.87	3015	3079
3507	49.88	3001	3082
3508	49.89	3040	3082
3509	49.90	2981	3080
3510	49.91	3044	3076
3511	49.92	2896	3070
3512	49.93	3013	3064
3513	49.94	2980	3059
3514	49.95	2932	3058
3515	49.96	2988	3062
3516	49.97	2989	3075
3517	49.98	3002	3100
3518	49.99	3084	3142
3519	50.00	3188	3210
3520	50.01	3307	3318
3521	50.02	3422	3488
3522	50.03	3725	3747
3523	50.04	4124	4114
3524	50.05	4452	4589
3525	50.06	5016	5167
3526	50.07	5505	5849
3527	50.08	6428	6643
3528	50.09	7048	7559
3529	50.10	7738	8592
3530	50.11	8416	9693
3531	50.12	8920	10677
3532	50.13	9063	11111
3533	50.14	8712	10412
3534	50.15	7779	8643
3535	50.16	6565	6846
3536	50.17	5421	5650
3537	50.18	4735	5041
3538	50.19	4590	4827
3539	50.20	4531	4858
3540	50.21	4778	5052
3541	50.23	4992	5366
3542	50.24	5374	5770
3543	50.25	5402	6223
3544	50.26	5645	6624
3545	50.27	5626	6767
3546	50.28	5436	6394
3547	50.29	4886	5510
3548	50.30	4226	4529
3549	50.31	3597	3777
3550	50.32	3181	3295
3551	50.33	2786	2997
3552	50.34	2761	2805
3553	50.35	2434	2675
3554	50.36	2433	2582
3555	50.37	2354	2512
3556	50.38	2369	2457
3557	50.39	2349	2414
3558	50.40	2378	2378
3559	50.41	2255	2349
3560	50.42	2230	2324
3561	50.43	2240	2302
3562	50.44	2122	2284
3563	50.45	2158	2269
3564	50.46	2155	2255
3565	50.47	2136	2244
3566	50.48	2055	2235
3567	50.49	2180	2227
3568	50.50	2119	2221
3569	50.51	2135	2218
3570	50.52	2099	2217
3571	50.53	2163	2217
3572	50.54	2203	2220
3573	50.55	2115	2225
3574	50.56	2183	2232
3575	50.57	2200	2242
3576	50.58	2144	2255
3577	50.59	2297	2270
3578	50.60	2169	2285
3579	50.61	2255	2293
3580	50.62	2198	2285
3581	50.63	2262	2257
3582	50.64	2047	2220
3583	50.65	2107	2192
3584	50.67	2106	2175
3585	50.68	2071	2168
3586	50.69	2214	2167
3587	50.70	2029	2169
3588	50.71	2075	2174
3589	50.72	2185	2180
3590	50.73	2133	2186
3591	50.74	2166	2191
3592	50.75	2082	2192
3593	50.76	2171	2184
3594	50.77	2137	2166
3595	50.78	2099	2142
3596	50.79	2078	2120
3597	50.80	2088	2104
3598	50.81	1989	2093
3599	50.82	2080	2086
3600	50.83	2082	2080
3601	50.84	2010	2076
3602	50.85	2089	2072
3603	50.86	2126	2067
3604	50.87	2057	2062
3605	50.88	2136	2056
3606	50.89	2069	2049
3607	50.90	2029	2043
3608	50.91	2013	2038
3609	50.92	2100	2033
3610	50.93	2078	2030
3611	50.94	2005	2027
3612	50.95	2068	2024
3613	50.96	2038	2022
3614	50.97	2046	2021
3615	50.98	2056	2019
3616	50.99	2071	2017
3617	51.00	2004	2015
3618	51.01	1991	2013
3619	51.02	2068	2010
3620	51.03	2003	2007
3621	51.04	2033	2004
3622	51.05	2061	2000
3623	51.06	2105	1997
3624	51.07	2067	1993
3625	51.08	1979	1989
3626	51.10	1961	1986
3627	51.11	2022	1982
3628	51.12	1949	1978
3629	51.13	2024	1974
3630	51.14	1978	1971
3631	51.15	2028	1967
3632	51.16	1985	1963
3633	51.17	1936	1959
3634	51.18	1906	1956
3635	51.19	1982	1952
3636	51.20	2041	1948
3637	51.21	1952	1944
3638	51.22	1871	1940
3639	51.23	2010	1936
3640	51.24	1975	1933
3641	51.25	1905	1929
3642	51.26	1945	1925
3643	51.27	1856	1922
3644	51.28	1974	1918
3645	51.29	1951	1915
3646	51.30	1902	1912
3647	51.31	1881	1909
3648	51.32	2034	1906
3649	51.33	1949	1904
3650	51.34	1946	1901
3651	51.35	1957	1898
3652	51.36	1962	1896
3653	51.37	1909	1894
3654	51.38	1855	1892
3655	51.39	1870	1890
3656	51.40	1941	1888
3657	51.41	1965	1886
3658	51.42	1958	1884
3659	51.43	1933	1882
3660	51.44	1870	1881
3661	51.45	1959	1880
3662	51.46	1978	1879
3663	51.47	1996	1878
3664	51.48	1820	1877
3665	51.49	1953	1876
3666	51.50	1882	1875
3667	51.51	1929	1874
3668	51.52	1874	1874
3669	51.54	1890	1873
3670	51.55	1905	1872
3671	51.56	1889	1871
3672	51.57	1937	1871
3673	51.58	1924	1870
3674	51.59	1794	1869
3675	51.60	1922	1869
3676	51.61	1958	1869
3677	51.62	1863	1868
3678	51.63	1870	1868
3679	51.64	1927	1868
3680	51.65	1897	1868
3681	51.66	1863	1869
3682	51.67	1938	1869
3683	51.68	1944	1869
3684	51.69	1929	1870
3685	51.70	1854	1870
3686	51.71	1879	1870
3687	51.72	1949	1870
3688	51.73	1885	1869
3689	51.74	1875	1869
3690	51.75	1916	1868
3691	51.76	1899	1867
3692	51.77	1887	1866
3693	51.78	1912	1866
3694	51.79	1950	1865
3695	51.80	1890	1865
3696	51.81	1915	1865
3697	51.82	1937	1865
3698	51.83	1883	1866
3699	51.84	1913	1866
3700	51.85	1928	1867
3701	51.86	1874	1867
3702	51.87	1916	1868
3703	51.88	1867	1868
3704	51.89	1877	1869
3705	51.90	1929	1869
3706	51.91	1839	1869
3707	51.92	1936	1870
3708	51.93	1903	1871
3709	51.94	1871	1871
3710	51.95	1865	1872
3711	51.96	1973	1873
3712	51.98	1870	1874
3713	51.99	1896	1875
3714	52.00	1876	1877
3715	52.01	1869	1879
3716	52.02	1852	1881
3717	52.03	1866	1883
3718	52.04	1881	1886
3719	52.05	1920	1889
3720	52.06	1905	1892
3721	52.07	1904	1895
3722	52.08	1958	1899
3723	52.09	1908	1903
3724	52.10	1917	1907
3725	52.11	1994	1911
3726	52.12	1817	1915
3727	52.13	1820	1920
3728	52.14	1995	1924
3729	52.15	1919	1929
3730	52.16	1919	1934
3731	52.17	1896	1940
3732	52.18	1964	1945
3733	52.19	1947	1952
3734	52.20	1909	1959
3735	52.21	1981	1966
3736	52.22	1889	1975
3737	52.23	2027	1984
3738	52.24	1941	1993
3739	52.25	2046	2004
3740	52.26	1964	2015
3741	52.27	2098	2027
3742	52.28	2004	2040
3743	52.29	2049	2053
3744	52.30	2045	2067
3745	52.31	2062	2082
3746	52.32	2131	2098
3747	52.33	2084	2115
3748	52.34	2094	2136
3749	52.35	2219	2160
3750	52.36	2184	2189
3751	52.37	2191	2226
3752	52.38	2358	2273
3753	52.39	2379	2335
3754	52.41	2539	2419
3755	52.42	2542	2533
3756	52.43	2769	2690
3757	52.44	2894	2902
3758	52.45	3172	3179
3759	52.46	3531	3524
3760	52.47	3896	3937
3761	52.48	4385	4416
3762	52.49	4920	4957
3763	52.50	5392	5555
3764	52.51	6120	6190
3765	52.52	6575	6816
3766	52.53	6942	7335
3767	52.54	7375	7580
3768	52.55	7121	7376
3769	52.56	6733	6709
3770	52.57	5752	5821
3771	52.58	4920	5019
3772	52.59	4444	4457
3773	52.60	4016	4140
3774	52.61	3928	4014
3775	52.62	3930	4027
3776	52.63	4031	4138
3777	52.64	4171	4318
3778	52.65	4308	4540
3779	52.66	4557	4763
3780	52.67	4807	4925
3781	52.68	4625	4938
3782	52.69	4592	4730
3783	52.70	4103	4316
3784	52.71	3727	3815
3785	52.72	3288	3357
3786	52.73	2880	3003
3787	52.74	2760	2749
3788	52.75	2550	2570
3789	52.76	2433	2441
3790	52.77	2276	2346
3791	52.78	2290	2274
3792	52.79	2197	2218
3793	52.80	2107	2174
3794	52.81	2125	2140
3795	52.82	2100	2112
3796	52.83	2103	2089
3797	52.85	2174	2071
3798	52.86	2060	2056
3799	52.87	2129	2043
3800	52.88	2072	2031
3801	52.89	1995	2021
3802	52.90	1943	2012
3803	52.91	2051	2004
3804	52.92	2094	1997
3805	52.93	2039	1990
3806	52.94	1994	1985
3807	52.95	1995	1980
3808	52.96	1963	1976
3809	52.97	1919	1973
3810	52.98	2000	1969
3811	52.99	1957	1967
3812	53.00	1947	1964
3813	53.01	1957	1962
3814	53.02	1911	1960
3815	53.03	1865	1959
3816	53.04	1949	1958
3817	53.05	1988	1958
3818	53.06	1969	1959
3819	53.07	1980	1961
3820	53.08	2044	1963
3821	53.09	2042	1966
3822	53.10	2058	1969
3823	53.11	2022	1973
3824	53.12	1974	1977
3825	53.13	1973	1982
3826	53.14	2106	1987
3827	53.15	2053	1993
3828	53.16	1901	1999
3829	53.17	2016	2006
3830	53.18	1999	2014
3831	53.19	2127	2022
3832	53.20	2064	2031
3833	53.21	1988	2040
3834	53.22	2100	2048
3835	53.23	2155	2056
3836	53.24	2076	2064
3837	53.25	2082	2070
3838	53.26	2054	2076
3839	53.27	2050	2080
3840	53.29	2127	2082
3841	53.30	2093	2083
3842	53.31	2114	2082
3843	53.32	2083	2080
3844	53.33	2062	2077
3845	53.34	2047	2073
3846	53.35	2092	2069
3847	53.36	2141	2064
3848	53.37	2027	2059
3849	53.38	2110	2054
3850	53.39	2019	2049
3851	53.40	2115	2043
3852	53.41	2064	2038
3853	53.42	2115	2032
3854	53.43	2027	2026
3855	53.44	2110	2019
3856	53.45	2073	2011
3857	53.46	2007	2003
3858	53.47	2102	1994
3859	53.48	2017	1984
3860	53.49	2037	1973
3861	53.50	1975	1962
3862	53.51	2015	1950
3863	53.52	1979	1940
3864	53.53	1923	1929
3865	53.54	1930	1920
3866	53.55	1949	1912
3867	53.56	1975	1905
3868	53.57	1934	1899
3869	53.58	1966	1893
3870	53.59	1954	1889
3871	53.60	1973	1884
3872	53.61	1921	1880
3873	53.62	1870	1876
3874	53.63	1941	1872
3875	53.64	1967	1868
3876	53.65	1901	1863
3877	53.66	1930	1859
3878	53.67	1928	1854
3879	53.68	1990	1850
3880	53.69	1882	1846
3881	53.70	1904	1843
3882	53.72	1934	1839
3883	53.73	1880	1837
3884	53.74	1884	1834
3885	53.75	1894	1833
3886	53.76	1897	1831
3887	53.77	1897	1829
3888	53.78	1892	1828
3889	53.79	1869	1827
3890	53.80	1853	1826
3891	53.81	1870	1825
3892	53.82	1852	1824
3893	53.83	1774	1823
3894	53.84	1825	1822
3895	53.85	1840	1821
3896	53.86	1916	1821
3897	53.87	1908	1821
3898	53.88	1917	1821
3899	53.89	1878	1821
3900	53.90	1855	1822
3901	53.91	1806	1823
3902	53.92	1814	1824
3903	53.93	1903	1825
3904	53.94	1939	1825
3905	53.95	1824	1826
3906	53.96	1886	1827
3907	53.97	1852	1827
3908	53.98	1946	1828
3909	53.99	1952	1828
3910	54.00	1906	1829
3911	54.01	1878	1831
3912	54.02	1823	1832
3913	54.03	1869	1834
3914	54.04	1825	1836
3915	54.05	1866	1839
3916	54.06	1876	1841
3917	54.07	1944	1844
3918	54.08	1941	1847
3919	54.09	1851	1850
3920	54.10	1857	1853
3921	54.11	1858	1856
3922	54.12	1898	1860
3923	54.13	1899	1863
3924	54.14	1964	1867
3925	54.16	1854	1872
3926	54.17	1924	1877
3927	54.18	1903	1882
3928	54.19	2096	1888
3929	54.20	1863	1894
3930	54.21	2017	1900
3931	54.22	1937	1906
3932	54.23	1882	1912
3933	54.24	1882	1919
3934	54.25	1872	1926
3935	54.26	1937	1933
3936	54.27	1854	1940
3937	54.28	1917	1947
3938	54.29	1942	1954
3939	54.30	2021	1960
3940	54.31	2059	1966
3941	54.32	2000	1971
3942	54.33	1932	1975
3943	54.34	1986	1979
3944	54.35	1975	1983
3945	54.36	1956	1987
3946	54.37	1977	1990
3947	54.38	1978	1993
3948	54.39	1872	1996
3949	54.40	2008	1998
3950	54.41	1948	1999
3951	54.42	2012	2000
3952	54.43	1994	2001
3953	54.44	1896	2001
3954	54.45	2036	2001
3955	54.46	1951	2000
3956	54.47	2091	2000
3957	54.48	1987	1999
3958	54.49	1996	1999
3959	54.50	2064	2000
3960	54.51	1934	2001
3961	54.52	1988	2002
3962	54.53	1955	2004
3963	54.54	2000	2006
3964	54.55	2014	2008
3965	54.56	2051	2011
3966	54.57	2012	2014
3967	54.58	2020	2017
3968	54.60	1983	2021
3969	54.61	2039	2025
3970	54.62	2061	2030
3971	54.63	2044	2035
3972	54.64	2085	2041
3973	54.65	2026	2047
3974	54.66	2074	2055
3975	54.67	2070	2064
3976	54.68	2097	2075
3977	54.69	2143	2089
3978	54.70	2101	2107
3979	54.71	2192	2131
3980	54.72	2176	2162
3981	54.73	2276	2203
3982	54.74	2299	2261
3983	54.75	2361	2341
3984	54.76	2447	2453
3985	54.77	2616	2604
3986	54.78	2749	2795
3987	54.79	2891	3023
3988	54.80	3181	3287
3989	54.81	3339	3585
3990	54.82	3834	3918
3991	54.83	4080	4282
3992	54.84	4517	4664
3993	54.85	4888	5023
3994	54.86	4986	5262
3995	54.87	4833	5211
3996	54.88	4407	4767
3997	54.89	3954	4104
3998	54.90	3527	3531
3999	54.91	3325	3168
4000	54.92	2962	2985
4001	54.93	2910	2922
4002	54.94	3019	2938
4003	54.95	2960	3007
4004	54.96	2961	3114
4005	54.97	3097	3250
4006	54.98	3235	3406
4007	54.99	3547	3566
4008	55.00	3553	3693
4009	55.01	3522	3722
4010	55.03	3321	3582
4011	55.04	3129	3286
4012	55.05	2822	2949
4013	55.06	2670	2680
4014	55.07	2569	2500
4015	55.08	2418	2388
4016	55.09	2197	2316
4017	55.10	2329	2267
4018	55.11	2166	2233
4019	55.12	2240	2208
4020	55.13	2153	2189
4021	55.14	2135	2174
4022	55.15	2178	2163
4023	55.16	2197	2156
4024	55.17	2111	2154
4025	55.18	2133	2156
4026	55.19	2274	2164
4027	55.20	2211	2180
4028	55.21	2160	2206
4029	55.22	2244	2245
4030	55.23	2265	2299
4031	55.24	2371	2366
4032	55.25	2349	2446
4033	55.26	2535	2539
4034	55.27	2588	2645
4035	55.28	2789	2765
4036	55.29	2877	2897
4037	55.30	2881	3036
4038	55.31	2880	3159
4039	55.32	2919	3218
4040	55.33	2708	3146
4041	55.34	2720	2950
4042	55.35	2641	2741
4043	55.36	2549	2596
4044	55.37	2482	2520
4045	55.38	2574	2495
4046	55.39	2433	2503
4047	55.40	2506	2531
4048	55.41	2469	2574
4049	55.42	2667	2627
4050	55.43	2602	2687
4051	55.44	2689	2752
4052	55.45	2625	2814
4053	55.47	2613	2856
4054	55.48	2619	2851
4055	55.49	2615	2780
4056	55.50	2435	2665
4057	55.51	2413	2553
4058	55.52	2356	2468
4059	55.53	2341	2409
4060	55.54	2270	2369
4061	55.55	2335	2339
4062	55.56	2235	2316
4063	55.57	2223	2296
4064	55.58	2194	2279
4065	55.59	2116	2263
4066	55.60	2251	2247
4067	55.61	2169	2232
4068	55.62	2242	2217
4069	55.63	2080	2202
4070	55.64	2085	2187
4071	55.65	2158	2171
4072	55.66	2127	2155
4073	55.67	2062	2139
4074	55.68	2104	2123
4075	55.69	2067	2108
4076	55.70	2107	2093
4077	55.71	1966	2079
4078	55.72	1992	2065
4079	55.73	2006	2052
4080	55.74	1963	2040
4081	55.75	1989	2029
4082	55.76	2015	2018
4083	55.77	1905	2009
4084	55.78	1931	1999
4085	55.79	1939	1991
4086	55.80	1888	1983
4087	55.81	1840	1976
4088	55.82	1916	1969
4089	55.83	1868	1963
4090	55.84	1834	1957
4091	55.85	1800	1952
4092	55.86	1883	1947
4093	55.87	1902	1942
4094	55.88	1789	1937
4095	55.89	1871	1933
4096	55.91	1870	1929
4097	55.92	1888	1925
4098	55.93	1890	1922
4099	55.94	1803	1918
4100	55.95	1973	1915
4101	55.96	1818	1912
4102	55.97	1764	1909
4103	55.98	1802	1906
4104	55.99	1817	1903
4105	56.00	1799	1900
4106	56.01	1857	1897
4107	56.02	1886	1894
4108	56.03	1861	1891
4109	56.04	1864	1888
4110	56.05	1780	1886
4111	56.06	1837	1883
4112	56.07	1819	1880
4113	56.08	1822	1878
4114	56.09	1819	1876
4115	56.10	1929	1873
4116	56.11	1887	1871
4117	56.12	1816	1869
4118	56.13	1838	1867
4119	56.14	1866	1866
4120	56.15	1831	1864
4121	56.16	1851	1862
4122	56.17	1751	1861
4123	56.18	1822	1860
4124	56.19	1832	1859
4125	56.20	1846	1858
4126	56.21	1775	1858
4127	56.22	1806	1857
4128	56.23	1808	1856
4129	56.24	1907	1855
4130	56.25	1842	1854
4131	56.26	1860	1853
4132	56.27	1891	1852
4133	56.28	1778	1851
4134	56.29	1916	1851
4135	56.30	1846	1851
4136	56.31	1813	1851
4137	56.32	1859	1852
4138	56.34	1852	1854
4139	56.35	1824	1856
4140	56.36	1920	1859
4141	56.37	1795	1861
4142	56.38	1835	1864
4143	56.39	1844	1867
4144	56.40	1882	1869
4145	56.41	1890	1870
4146	56.42	1862	1870
4147	56.43	1841	1870
4148	56.44	1864	1870
4149	56.45	1843	1869
4150	56.46	1943	1867
4151	56.47	1941	1866
4152	56.48	1803	1865
4153	56.49	1867	1865
4154	56.50	1938	1866
4155	56.51	1908	1868
4156	56.52	1939	1871
4157	56.53	1887	1875
4158	56.54	1962	1879
4159	56.55	1851	1883
4160	56.56	1864	1886
4161	56.57	1887	1889
4162	56.58	1890	1894
4163	56.59	1961	1899
4164	56.60	1932	1903
4165	56.61	1902	1907
4166	56.62	1890	1909
4167	56.63	1909	1909
4168	56.64	1938	1906
4169	56.65	1868	1901
4170	56.66	1829	1893
4171	56.67	1858	1885
4172	56.68	1903	1877
4173	56.69	1951	1870
4174	56.70	1901	1864
4175	56.71	1917	1859
4176	56.72	1825	1856
4177	56.73	1851	1855
4178	56.74	1886	1855
4179	56.75	1903	1857
4180	56.76	1958	1859
4181	56.78	1927	1860
4182	56.79	1861	1861
4183	56.80	1946	1861
4184	56.81	1844	1860
4185	56.82	1910	1857
4186	56.83	1833	1853
4187	56.84	1873	1849
4188	56.85	1824	1844
4189	56.86	1959	1840
4190	56.87	1919	1836
4191	56.88	1827	1832
4192	56.89	1907	1829
4193	56.90	1888	1827
4194	56.91	1888	1826
4195	56.92	1923	1826
4196	56.93	1942	1826
4197	56.94	1835	1827
4198	56.95	1871	1828
4199	56.96	1830	1830
4200	56.97	1848	1832
4201	56.98	1834	1834
4202	56.99	1835	1836
4203	57.00	1860	1838
4204	57.01	1875	1840
4205	57.02	1929	1843
4206	57.03	1882	1847
4207	57.04	1880	1851
4208	57.05	1931	1857
4209	57.06	1950	1864
4210	57.07	1892	1872
4211	57.08	1857	1882
4212	57.09	1995	1893
4213	57.10	1939	1907
4214	57.11	1942	1923
4215	57.12	1965	1942
4216	57.13	1963	1963
4217	57.14	2072	1987
4218	57.15	2010	2013
4219	57.16	2085	2041
4220	57.17	2104	2072
4221	57.18	2232	2104
4222	57.19	2167	2139
4223	57.20	2309	2174
4224	57.22	2371	2207
4225	57.23	2327	2229
4226	57.24	2318	2236
4227	57.25	2394	2233
4228	57.26	2348	2233
4229	57.27	2338	2246
4230	57.28	2423	2272
4231	57.29	2418	2310
4232	57.30	2541	2361
4233	57.31	2626	2425
4234	57.32	2608	2507
4235	57.33	2764	2610
4236	57.34	2808	2743
4237	57.35	3151	2916
4238	57.36	3368	3144
4239	57.37	3724	3445
4240	57.38	4050	3842
4241	57.39	4442	4352
4242	57.40	5077	4985
4243	57.41	5894	5748
4244	57.42	6679	6641
4245	57.43	7634	7656
4246	57.44	8587	8780
4247	57.45	9719	9986
4248	57.46	10863	11212
4249	57.47	11899	12329
4250	57.48	12685	13096
4251	57.49	12695	13159
4252	57.50	11633	12255
4253	57.51	10412	10583
4254	57.52	8685	8774
4255	57.53	7267	7316
4256	57.54	6491	6343
4257	57.55	5685	5796
4258	57.56	5567	5576
4259	57.57	5316	5594
4260	57.58	5705	5785
4261	57.59	5957	6107
4262	57.60	6311	6520
4263	57.61	6670	6984
4264	57.62	7189	7432
4265	57.63	7338	7756
4266	57.64	7432	7801
4267	57.66	7067	7418
4268	57.67	6338	6621
4269	57.68	5427	5633
4270	57.69	4698	4714
4271	57.70	3983	3992
4272	57.71	3533	3467
4273	57.72	3099	3095
4274	57.73	2824	2827
4275	57.74	2671	2631
4276	57.75	2472	2483
4277	57.76	2405	2369
4278	57.77	2368	2279
4279	57.78	2305	2206
4280	57.79	2182	2147
4281	57.80	2156	2098
4282	57.81	2132	2057
4283	57.82	2156	2022
4284	57.83	2121	1991
4285	57.84	2069	1966
4286	57.85	1974	1943
4287	57.86	1974	1923
4288	57.87	1935	1906
4289	57.88	1851	1891
4290	57.89	2019	1878
4291	57.90	1942	1866
4292	57.91	1957	1856
4293	57.92	1934	1847
4294	57.93	1925	1838
4295	57.94	1913	1831
4296	57.95	1900	1824
4297	57.96	1814	1818
4298	57.97	1816	1812
4299	57.98	1965	1807
4300	57.99	1852	1802
4301	58.00	1808	1797
4302	58.01	1875	1792
4303	58.02	1894	1787
4304	58.03	1812	1783
4305	58.04	1833	1778
4306	58.05	1850	1775
4307	58.06	1752	1772
4308	58.07	1869	1769
4309	58.09	1795	1767
4310	58.10	1820	1764
4311	58.11	1822	1762
4312	58.12	1897	1760
4313	58.13	1789	1757
4314	58.14	1829	1755
4315	58.15	1868	1752
4316	58.16	1763	1750
4317	58.17	1841	1748
4318	58.18	1845	1746
4319	58.19	1842	1743
4320	58.20	1741	1741
4321	58.21	1738	1740
4322	58.22	1785	1738
4323	58.23	1790	1737
4324	58.24	1832	1736
4325	58.25	1747	1735
4326	58.26	1840	1734
4327	58.27	1753	1733
4328	58.28	1804	1732
4329	58.29	1771	1731
4330	58.30	1707	1730
4331	58.31	1729	1729
4332	58.32	1761	1729
4333	58.33	1727	1729
4334	58.34	1819	1729
4335	58.35	1721	1729
4336	58.36	1759	1729
4337	58.37	1737	1729
4338	58.38	1789	1730
4339	58.39	1775	1731
4340	58.40	1670	1732
4341	58.41	1811	1733
4342	58.42	1793	1735
4343	58.43	1816	1737
4344	58.44	1704	1739
4345	58.45	1861	1742
4346	58.46	1821	1745
4347	58.47	1873	1749
4348	58.48	1843	1753
4349	58.49	1824	1757
4350	58.50	1802	1762
4351	58.51	1818	1768
4352	58.53	1824	1773
4353	58.54	1898	1778
4354	58.55	1727	1783
4355	58.56	1812	1788
4356	58.57	1731	1792
4357	58.58	1792	1795
4358	58.59	1797	1797
4359	58.60	1771	1798
4360	58.61	1846	1798
4361	58.62	1772	1798
4362	58.63	1835	1797
4363	58.64	1818	1796
4364	58.65	1780	1796
4365	58.66	1805	1796
4366	58.67	1827	1795
4367	58.68	1801	1795
4368	58.69	1877	1795
4369	58.70	1877	1795
4370	58.71	1805	1794
4371	58.72	1888	1794
4372	58.73	1809	1793
4373	58.74	1858	1791
4374	58.75	1752	1789
4375	58.76	1777	1787
4376	58.77	1744	1785
4377	58.78	1848	1782
4378	58.79	1817	1779
4379	58.80	1815	1777
4380	58.81	1742	1774
4381	58.82	1732	1770
4382	58.83	1841	1767
4383	58.84	1725	1763
4384	58.85	1775	1759
4385	58.86	1761	1755
4386	58.87	1747	1751
4387	58.88	1716	1747
4388	58.89	1786	1744
4389	58.90	1756	1741
4390	58.91	1679	1738
4391	58.92	1707	1736
4392	58.93	1788	1734
4393	58.94	1714	1732
4394	58.95	1765	1731
4395	58.97	1787	1729
4396	58.98	1804	1728
4397	58.99	1739	1727
4398	59.00	1846	1726
4399	59.01	1779	1724
4400	59.02	1798	1723
4401	59.03	1705	1722
4402	59.04	1835	1721
4403	59.05	1752	1720
4404	59.06	1798	1719
4405	59.07	1716	1719
4406	59.08	1795	1719
4407	59.09	1734	1718
4408	59.10	1833	1719
4409	59.11	1700	1719
4410	59.12	1747	1719
4411	59.13	1760	1720
4412	59.14	1798	1721
4413	59.15	1749	1722
4414	59.16	1857	1723
4415	59.17	1712	1724
4416	59.18	1763	1725
4417	59.19	1768	1727
4418	59.20	1710	1728
4419	59.21	1818	1730
4420	59.22	1867	1732
4421	59.23	1710	1734
4422	59.24	1769	1736
4423	59.25	1749	1738
4424	59.26	1797	1740
4425	59.27	1775	1742
4426	59.28	1807	1744
4427	59.29	1753	1746
4428	59.30	1825	1749
4429	59.31	1844	1751
4430	59.32	1800	1753
4431	59.33	1802	1755
4432	59.34	1893	1758
4433	59.35	1892	1761
4434	59.36	1823	1764
4435	59.37	1923	1767
4436	59.38	1833	1771
4437	59.40	1787	1775
4438	59.41	1887	1779
4439	59.42	1864	1784
4440	59.43	1841	1790
4441	59.44	1814	1796
4442	59.45	1876	1802
4443	59.46	1793	1808
4444	59.47	1835	1815
4445	59.48	1875	1822
4446	59.49	1868	1829
4447	59.50	1770	1837
4448	59.51	1820	1845
4449	59.52	1907	1853
4450	59.53	1767	1861
4451	59.54	1859	1871
4452	59.55	1905	1881
4453	59.56	1928	1891
4454	59.57	1912	1903
4455	59.58	1963	1916
4456	59.59	1920	1929
4457	59.60	1960	1945
4458	59.61	1950	1963
4459	59.62	1923	1983
4460	59.63	1969	2007
4461	59.64	2101	2033
4462	59.65	2098	2063
4463	59.66	2059	2096
4464	59.67	2087	2130
4465	59.68	2161	2167
4466	59.69	2217	2205
4467	59.70	2188	2242
4468	59.71	2268	2276
4469	59.72	2370	2301
4470	59.73	2395	2310
4471	59.74	2316	2298
4472	59.75	2318	2272
4473	59.76	2286	2247
4474	59.77	2262	2234
4475	59.78	2314	2238
4476	59.79	2455	2261
4477	59.80	2463	2304
4478	59.81	2484	2373
4479	59.82	2676	2476
4480	59.84	2863	2630
4481	59.85	3109	2846
4482	59.86	3184	3132
4483	59.87	3650	3484
4484	59.88	4075	3896
4485	59.89	4574	4366
4486	59.90	5295	4890
4487	59.91	5949	5463
4488	59.92	6676	6077
4489	59.93	7281	6704
4490	59.94	7980	7260
4491	59.95	8169	7533
4492	59.96	7753	7214
4493	59.97	7061	6262
4494	59.98	5993	5129
4495	59.99	4977	4227
4496	60.00	4292	3649
4497	60.01	3820	3332
4498	60.02	3510	3197
4499	60.03	3420	3185
4500	60.04	3508	3260
4501	60.05	3591	3399
4502	60.06	3767	3591
4503	60.07	3992	3826
4504	60.08	4345	4094
4505	60.09	4622	4374
4506	60.10	4853	4619
4507	60.11	4969	4734
4508	60.12	4836	4589
4509	60.13	4328	4153
4510	60.14	3905	3589
4511	60.15	3263	3088
4512	60.16	2931	2725
4513	60.17	2638	2486
4514	60.18	2435	2328
4515	60.19	2178	2221
4516	60.20	2131	2145
4517	60.21	2103	2089
4518	60.22	2053	2047
4519	60.23	1967	2014
4520	60.24	1940	1988
4521	60.25	1982	1968
4522	60.26	1931	1951
4523	60.28	1919	1937
4524	60.29	1875	1926
4525	60.30	1935	1917
4526	60.31	1809	1910
4527	60.32	1898	1904
4528	60.33	1813	1899
4529	60.34	1769	1894
4530	60.35	1788	1891
4531	60.36	1746	1887
4532	60.37	1787	1884
4533	60.38	1688	1882
4534	60.39	1816	1879
4535	60.40	1691	1877
4536	60.41	1715	1875
4537	60.42	1784	1873
4538	60.43	1743	1872
4539	60.44	1714	1872
4540	60.45	1752	1873
4541	60.46	1823	1875
4542	60.47	1684	1877
4543	60.48	1766	1880
4544	60.49	1670	1882
4545	60.50	1737	1885
4546	60.51	1805	1887
4547	60.52	1751	1888
4548	60.53	1709	1888
4549	60.54	1690	1886
4550	60.55	1789	1884
4551	60.56	1681	1880
4552	60.57	1678	1877
4553	60.58	1741	1873
4554	60.59	1730	1870
4555	60.60	1717	1868
4556	60.61	1763	1867
4557	60.62	1698	1866
4558	60.63	1697	1865
4559	60.64	1735	1862
4560	60.65	1758	1857
4561	60.66	1705	1852
4562	60.67	1705	1847
4563	60.68	1792	1843
4564	60.69	1760	1840
4565	60.71	1760	1837
4566	60.72	1696	1834
4567	60.73	1669	1830
4568	60.74	1652	1827
4569	60.75	1731	1824
4570	60.76	1799	1821
4571	60.77	1707	1819
4572	60.78	1713	1817
4573	60.79	1729	1815
4574	60.80	1746	1813
4575	60.81	1691	1811
4576	60.82	1801	1808
4577	60.83	1678	1805
4578	60.84	1722	1802
4579	60.85	1671	1800
4580	60.86	1668	1798
4581	60.87	1697	1797
4582	60.88	1668	1797
4583	60.89	1758	1797
4584	60.90	1692	1798
4585	60.91	1706	1799
4586	60.92	1608	1801
4587	60.93	1595	1803
4588	60.94	1712	1804
4589	60.95	1709	1806
4590	60.96	1703	1808
4591	60.97	1809	1810
4592	60.98	1735	1815
4593	60.99	1707	1823
4594	61.00	1747	1834


# the profile listing in this example has been truncated for brevity

# The following lines are used to test the character set of files sent by
# network email or other means. They are not part of the CIF data set.
# abcdefghijklmnopqrstuvwxyzABCDEFGHIJKLMNOPQRSTUVWXYZ0123456789
# !@#$%^&*()_+{}:"~<>?|\-=[];'`,./                 
