# Supplementary material for: Structure modeling and quantitative X-ray diffraction of C-(A)-S-H
Source: J Appl Crystallogr. 2022 Feb 1;55(Pt 1):133–43. doi: 10.1107/S1600576721012668 (PMC8805164; doi:10.1107/S1600576721012668)
Supplement: Supplementary file 3 [file j-55-00133-sup3.txt]

data_
_chemical_name_mineral C-S-H (Hamid) single layer Ca_Si 1.0
_cell_length_a 5.586
_cell_length_b 3.675
_cell_length_c 200
_cell_angle_alpha 90
_cell_angle_beta 90
_cell_angle_gamma 90
_cell_volume 4105.71
_symmetry_space_group_name_H-M 1
loop_
	_symmetry_equiv_pos_as_xyz
	 'x, y, z '
loop_
_atom_site_label
_atom_site_type_symbol
_atom_site_symmetry_multiplicity
_atom_site_fract_x
_atom_site_fract_y
_atom_site_fract_z
_atom_site_occupancy
_atom_site_B_iso_or_equiv
original_lattice_parameters H   1 5.586 0 22.779 0 1
main_layer_compression H   1 0 0 0 0 1
Si_bridging_tetrahedra H   1 0 0 0 0.125 1
O10_interlayer H   1 0 0 0 0 1
Ca3_interlayer H   1 0 0 0 0.125 1
O12_1 O-2   1 0 0 0.03451018 0.5 3.16
O9_2 O-2   1 0.924 0 0.03496576 0.25 6.32
O9_1 O-2   1 0.076 0 0.03496576 0.25 6.32
O7_2 O-2   1 0.5 0.67 0.03542135 0.5 4.18
O7_1 O-2   1 0.5 0.33 0.03542135 0.5 4.18
O6_1 O-2   1 0.5 0 0.03963546 0.5 1.89
Si3_2 Si+4   1 0.5 0.586 0.04248284 0.5 1.18
Si3_1 Si+4   1 0.5 0.414 0.04248284 0.5 1.18
O2_2 O-2   1 0.735 0.52 0.04681084 0.5 1.34
O2_4 O-2   1 0.265 0.52 0.04681084 0.5 1.34
O2_3 O-2   1 0.735 0.48 0.04681084 0.5 1.34
O2_1 O-2   1 0.265 0.48 0.04681084 0.5 1.34
Ca2_1 Ca+2   1 0 0 0.04709558 1 1.34
Ca1_5 Ca+2   1 0.5 0.5 0.0569475 1 1.34
O1_6 O-2   1 0.235 0.01 0.0591115 0.5 1.34
O1_8 O-2   1 0.765 0.01 0.0591115 0.5 1.34
O1_7 O-2   1 0.235 0.99 0.0591115 0.5 1.34
O1_5 O-2   1 0.765 0.99 0.0591115 0.5 1.34
Si4_6 Si+4   1 0 0.075 0.06343952 0.5 1.18
Si4_5 Si+4   1 0 0.925 0.06343952 0.5 1.18
O5_5 O-2   1 0 0.5 0.06571742 0.5 1.89
O11_5 O-2   1 0.5 0.5 0.06970374 0.5 3.16
O4_6 O-2   1 0.43 0.5 0.06981763 0.25 6.32
O4_5 O-2   1 0.57 0.5 0.06981763 0.25 6.32
O8_6 O-2   1 0 0.16 0.07050101 0.5 4.18
O8_5 O-2   1 0 0.84 0.07050101 0.5 4.18
Si2_2 Si+4   1 0.656 0 0.03211839 0.125 2.76
Si2_1 Si+4   1 0.344 0 0.03211839 0.125 2.76
O3_2 O-2   1 0.68 0 0.02403185 0.25 6.32
O3_1 O-2   1 0.32 0 0.02403185 0.25 6.32
Si1_6 Si+4   1 0.156 0.5 0.07300669 0.125 2.76
Si1_5 Si+4   1 0.844 0.5 0.07300669 0.125 2.76
O3_6 O-2   1 0.18 0.5 0.08097934 0.25 6.32
O3_5 O-2   1 0.82 0.5 0.08097934 0.25 6.32
Ca3_6 Ca+2   1 0.37 0 0.07562628 0.125 4.74
O10_7 O-2   1 0.72 0.16 0.08223219 0.0625 6.32
O10_5 O-2   1 0.72 0.84 0.08223219 0.0625 6.32
Ca3_5 Ca+2   1 0.63 -0 0.07562628 0.125 4.74
O10_6 O-2   1 0.28 0.16 0.08223219 0.0625 6.32
O10_8 O-2   1 0.28 0.84 0.08223219 0.0625 6.32
Ca3_2 Ca+2   1 0.87 0.5 0.02858764 0.125 4.74
O10_4 O-2   1 0.22 0.34 0.02198174 0.0625 6.32
O10_2 O-2   1 0.22 0.66 0.02198174 0.0625 6.32
Ca3_1 Ca+2   1 0.13 0.5 0.02858764 0.125 4.74
O10_3 O-2   1 0.78 0.34 0.02198174 0.0625 6.32
O10_1 O-2   1 0.78 0.66 0.02198174 0.0625 6.32
