# Supplementary material for: Structure modeling and quantitative X-ray diffraction of C-(A)-S-H
Source: J Appl Crystallogr. 2022 Feb 1;55(Pt 1):133–43. doi: 10.1107/S1600576721012668 (PMC8805164; doi:10.1107/S1600576721012668)
Supplement: Supplementary file 7 [file j-55-00133-sup7.txt]

	str 
		LVol_FWHM_CS_G_L( 1, 28.5583345, 0.89, 39.92480097,,,, 30)
		r_bragg  4.369559933
		phase_MAC 67.22290594
		phase_name "C-S-H (Hamid) single layer Ca_Si 1.0"
		MVW( 668.852, 470.2919538, 70.56297205)
		space_group 1
		scale @ 0.000004395427558
		Phase_LAC_1_on_cm( 158.7556381)
		Phase_Density_g_on_cm3( 2.3616301)
		a !a_8103550 5.586
		b  3.675
		c !c_8103550 200
site	original_lattice_parameters	num_posns	1	x		!a0_8103550	5.586	y			0	z		!c0_8103550	22.779		occ	H			0	beq		1
site	main_layer_compression	num_posns	1	x			0	y			0	z		!z1_8103550	0		occ	H			0	beq		1
site	Si_bridging_tetrahedra	num_posns	1	x			0	y			0	z			0		occ	H		!n_bt	0.125	beq		1
site	O10_interlayer	num_posns	1	x		!x2_8103550	0	y		!y2_8103550	0	z		!z2_8103550	0		occ	H			0	beq		1
site	Ca3_interlayer	num_posns	1	x		!x3_8103550	0	y		!y3_8103550	0	z		!z3_8103550	0		occ	H		!n_ca3	0.125	beq		1
site	O12_1	num_posns	1	x=	0	*a0_8103550/a_8103550;:	0	y			0	z=	0.303	*c0_8103550/c_8103550;:	0.303		occ	O-2			0.5	beq		3.16
site	O9_2	num_posns	1	x=	0.924	*a0_8103550/a_8103550;:	0.924	y			0	z=	0.307	*c0_8103550/c_8103550;:	0.307		occ	O-2			0.25	beq		6.32
site	O9_1	num_posns	1	x=	0.076	*a0_8103550/a_8103550;:	0.076	y			0	z=	0.307	*c0_8103550/c_8103550;:	0.307		occ	O-2			0.25	beq		6.32
site	O7_2	num_posns	1	x=	0.5	*a0_8103550/a_8103550;:	0.5	y			0.67	z=	0.311	*c0_8103550/c_8103550;:	0.311		occ	O-2			0.5	beq		4.18
site	O7_1	num_posns	1	x=	0.5	*a0_8103550/a_8103550;:	0.5	y			0.33	z=	0.311	*c0_8103550/c_8103550;:	0.311		occ	O-2			0.5	beq		4.18
site	O6_1	num_posns	1	x=	0.5	*a0_8103550/a_8103550;:	0.5	y			0	z=	0.348	*c0_8103550/c_8103550;:	0.348		occ	O-2			0.5	beq		1.89
site	Si3_2	num_posns	1	x=	0.5	*a0_8103550/a_8103550;:	0.5	y			0.586	z=	0.373	*c0_8103550/c_8103550;:	0.373		occ	Si+4			0.5	beq		1.18
site	Si3_1	num_posns	1	x=	0.5	*a0_8103550/a_8103550;:	0.5	y			0.414	z=	0.373	*c0_8103550/c_8103550;:	0.373		occ	Si+4			0.5	beq		1.18
site	O2_2	num_posns	1	x=	0.735	*a0_8103550/a_8103550;:	0.735	y			0.52	z=	0.411	*c0_8103550/c_8103550;:	0.411		occ	O-2			0.5	beq		1.34
site	O2_4	num_posns	1	x=	0.265	*a0_8103550/a_8103550;:	0.265	y			0.52	z=	0.411	*c0_8103550/c_8103550;:	0.411		occ	O-2			0.5	beq		1.34
site	O2_3	num_posns	1	x=	0.735	*a0_8103550/a_8103550;:	0.735	y			0.48	z=	0.411	*c0_8103550/c_8103550;:	0.411		occ	O-2			0.5	beq		1.34
site	O2_1	num_posns	1	x=	0.265	*a0_8103550/a_8103550;:	0.265	y			0.48	z=	0.411	*c0_8103550/c_8103550;:	0.411		occ	O-2			0.5	beq		1.34
site	Ca2_1	num_posns	1	x=	0	*a0_8103550/a_8103550;:	0	y			0	z=	0.4135	*c0_8103550/c_8103550;:	0.4135		occ	Ca+2			1	beq		1.34
site	Ca1_5	num_posns	1	x=	0.5	*a0_8103550/a_8103550;:	0.5	y			0.5	z=	0.5	*c0_8103550/c_8103550;:	0.5		occ	Ca+2			1	beq		1.34
site	O1_6	num_posns	1	x=	0.235	*a0_8103550/a_8103550;:	0.235	y			0.01	z=(	0.519	+z1_8103550)*c0_8103550/c_8103550;:	0.519		occ	O-2			0.5	beq		1.34
site	O1_8	num_posns	1	x=	0.765	*a0_8103550/a_8103550;:	0.765	y			0.01	z=(	0.519	+z1_8103550)*c0_8103550/c_8103550;:	0.519		occ	O-2			0.5	beq		1.34
site	O1_7	num_posns	1	x=	0.235	*a0_8103550/a_8103550;:	0.235	y			0.99	z=(	0.519	+z1_8103550)*c0_8103550/c_8103550;:	0.519		occ	O-2			0.5	beq		1.34
site	O1_5	num_posns	1	x=	0.765	*a0_8103550/a_8103550;:	0.765	y			0.99	z=(	0.519	+z1_8103550)*c0_8103550/c_8103550;:	0.519		occ	O-2			0.5	beq		1.34
site	Si4_6	num_posns	1	x=	0	*a0_8103550/a_8103550;:	0	y			0.075	z=(	0.557	+z1_8103550)*c0_8103550/c_8103550;:	0.557		occ	Si+4			0.5	beq		1.18
site	Si4_5	num_posns	1	x=	0	*a0_8103550/a_8103550;:	0	y			0.925	z=(	0.557	+z1_8103550)*c0_8103550/c_8103550;:	0.557		occ	Si+4			0.5	beq		1.18
site	O5_5	num_posns	1	x=	0	*a0_8103550/a_8103550;:	0	y			0.5	z=(	0.577	+z1_8103550)*c0_8103550/c_8103550;:	0.577		occ	O-2			0.5	beq		1.89
site	O11_5	num_posns	1	x=	0.5	*a0_8103550/a_8103550;:	0.5	y			0.5	z=(	0.612	+z1_8103550/2)*c0_8103550/c_8103550;:	0.612		occ	O-2			0.5	beq		3.16
site	O4_6	num_posns	1	x=	0.43	*a0_8103550/a_8103550;:	0.43	y			0.5	z=(	0.613	+z1_8103550/2)*c0_8103550/c_8103550;:	0.613		occ	O-2			0.25	beq		6.32
site	O4_5	num_posns	1	x=	0.57	*a0_8103550/a_8103550;:	0.57	y			0.5	z=(	0.613	+z1_8103550/2)*c0_8103550/c_8103550;:	0.613		occ	O-2			0.25	beq		6.32
site	O8_6	num_posns	1	x=	0	*a0_8103550/a_8103550;:	0	y			0.16	z=(	0.619	+z1_8103550)*c0_8103550/c_8103550;:	0.619		occ	O-2			0.5	beq		4.18
site	O8_5	num_posns	1	x=	0	*a0_8103550/a_8103550;:	0	y			0.84	z=(	0.619	+z1_8103550)*c0_8103550/c_8103550;:	0.619		occ	O-2			0.5	beq		4.18
site	Si2_2	num_posns	1	x=	0.656	*a0_8103550/a_8103550;:	0.656	y			0	z=	0.282	*c0_8103550/c_8103550;:	0.282		occ	Si+4	=	n_bt;:	0.125	beq		2.76
site	Si2_1	num_posns	1	x=	0.344	*a0_8103550/a_8103550;:	0.344	y			0	z=	0.282	*c0_8103550/c_8103550;:	0.282		occ	Si+4	=	n_bt;:	0.125	beq		2.76
site	O3_2	num_posns	1	x=	0.68	*a0_8103550/a_8103550;:	0.68	y			0	z=	0.211	*c0_8103550/c_8103550;:	0.211		occ	O-2	=	n_bt+n_ca3;:	0.3	beq		6.32
site	O3_1	num_posns	1	x=	0.32	*a0_8103550/a_8103550;:	0.32	y			0	z=	0.211	*c0_8103550/c_8103550;:	0.211		occ	O-2	=	n_bt+n_ca3;:	0.3	beq		6.32
site	Si1_6	num_posns	1	x=	0.156	*a0_8103550/a_8103550;:	0.156	y			0.5	z=(	0.641	+z1_8103550)*c0_8103550/c_8103550;:	0.641		occ	Si+4	=	n_bt;:	0.125	beq		2.76
site	Si1_5	num_posns	1	x=	0.844	*a0_8103550/a_8103550;:	0.844	y			0.5	z=(	0.641	+z1_8103550)*c0_8103550/c_8103550;:	0.641		occ	Si+4	=	n_bt;:	0.125	beq		2.76
site	O3_6	num_posns	1	x=	0.18	*a0_8103550/a_8103550;:	0.18	y			0.5	z=(	0.711	+z1_8103550)*c0_8103550/c_8103550;:	0.711		occ	O-2	=	n_bt+n_ca3;:	0.3	beq		6.32
site	O3_5	num_posns	1	x=	0.82	*a0_8103550/a_8103550;:	0.82	y			0.5	z=(	0.711	+z1_8103550)*c0_8103550/c_8103550;:	0.711		occ	O-2	=	n_bt+n_ca3;:	0.3	beq		6.32
site	Ca3_6	num_posns	1	x=(	0.37	-x3_8103550)*a0_8103550/a_8103550;:	0.37	y=	0	+y3_8103550;:	0	z=(	0.664	+z1_8103550/3+z3_8103550)*c0_8103550/c_8103550;:	0.664		occ	Ca+2	=	n_ca3;:	0.125	beq		4.74
site	O10_7	num_posns	1	x=(	0.72	+x2_8103550)*a0_8103550/a_8103550;:	0.72	y=	0.16	+y2_8103550;:	0.16	z=(	0.722	+z1_8103550/3+z2_8103550)*c0_8103550/c_8103550;:	0.722		occ	O-2	=	0.5*(n_ca3);:	0.125	beq		6.32
site	O10_5	num_posns	1	x=(	0.72	+x2_8103550)*a0_8103550/a_8103550;:	0.72	y=	0.84	-y2_8103550;:	0.84	z=(	0.722	+z1_8103550/3+z2_8103550)*c0_8103550/c_8103550;:	0.722		occ	O-2	=	0.5*(n_ca3);:	0.125	beq		6.32
site	Ca3_5	num_posns	1	x=(	0.63	+x3_8103550)*a0_8103550/a_8103550;:	0.63	y=	0	-y3_8103550;:	0	z=(	0.664	+z1_8103550/3+z3_8103550)*c0_8103550/c_8103550;:	0.664		occ	Ca+2	=	n_ca3;:	0.125	beq		4.74
site	O10_6	num_posns	1	x=(	0.28	-x2_8103550)*a0_8103550/a_8103550;:	0.28	y=	0.16	+y2_8103550;:	0.16	z=(	0.722	+z1_8103550/3+z2_8103550)*c0_8103550/c_8103550;:	0.722		occ	O-2	=	0.5*(n_ca3);:	0.125	beq		6.32
site	O10_8	num_posns	1	x=(	0.28	-x2_8103550)*a0_8103550/a_8103550;:	0.28	y=	0.84	-y2_8103550;:	0.84	z=(	0.722	+z1_8103550/3+z2_8103550)*c0_8103550/c_8103550;:	0.722		occ	O-2	=	0.5*(n_ca3);:	0.125	beq		6.32
site	Ca3_2	num_posns	1	x=(	0.87	-x3_8103550)*a0_8103550/a_8103550;:	0.87	y=	0.5	+y3_8103550;:	0.5	z=(	0.251	-z3_8103550)*c0_8103550/c_8103550;:	0.251		occ	Ca+2	=	n_ca3;:	0.125	beq		4.74
site	O10_4	num_posns	1	x=(	0.22	-x2_8103550)*a0_8103550/a_8103550;:	0.22	y=	0.34	-y2_8103550;:	0.34	z=(	0.193	-z2_8103550)*c0_8103550/c_8103550;:	0.193		occ	O-2	=	0.5*(n_ca3);:	0.125	beq		6.32
site	O10_2	num_posns	1	x=(	0.22	-x2_8103550)*a0_8103550/a_8103550;:	0.22	y=	0.66	+y2_8103550;:	0.66	z=(	0.193	-z2_8103550)*c0_8103550/c_8103550;:	0.193		occ	O-2	=	0.5*(n_ca3);:	0.125	beq		6.32
site	Ca3_1	num_posns	1	x=(	0.13	+x3_8103550)*a0_8103550/a_8103550;:	0.13	y=	0.5	-y3_8103550;:	0.5	z=(	0.251	-z3_8103550)*c0_8103550/c_8103550;:	0.251		occ	Ca+2	=	n_ca3;:	0.125	beq		4.74
site	O10_3	num_posns	1	x=(	0.78	+x2_8103550)*a0_8103550/a_8103550;:	0.78	y=	0.34	-y2_8103550;:	0.34	z=(	0.193	-z2_8103550)*c0_8103550/c_8103550;:	0.193		occ	O-2	=	0.5*(n_ca3);:	0.125	beq		6.32
site	O10_1	num_posns	1	x=(	0.78	+x2_8103550)*a0_8103550/a_8103550;:	0.78	y=	0.66	+y2_8103550;:	0.66	z=(	0.193	-z2_8103550)*c0_8103550/c_8103550;:	0.193		occ	O-2	=	0.5*(n_ca3);:	0.125	beq		6.32
