# Supplementary material for: Structure modeling and quantitative X-ray diffraction of C-(A)-S-H
Source: J Appl Crystallogr. 2022 Feb 1;55(Pt 1):133–43. doi: 10.1107/S1600576721012668 (PMC8805164; doi:10.1107/S1600576721012668)
Supplement: Supplementary file 8 [file j-55-00133-sup8.xlsx]

## Sheet: nanocrystalline C-S-H (single-layer)
	Hamid, S. A. (1981). Z. Kristallogr. 154, 189–198
	Tobermorite 11A
	COD 8103550
	space_group Imm2
	sites		72
	a		5.586
	b		3.696																										Ca+2	Si+4	O-2	Ca/Si	H2O/Si
	c		22.779		Code for TOPAS syntax in		blue
					Please note the decimal separator for TOPAS syntax is a dot																								4.5	6	20	0.75
			site	Ca1	num_posns	2	x			0	y			0	z			0		occ	Ca+2			1	beq		1.34		2	0	0
			site	Ca2	num_posns	2	x			0	y			0	z			0.4135		occ	Ca+2			1	beq		1.34		2	0	0
			site	Ca3	num_posns	4	x			0.244	y			0.5	z			0.198		occ	Ca+2			0.125	beq		4.74		0.5	0	0
			site	O1	num_posns	8	x			0.265	y			0.49	z			0.019		occ	O-2			0.5	beq		1.34		0	0	4
			site	O10	num_posns	4	x			0.35	y			0	z			0.213		occ	O-2			0.25	beq		6.32		0	0	1
			site	O11	num_posns	2	x			0	y			0	z			0.112		occ	O-2			0.5	beq		3.16		0	0	1
			site	O12	num_posns	2	x			0	y			0	z			0.303		occ	O-2			0.5	beq		3.16		0	0	1
			site	O2	num_posns	8	x			0.265	y			0.48	z			0.411		occ	O-2			0.5	beq		1.34		0	0	4
			site	O3	num_posns	4	x			0.32	y			0	z			0.211		occ	O-2			0.25	beq		6.32		0	0	1
			site	O4	num_posns	4	x			0.07	y			0	z			0.113		occ	O-2			0.25	beq		6.32		0	0	1
			site	O5	num_posns	2	x			0.5	y			0	z			0.077		occ	O-2			0.5	beq		1.89		0	0	1
			site	O6	num_posns	2	x			0.5	y			0	z			0.348		occ	O-2			0.5	beq		1.89		0	0	1
			site	O7	num_posns	4	x			0.5	y			0.33	z			0.311		occ	O-2			0.5	beq		4.18		0	0	2
			site	O8	num_posns	4	x			0.5	y			0.34	z			0.119		occ	O-2			0.5	beq		4.18		0	0	2
			site	O9	num_posns	4	x			0.076	y			0	z			0.307		occ	O-2			0.25	beq		6.32		0	0	1
			site	Si1	num_posns	4	x			0.322	y			0	z			0.141		occ	Si+4			0.25	beq		2.76		0	1	0
			site	Si2	num_posns	4	x			0.344	y			0	z			0.282		occ	Si+4			0.25	beq		2.76		0	1	0
			site	Si3	num_posns	4	x			0.5	y			0.414	z			0.373		occ	Si+4			0.5	beq		1.18		0	2	0
			site	Si4	num_posns	4	x			0.5	y			0.425	z			0.057		occ	Si+4			0.5	beq		1.18		0	2	0
																													Ca+2	Si+4	O-2	Ca/Si	H2O/Si
	space_group P1					72																							4.5	6	20	0.75
-x,-y,z			site	Ca3_2	num_posns	1	x			0.756	y			0.5	z			0.198		occ	Ca+2			0.125	beq		4.74		0.125	0	0
-x,-y,z			site	O1_2	num_posns	1	x			0.735	y			0.51	z			0.019		occ	O-2			0.5	beq		1.34		0	0	0.5
x,-y,z			site	O1_4	num_posns	1	x			0.265	y			0.51	z			0.019		occ	O-2			0.5	beq		1.34		0	0	0.5
-x,-y,z			site	O2_2	num_posns	1	x			0.735	y			0.52	z			0.411		occ	O-2			0.5	beq		1.34		0	0	0.5
x,-y,z			site	O2_4	num_posns	1	x			0.265	y			0.52	z			0.411		occ	O-2			0.5	beq		1.34		0	0	0.5
-x,-y,z			site	Si4_2	num_posns	1	x			0.5	y			0.575	z			0.057		occ	Si+4			0.5	beq		1.18		0	0.5	0
-x,-y,z			site	Si3_2	num_posns	1	x			0.5	y			0.586	z			0.373		occ	Si+4			0.5	beq		1.18		0	0.5	0
-x,-y,z			site	O8_2	num_posns	1	x			0.5	y			0.66	z			0.119		occ	O-2			0.5	beq		4.18		0	0	0.5
-x,-y,z			site	O7_2	num_posns	1	x			0.5	y			0.67	z			0.311		occ	O-2			0.5	beq		4.18		0	0	0.5
-x,-y,z			site	O10_2	num_posns	1	x			0.65	y			0	z			0.213		occ	O-2			0.25	beq		6.32		0	0	0.25
-x,-y,z			site	Si2_2	num_posns	1	x			0.656	y			0	z			0.282		occ	Si+4			0.25	beq		2.76		0	0.25	0
-x,-y,z			site	Si1_2	num_posns	1	x			0.678	y			0	z			0.141		occ	Si+4			0.25	beq		2.76		0	0.25	0
-x,-y,z			site	O3_2	num_posns	1	x			0.68	y			0	z			0.211		occ	O-2			0.25	beq		6.32		0	0	0.25
-x,-y,z			site	O9_2	num_posns	1	x			0.924	y			0	z			0.307		occ	O-2			0.25	beq		6.32		0	0	0.25
-x,-y,z			site	O4_2	num_posns	1	x			0.93	y			0	z			0.113		occ	O-2			0.25	beq		6.32		0	0	0.25
x,y,z			site	Ca1_1	num_posns	1	x			0	y			0	z			0		occ	Ca+2			1	beq		1.34		1	0	0
x,y,z			site	Ca2_1	num_posns	1	x			0	y			0	z			0.4135		occ	Ca+2			1	beq		1.34		1	0	0
x,y,z			site	O11_1	num_posns	1	x			0	y			0	z			0.112		occ	O-2			0.5	beq		3.16		0	0	0.5
x,y,z			site	O12_1	num_posns	1	x			0	y			0	z			0.303		occ	O-2			0.5	beq		3.16		0	0	0.5
x,y,z			site	O4_1	num_posns	1	x			0.07	y			0	z			0.113		occ	O-2			0.25	beq		6.32		0	0	0.25
x,y,z			site	O9_1	num_posns	1	x			0.076	y			0	z			0.307		occ	O-2			0.25	beq		6.32		0	0	0.25
-x+1/2,-y+1/2,z+1/2			site	Ca3_6	num_posns	1	x			0.256	y			0	z			0.698		occ	Ca+2			0.125	beq		4.74		0.125	0	0
x,y,z			site	O3_1	num_posns	1	x			0.32	y			0	z			0.211		occ	O-2			0.25	beq		6.32		0	0	0.25
x,y,z			site	Si1_1	num_posns	1	x			0.322	y			0	z			0.141		occ	Si+4			0.25	beq		2.76		0	0.25	0
x,y,z			site	Si2_1	num_posns	1	x			0.344	y			0	z			0.282		occ	Si+4			0.25	beq		2.76		0	0.25	0
x,y,z			site	O10_1	num_posns	1	x			0.35	y			0	z			0.213		occ	O-2			0.25	beq		6.32		0	0	0.25
x,y,z			site	O5_1	num_posns	1	x			0.5	y			0	z			0.077		occ	O-2			0.5	beq		1.89		0	0	0.5
x,y,z			site	O6_1	num_posns	1	x			0.5	y			0	z			0.348		occ	O-2			0.5	beq		1.89		0	0	0.5
-x+1/2,-y+1/2,z+1/2			site	O1_6	num_posns	1	x			0.235	y			0.01	z			0.519		occ	O-2			0.5	beq		1.34		0	0	0.5
x+1/2,-y+1/2,z+1/2			site	O1_8	num_posns	1	x			0.765	y			0.01	z			0.519		occ	O-2			0.5	beq		1.34		0	0	0.5
-x+1/2,-y+1/2,z+1/2			site	O2_6	num_posns	1	x			0.235	y			0.02	z			0.911		occ	O-2			0.5	beq		1.34		0	0	0.5
x+1/2,-y+1/2,z+1/2			site	O2_8	num_posns	1	x			0.765	y			0.02	z			0.911		occ	O-2			0.5	beq		1.34		0	0	0.5
-x+1/2,-y+1/2,z+1/2			site	Si4_6	num_posns	1	x			0	y			0.075	z			0.557		occ	Si+4			0.5	beq		1.18		0	0.5	0
-x+1/2,-y+1/2,z+1/2			site	Si3_6	num_posns	1	x			0	y			0.086	z			0.873		occ	Si+4			0.5	beq		1.18		0	0.5	0
-x+1/2,-y+1/2,z+1/2			site	O8_6	num_posns	1	x			0	y			0.16	z			0.619		occ	O-2			0.5	beq		4.18		0	0	0.5
-x+1/2,-y+1/2,z+1/2			site	O7_6	num_posns	1	x			0	y			0.17	z			0.811		occ	O-2			0.5	beq		4.18		0	0	0.5
x,y,z			site	O7_1	num_posns	1	x			0.5	y			0.33	z			0.311		occ	O-2			0.5	beq		4.18		0	0	0.5
x,y,z			site	O8_1	num_posns	1	x			0.5	y			0.34	z			0.119		occ	O-2			0.5	beq		4.18		0	0	0.5
x,y,z			site	Si3_1	num_posns	1	x			0.5	y			0.414	z			0.373		occ	Si+4			0.5	beq		1.18		0	0.5	0
x,y,z			site	Si4_1	num_posns	1	x			0.5	y			0.425	z			0.057		occ	Si+4			0.5	beq		1.18		0	0.5	0
-x,y,z			site	O2_3	num_posns	1	x			0.735	y			0.48	z			0.411		occ	O-2			0.5	beq		1.34		0	0	0.5
x,y,z			site	O2_1	num_posns	1	x			0.265	y			0.48	z			0.411		occ	O-2			0.5	beq		1.34		0	0	0.5
-x,y,z			site	O1_3	num_posns	1	x			0.735	y			0.49	z			0.019		occ	O-2			0.5	beq		1.34		0	0	0.5
x,y,z			site	O1_1	num_posns	1	x			0.265	y			0.49	z			0.019		occ	O-2			0.5	beq		1.34		0	0	0.5
-x+1/2,-y+1/2,z+1/2			site	O10_6	num_posns	1	x			0.15	y			0.5	z			0.713		occ	O-2			0.25	beq		6.32		0	0	0.25
-x+1/2,-y+1/2,z+1/2			site	Si2_6	num_posns	1	x			0.156	y			0.5	z			0.782		occ	Si+4			0.25	beq		2.76		0	0.25	0
-x+1/2,-y+1/2,z+1/2			site	Si1_6	num_posns	1	x			0.178	y			0.5	z			0.641		occ	Si+4			0.25	beq		2.76		0	0.25	0
-x+1/2,-y+1/2,z+1/2			site	O3_6	num_posns	1	x			0.18	y			0.5	z			0.711		occ	O-2			0.25	beq		6.32		0	0	0.25
x,y,z			site	Ca3_1	num_posns	1	x			0.244	y			0.5	z			0.198		occ	Ca+2			0.125	beq		4.74		0.125	0	0
-x+1/2,-y+1/2,z+1/2			site	O9_6	num_posns	1	x			0.424	y			0.5	z			0.807		occ	O-2			0.25	beq		6.32		0	0	0.25
-x+1/2,-y+1/2,z+1/2			site	O4_6	num_posns	1	x			0.43	y			0.5	z			0.613		occ	O-2			0.25	beq		6.32		0	0	0.25
x+1/2,y+1/2,z+1/2			site	Ca1_5	num_posns	1	x			0.5	y			0.5	z			0.5		occ	Ca+2			1	beq		1.34		1	0	0
x+1/2,y+1/2,z+1/2			site	Ca2_5	num_posns	1	x			0.5	y			0.5	z			0.9135		occ	Ca+2			1	beq		1.34		1	0	0
x+1/2,y+1/2,z+1/2			site	O11_5	num_posns	1	x			0.5	y			0.5	z			0.612		occ	O-2			0.5	beq		3.16		0	0	0.5
x+1/2,y+1/2,z+1/2			site	O12_5	num_posns	1	x			0.5	y			0.5	z			0.803		occ	O-2			0.5	beq		3.16		0	0	0.5
x+1/2,y+1/2,z+1/2			site	O4_5	num_posns	1	x			0.57	y			0.5	z			0.613		occ	O-2			0.25	beq		6.32		0	0	0.25
x+1/2,y+1/2,z+1/2			site	O9_5	num_posns	1	x			0.576	y			0.5	z			0.807		occ	O-2			0.25	beq		6.32		0	0	0.25
x+1/2,y+1/2,z+1/2			site	O3_5	num_posns	1	x			0.82	y			0.5	z			0.711		occ	O-2			0.25	beq		6.32		0	0	0.25
x+1/2,y+1/2,z+1/2			site	Si1_5	num_posns	1	x			0.822	y			0.5	z			0.641		occ	Si+4			0.25	beq		2.76		0	0.25	0
x+1/2,y+1/2,z+1/2			site	Si2_5	num_posns	1	x			0.844	y			0.5	z			0.782		occ	Si+4			0.25	beq		2.76		0	0.25	0
x+1/2,y+1/2,z+1/2			site	O10_5	num_posns	1	x			0.85	y			0.5	z			0.713		occ	O-2			0.25	beq		6.32		0	0	0.25
x+1/2,y+1/2,z+1/2			site	O5_5	num_posns	1	x			0	y			0.5	z			0.577		occ	O-2			0.5	beq		1.89		0	0	0.5
x+1/2,y+1/2,z+1/2			site	O6_5	num_posns	1	x			0	y			0.5	z			0.848		occ	O-2			0.5	beq		1.89		0	0	0.5
x+1/2,y+1/2,z+1/2			site	O7_5	num_posns	1	x			0	y			0.83	z			0.811		occ	O-2			0.5	beq		4.18		0	0	0.5
x+1/2,y+1/2,z+1/2			site	O8_5	num_posns	1	x			0	y			0.84	z			0.619		occ	O-2			0.5	beq		4.18		0	0	0.5
x+1/2,y+1/2,z+1/2			site	Si3_5	num_posns	1	x			0	y			0.914	z			0.873		occ	Si+4			0.5	beq		1.18		0	0.5	0
x+1/2,y+1/2,z+1/2			site	Si4_5	num_posns	1	x			0	y			0.925	z			0.557		occ	Si+4			0.5	beq		1.18		0	0.5	0
-x+1/2,y+1/2,z+1/2			site	O2_7	num_posns	1	x			0.235	y			0.98	z			0.911		occ	O-2			0.5	beq		1.34		0	0	0.5
x+1/2,y+1/2,z+1/2			site	O2_5	num_posns	1	x			0.765	y			0.98	z			0.911		occ	O-2			0.5	beq		1.34		0	0	0.5
-x+1/2,y+1/2,z+1/2			site	O1_7	num_posns	1	x			0.235	y			0.99	z			0.519		occ	O-2			0.5	beq		1.34		0	0	0.5
x+1/2,y+1/2,z+1/2			site	O1_5	num_posns	1	x			0.765	y			0.99	z			0.519		occ	O-2			0.5	beq		1.34		0	0	0.5
x+1/2,y+1/2,z+1/2			site	Ca3_5	num_posns	1	x			0.744	y			0	z			0.698		occ	Ca+2			0.125	beq		4.74		0.125	0	0
																													Ca+2	Si+4	O-2	Ca/Si	H2O/Si
	main layer																												4.5	6	20	0.75
	removed		site	Ca1_1	num_posns	1	x			0	y			0	z			0		occ	Ca+2			1	beq		1.34		1	0	0
	removed		site	O1_2	num_posns	1	x			0.93	y			0	z			0.113		occ	O-2			0.25	beq		1.34		0	0	0.25
	removed		site	O1_4	num_posns	1	x			0.5	y			0.66	z			0.119		occ	O-2			0.5	beq		1.34		0	0	0.5
	removed		site	O1_3	num_posns	1	x			0.07	y			0	z			0.113		occ	O-2			0.25	beq		1.34		0	0	0.25
	removed		site	O1_1	num_posns	1	x			0	y			0	z			0.112		occ	O-2			0.5	beq		1.34		0	0	0.5
	removed		site	Si4_2	num_posns	1	x			0.235	y			0.98	z			0.911		occ	O-2			0.5	beq		1.18		0	0	0.5
	removed		site	Si4_1	num_posns	1	x			0.765	y			0.02	z			0.911		occ	O-2			0.5	beq		1.18		0	0	0.5
	removed		site	O5_1	num_posns	1	x			0.765	y			0.99	z			0.519		occ	O-2			0.5	beq		1.89		0	0	0.5
	removed		site	O11_1	num_posns	1	x			0.35	y			0	z			0.213		occ	O-2			0.25	beq		3.16		0	0	0.25
	removed		site	O4_2	num_posns	1	x			0.235	y			0.01	z			0.519		occ	O-2			0.5	beq		6.32		0	0	0.5
	removed		site	O4_1	num_posns	1	x			0.5	y			0.5	z			0.5		occ	Ca+2			1	beq		6.32		1	0	0
	removed		site	O8_2	num_posns	1	x			0.178	y			0.5	z			0.641		occ	Si+4			0.25	beq		4.18		0	0.25	0
	removed		site	O8_1	num_posns	1	x			0	y			0.84	z			0.619		occ	O-2			0.5	beq		4.18		0	0	0.5
	removed		site	Si1_2	num_posns	1	x			0.156	y			0.5	z			0.782		occ	Si+4			0.25	beq		2.76		0	0.25	0
	removed		site	Si1_1	num_posns	1	x			0.85	y			0.5	z			0.713		occ	O-2			0.25	beq		2.76		0	0	0.25
	removed		site	Ca3_2	num_posns	1	x			0.5	y			0.575	z			0.057		occ	Si+4			0.5	beq		4.74		0	0.5	0
	removed		site	Ca3_1	num_posns	1	x			0.265	y			0.49	z			0.019		occ	O-2			0.5	beq		4.74		0	0	0.5
			site	O3_2	num_posns	1	x			0.735	y			0.48	z			0.411		occ	O-2			0.5	beq		6.32		0	0	0.5
			site	O3_1	num_posns	1	x			0.265	y			0.52	z			0.411		occ	O-2			0.5	beq		6.32		0	0	0.5
	removed		site	O10_2	num_posns	1	x			0.68	y			0	z			0.211		occ	O-2			0.25	beq		6.32		0	0	0.25
	removed		site	O10_1	num_posns	1	x			0.244	y			0.5	z			0.198		occ	Ca+2			0.125	beq		6.32		0.125	0	0
			site	Si2_2	num_posns	1	x			0.576	y			0.5	z			0.807		occ	O-2			0.25	beq		2.76		0	0	0.25
			site	Si2_1	num_posns	1	x			0.424	y			0.5	z			0.807		occ	O-2			0.25	beq		2.76		0	0	0.25
			site	O12_1	num_posns	1	x			0.344	y			0	z			0.282		occ	Si+4			0.25	beq		3.16		0	0.25	0
			site	O9_2	num_posns	1	x			0.18	y			0.5	z			0.711		occ	O-2			0.25	beq		6.32		0	0	0.25
			site	O9_1	num_posns	1	x			0.744	y			0	z			0.698		occ	Ca+2			0.125	beq		6.32		0.125	0	0
			site	O7_2	num_posns	1	x			0.43	y			0.5	z			0.613		occ	O-2			0.25	beq		4.18		0	0	0.25
			site	O7_1	num_posns	1	x			0.5	y			0.5	z			0.612		occ	O-2			0.5	beq		4.18		0	0	0.5
			site	O6_1	num_posns	1	x			0	y			0.925	z			0.557		occ	Si+4			0.5	beq		1.89		0	0.5	0
			site	Si3_2	num_posns	1	x			0	y			0.086	z			0.873		occ	Si+4			0.5	beq		1.18		0	0.5	0
			site	Si3_1	num_posns	1	x			0	y			0.5	z			0.848		occ	O-2			0.5	beq		1.18		0	0	0.5
			site	O2_2	num_posns	1	x			0.076	y			0	z			0.307		occ	O-2			0.25	beq		1.34		0	0	0.25
			site	O2_4	num_posns	1	x			0.5	y			0.33	z			0.311		occ	O-2			0.5	beq		1.34		0	0	0.5
			site	O2_3	num_posns	1	x			0.5	y			0.67	z			0.311		occ	O-2			0.5	beq		1.34		0	0	0.5
			site	O2_1	num_posns	1	x			0.924	y			0	z			0.307		occ	O-2			0.25	beq		1.34		0	0	0.25
			site	Ca2_1	num_posns	1	x			0.265	y			0.51	z			0.019		occ	O-2			0.5	beq		1.34		0	0	0.5
			site	Ca1_5	num_posns	1	x			0.735	y			0.51	z			0.019		occ	O-2			0.5	beq		1.34		0	0	0.5
			site	O1_6	num_posns	1	x			0.678	y			0	z			0.141		occ	Si+4			0.25	beq		1.34		0	0.25	0
			site	O1_8	num_posns	1	x			0.756	y			0.5	z			0.198		occ	Ca+2			0.125	beq		1.34		0.125	0	0
			site	O1_7	num_posns	1	x			0.322	y			0	z			0.141		occ	Si+4			0.25	beq		1.34		0	0.25	0
			site	O1_5	num_posns	1	x			0.5	y			0.34	z			0.119		occ	O-2			0.5	beq		1.34		0	0	0.5
			site	Si4_6	num_posns	1	x			0.5	y			0.5	z			0.9135		occ	Ca+2			1	beq		1.18		1	0	0
			site	Si4_5	num_posns	1	x			0.765	y			0.98	z			0.911		occ	O-2			0.5	beq		1.18		0	0	0.5
			site	O5_5	num_posns	1	x			0	y			0.075	z			0.557		occ	Si+4			0.5	beq		1.89		0	0.5	0
			site	O11_5	num_posns	1	x			0.656	y			0	z			0.282		occ	Si+4			0.25	beq		3.16		0	0.25	0
			site	O4_6	num_posns	1	x			0.235	y			0.99	z			0.519		occ	O-2			0.5	beq		6.32		0	0	0.5
			site	O4_5	num_posns	1	x			0.765	y			0.01	z			0.519		occ	O-2			0.5	beq		6.32		0	0	0.5
			site	O8_6	num_posns	1	x			0.256	y			0	z			0.698		occ	Ca+2			0.125	beq		4.18		0.125	0	0
			site	O8_5	num_posns	1	x			0.822	y			0.5	z			0.641		occ	Si+4			0.25	beq		4.18		0	0.25	0
			site	Si1_6	num_posns	1	x			0.5	y			0.5	z			0.803		occ	O-2			0.5	beq		2.76		0	0	0.5
			site	Si1_5	num_posns	1	x			0.844	y			0.5	z			0.782		occ	Si+4			0.25	beq		2.76		0	0.25	0
	removed		site	Ca3_6	num_posns	1	x			0.5	y			0	z			0.077		occ	O-2			0.5	beq		4.74		0	0	0.5
	removed		site	Ca3_5	num_posns	1	x			0.5	y			0.425	z			0.057		occ	Si+4			0.5	beq		4.74		0	0.5	0
			site	O3_6	num_posns	1	x			0	y			0	z			0.4135		occ	Ca+2			1	beq		6.32		1	0	0
			site	O3_5	num_posns	1	x			0.265	y			0.48	z			0.411		occ	O-2			0.5	beq		6.32		0	0	0.5
	removed		site	O10_6	num_posns	1	x			0.65	y			0	z			0.213		occ	O-2			0.25	beq		6.32		0	0	0.25
	removed		site	O10_5	num_posns	1	x			0.32	y			0	z			0.211		occ	O-2			0.25	beq		6.32		0	0	0.25
	removed		site	Si2_6	num_posns	1	x			0	y			0.83	z			0.811		occ	O-2			0.5	beq		2.76		0	0	0.5
	removed		site	Si2_5	num_posns	1	x			0	y			0.17	z			0.811		occ	O-2			0.5	beq		2.76		0	0	0.5
	removed		site	O12_5	num_posns	1	x			0	y			0	z			0.303		occ	O-2			0.5	beq		3.16		0	0	0.5
	removed		site	O9_6	num_posns	1	x			0.15	y			0.5	z			0.713		occ	O-2			0.25	beq		6.32		0	0	0.25
	removed		site	O9_5	num_posns	1	x			0.82	y			0.5	z			0.711		occ	O-2			0.25	beq		6.32		0	0	0.25
	removed		site	O7_6	num_posns	1	x			0	y			0.16	z			0.619		occ	O-2			0.5	beq		4.18		0	0	0.5
	removed		site	O7_5	num_posns	1	x			0.57	y			0.5	z			0.613		occ	O-2			0.25	beq		4.18		0	0	0.25
	removed		site	O6_5	num_posns	1	x			0	y			0.5	z			0.577		occ	O-2			0.5	beq		1.89		0	0	0.5
	removed		site	Si3_6	num_posns	1	x			0.235	y			0.02	z			0.911		occ	O-2			0.5	beq		1.18		0	0	0.5
	removed		site	Si3_5	num_posns	1	x			0	y			0.914	z			0.873		occ	Si+4			0.5	beq		1.18		0	0.5	0
	removed		site	O2_6	num_posns	1	x			0.5	y			0.586	z			0.373		occ	Si+4			0.5	beq		1.34		0	0.5	0
	removed		site	O2_8	num_posns	1	x			0.735	y			0.52	z			0.411		occ	O-2			0.5	beq		1.34		0	0	0.5
	removed		site	O2_7	num_posns	1	x			0.5	y			0.414	z			0.373		occ	Si+4			0.5	beq		1.34		0	0.5	0
	removed		site	O2_5	num_posns	1	x			0.5	y			0	z			0.348		occ	O-2			0.5	beq		1.34		0	0	0.5
	removed		site	Ca2_5	num_posns	1	x			0.735	y			0.49	z			0.019		occ	O-2			0.5	beq		1.34		0	0	0.5
																													Ca+2	Si+4	O-2	Ca/Si	H2O/Si
	+ charge balancing Ca polyhedra			adjustments of some bridging tetrahedra																									3	2.2	11.2	1.36364	1.72727
			site	O12_1	num_posns	1	x			0	y			0	z			0.303		occ	O-2			0.5	beq		3.16		0	0	0.5
			site	O9_2	num_posns	1	x			0.924	y			0	z			0.307		occ	O-2			0.25	beq		6.32		0	0	0.25
			site	O9_1	num_posns	1	x			0.076	y			0	z			0.307		occ	O-2			0.25	beq		6.32		0	0	0.25
			site	O7_2	num_posns	1	x			0.5	y			0.67	z			0.311		occ	O-2			0.5	beq		4.18		0	0	0.5
			site	O7_1	num_posns	1	x			0.5	y			0.33	z			0.311		occ	O-2			0.5	beq		4.18		0	0	0.5
			site	O6_1	num_posns	1	x			0.5	y			0	z			0.348		occ	O-2			0.5	beq		1.89		0	0	0.5
			site	Si3_2	num_posns	1	x			0.5	y			0.586	z			0.373		occ	Si+4			0.5	beq		1.18		0	0.5	0
			site	Si3_1	num_posns	1	x			0.5	y			0.414	z			0.373		occ	Si+4			0.5	beq		1.18		0	0.5	0
			site	O2_2	num_posns	1	x			0.735	y			0.52	z			0.411		occ	O-2			0.5	beq		1.34		0	0	0.5
			site	O2_4	num_posns	1	x			0.265	y			0.52	z			0.411		occ	O-2			0.5	beq		1.34		0	0	0.5
			site	O2_3	num_posns	1	x			0.735	y			0.48	z			0.411		occ	O-2			0.5	beq		1.34		0	0	0.5
			site	O2_1	num_posns	1	x			0.265	y			0.48	z			0.411		occ	O-2			0.5	beq		1.34		0	0	0.5
			site	Ca2_1	num_posns	1	x			0	y			0	z			0.4135		occ	Ca+2			1	beq		1.34		1	0	0
			site	Ca1_5	num_posns	1	x			0.5	y			0.5	z			0.5		occ	Ca+2			1	beq		1.34		1	0	0
		move down	site	O1_6	num_posns	1	x			0.235	y			0.01	z			0.519		occ	O-2			0.5	beq		1.34		0	0	0.5
		move down	site	O1_8	num_posns	1	x			0.765	y			0.01	z			0.519		occ	O-2			0.5	beq		1.34		0	0	0.5
		move down	site	O1_7	num_posns	1	x			0.235	y			0.99	z			0.519		occ	O-2			0.5	beq		1.34		0	0	0.5
		move down	site	O1_5	num_posns	1	x			0.765	y			0.99	z			0.519		occ	O-2			0.5	beq		1.34		0	0	0.5
		move down	site	Si4_6	num_posns	1	x			0	y			0.075	z			0.557		occ	Si+4			0.5	beq		1.18		0	0.5	0
		move down	site	Si4_5	num_posns	1	x			0	y			0.925	z			0.557		occ	Si+4			0.5	beq		1.18		0	0.5	0
		move down	site	O5_5	num_posns	1	x			0	y			0.5	z			0.577		occ	O-2			0.5	beq		1.89		0	0	0.5
		partially move down	site	O11_5	num_posns	1	x			0.5	y			0.5	z			0.612		occ	O-2			0.5	beq		3.16		0	0	0.5
		partially move down	site	O4_6	num_posns	1	x			0.43	y			0.5	z			0.613		occ	O-2			0.25	beq		6.32		0	0	0.25
		partially move down	site	O4_5	num_posns	1	x			0.57	y			0.5	z			0.613		occ	O-2			0.25	beq		6.32		0	0	0.25
		move down	site	O8_6	num_posns	1	x			0	y			0.16	z			0.619		occ	O-2			0.5	beq		4.18		0	0	0.5
		move down	site	O8_5	num_posns	1	x			0	y			0.84	z			0.619		occ	O-2			0.5	beq		4.18		0	0	0.5
			site	Si2_2	num_posns	1	x			0.656	y			0	z			0.282		occ	Si+4			0.05	beq		2.76		0	0.05	0
			site	Si2_1	num_posns	1	x			0.344	y			0	z			0.282		occ	Si+4			0.05	beq		2.76		0	0.05	0
			site	O3_2	num_posns	1	x			0.68	y			0	z			0.211		occ	O-2			0.3	beq		6.32		0	0	0.3
			site	O3_1	num_posns	1	x			0.32	y			0	z			0.211		occ	O-2			0.3	beq		6.32		0	0	0.3
	adjusted	move down	site	Si1_6	num_posns	1	x			0.156	y			0.5	z			0.641		occ	Si+4			0.05	beq		2.76		0	0.05	0
	adjusted	move down	site	Si1_5	num_posns	1	x			0.844	y			0.5	z			0.641		occ	Si+4			0.05	beq		2.76		0	0.05	0
		move down	site	O3_6	num_posns	1	x			0.18	y			0.5	z			0.711		occ	O-2			0.3	beq		6.32		0	0	0.3
		move down	site	O3_5	num_posns	1	x			0.82	y			0.5	z			0.711		occ	O-2			0.3	beq		6.32		0	0	0.3
	added	partially move down	site	Ca3_6	num_posns	1	x			0.37	y			0	z			0.664		occ	Ca+2			0.25	beq		4.74		0.25	0	0
	added	partially move down	site	O3_7	num_posns	1	x			0.72	y			0.16	z			0.722		occ	O-2			0.125	beq		6.32		0	0	0.125
	added	partially move down	site	O3_5	num_posns	1	x			0.72	y			0.84	z			0.722		occ	O-2			0.125	beq		6.32		0	0	0.125
	added	partially move down	site	Ca3_5	num_posns	1	x			0.63	y			0	z			0.664		occ	Ca+2			0.25	beq		4.74		0.25	0	0
	added	partially move down	site	O10_6	num_posns	1	x			0.28	y			0.16	z			0.722		occ	O-2			0.125	beq		6.32		0	0	0.125
	added	partially move down	site	O10_7	num_posns	1	x			0.28	y			0.84	z			0.722		occ	O-2			0.125	beq		6.32		0	0	0.125
	added	partially move down	site	Ca3_2	num_posns	1	x			0.87	y			0.5	z			0.251		occ	Ca+2			0.25	beq		4.74		0.25	0	0
	added	partially move down	site	O4_4	num_posns	1	x			0.22	y			0.34	z			0.193		occ	O-2			0.125	beq		6.32		0	0	0.125
	added		site	O4_1	num_posns	1	x			0.22	y			0.66	z			0.193		occ	O-2			0.125	beq		6.32		0	0	0.125
	added		site	Ca3_1	num_posns	1	x			0.13	y			0.5	z			0.251		occ	Ca+2			0.25	beq		4.74		0.25	0	0
	added		site	O4_3	num_posns	1	x			0.78	y			0.34	z			0.193		occ	O-2			0.125	beq		6.32		0	0	0.125
	added		site	O4_2	num_posns	1	x			0.78	y			0.66	z			0.193		occ	O-2			0.125	beq		6.32		0	0	0.125
																													Ca+2	Si+4	O-2	Ca/Si	H2O/Si
	fractional coordinates independent of lattice constants + variables and vectors for refinement																												2.86	2.2	10.92	1.3	1.6
	dummy		site	original_lattice_parameters	num_posns	1	x		!a0_8103550	5.586	y			0	z		!c0_8103550	22.779		occ	H			0	beq		1		0	0	0
	dummy		site	main_layer_compression	num_posns	1	x			0	y			0	z		!z1_8103550	0		occ	H			0	beq		1		0	0	0
	dummy		site	Si_bridging_tetrahedra	num_posns	1	x			0	y			0	z			0		occ	H		!n_bt	0.05	beq		1		0	0	0
	dummy		site	O10_interlayer	num_posns	1	x		!x2_8103550	0	y		!y2_8103550	0	z		!z2_8103550	0		occ	H			0	beq		1		0	0	0
	dummy		site	Ca3_interlayer	num_posns	1	x		!x3_8103550	0	y		!y3_8103550	0	z		!z3_8103550	0		occ	H		!n_ca3	0.215	beq		1		0	0	0
0			site	O12_1	num_posns	1	x=	0	*a0_8103550/a_8103550;:	0	y			0	z=	0.303	*c0_8103550/c_8103550;:	0.303		occ	O-2			0.5	beq		3.16		0	0	0.5
0			site	O9_2	num_posns	1	x=	0.924	*a0_8103550/a_8103550;:	0.924	y			0	z=	0.307	*c0_8103550/c_8103550;:	0.307		occ	O-2			0.25	beq		6.32		0	0	0.25
0			site	O9_1	num_posns	1	x=	0.076	*a0_8103550/a_8103550;:	0.076	y			0	z=	0.307	*c0_8103550/c_8103550;:	0.307		occ	O-2			0.25	beq		6.32		0	0	0.25
0			site	O7_2	num_posns	1	x=	0.5	*a0_8103550/a_8103550;:	0.5	y			0.67	z=	0.311	*c0_8103550/c_8103550;:	0.311		occ	O-2			0.5	beq		4.18		0	0	0.5
0			site	O7_1	num_posns	1	x=	0.5	*a0_8103550/a_8103550;:	0.5	y			0.33	z=	0.311	*c0_8103550/c_8103550;:	0.311		occ	O-2			0.5	beq		4.18		0	0	0.5
0			site	O6_1	num_posns	1	x=	0.5	*a0_8103550/a_8103550;:	0.5	y			0	z=	0.348	*c0_8103550/c_8103550;:	0.348		occ	O-2			0.5	beq		1.89		0	0	0.5
0			site	Si3_2	num_posns	1	x=	0.5	*a0_8103550/a_8103550;:	0.5	y			0.586	z=	0.373	*c0_8103550/c_8103550;:	0.373		occ	Si+4			0.5	beq		1.18		0	0.5	0
0			site	Si3_1	num_posns	1	x=	0.5	*a0_8103550/a_8103550;:	0.5	y			0.414	z=	0.373	*c0_8103550/c_8103550;:	0.373		occ	Si+4			0.5	beq		1.18		0	0.5	0
0			site	O2_2	num_posns	1	x=	0.735	*a0_8103550/a_8103550;:	0.735	y			0.52	z=	0.411	*c0_8103550/c_8103550;:	0.411		occ	O-2			0.5	beq		1.34		0	0	0.5
0			site	O2_4	num_posns	1	x=	0.265	*a0_8103550/a_8103550;:	0.265	y			0.52	z=	0.411	*c0_8103550/c_8103550;:	0.411		occ	O-2			0.5	beq		1.34		0	0	0.5
0			site	O2_3	num_posns	1	x=	0.735	*a0_8103550/a_8103550;:	0.735	y			0.48	z=	0.411	*c0_8103550/c_8103550;:	0.411		occ	O-2			0.5	beq		1.34		0	0	0.5
0			site	O2_1	num_posns	1	x=	0.265	*a0_8103550/a_8103550;:	0.265	y			0.48	z=	0.411	*c0_8103550/c_8103550;:	0.411		occ	O-2			0.5	beq		1.34		0	0	0.5
0			site	Ca2_1	num_posns	1	x=	0	*a0_8103550/a_8103550;:	0	y			0	z=	0.4135	*c0_8103550/c_8103550;:	0.4135		occ	Ca+2			1	beq		1.34		1	0	0
0			site	Ca1_5	num_posns	1	x=	0.5	*a0_8103550/a_8103550;:	0.5	y			0.5	z=	0.5	*c0_8103550/c_8103550;:	0.5		occ	Ca+2			1	beq		1.34		1	0	0
0			site	O1_6	num_posns	1	x=	0.235	*a0_8103550/a_8103550;:	0.235	y			0.01	z=(	0.519	+z1_8103550)*c0_8103550/c_8103550;:	0.519		occ	O-2			0.5	beq		1.34		0	0	0.5
0			site	O1_8	num_posns	1	x=	0.765	*a0_8103550/a_8103550;:	0.765	y			0.01	z=(	0.519	+z1_8103550)*c0_8103550/c_8103550;:	0.519		occ	O-2			0.5	beq		1.34		0	0	0.5
0			site	O1_7	num_posns	1	x=	0.235	*a0_8103550/a_8103550;:	0.235	y			0.99	z=(	0.519	+z1_8103550)*c0_8103550/c_8103550;:	0.519		occ	O-2			0.5	beq		1.34		0	0	0.5
0			site	O1_5	num_posns	1	x=	0.765	*a0_8103550/a_8103550;:	0.765	y			0.99	z=(	0.519	+z1_8103550)*c0_8103550/c_8103550;:	0.519		occ	O-2			0.5	beq		1.34		0	0	0.5
0			site	Si4_6	num_posns	1	x=	0	*a0_8103550/a_8103550;:	0	y			0.075	z=(	0.557	+z1_8103550)*c0_8103550/c_8103550;:	0.557		occ	Si+4			0.5	beq		1.18		0	0.5	0
0			site	Si4_5	num_posns	1	x=	0	*a0_8103550/a_8103550;:	0	y			0.925	z=(	0.557	+z1_8103550)*c0_8103550/c_8103550;:	0.557		occ	Si+4			0.5	beq		1.18		0	0.5	0
0			site	O5_5	num_posns	1	x=	0	*a0_8103550/a_8103550;:	0	y			0.5	z=(	0.577	+z1_8103550)*c0_8103550/c_8103550;:	0.577		occ	O-2			0.5	beq		1.89		0	0	0.5
0			site	O11_5	num_posns	1	x=	0.5	*a0_8103550/a_8103550;:	0.5	y			0.5	z=(	0.612	+z1_8103550/2)*c0_8103550/c_8103550;:	0.612		occ	O-2			0.5	beq		3.16		0	0	0.5
0			site	O4_6	num_posns	1	x=	0.43	*a0_8103550/a_8103550;:	0.43	y			0.5	z=(	0.613	+z1_8103550/2)*c0_8103550/c_8103550;:	0.613		occ	O-2			0.25	beq		6.32		0	0	0.25
0			site	O4_5	num_posns	1	x=	0.57	*a0_8103550/a_8103550;:	0.57	y			0.5	z=(	0.613	+z1_8103550/2)*c0_8103550/c_8103550;:	0.613		occ	O-2			0.25	beq		6.32		0	0	0.25
0			site	O8_6	num_posns	1	x=	0	*a0_8103550/a_8103550;:	0	y			0.16	z=(	0.619	+z1_8103550)*c0_8103550/c_8103550;:	0.619		occ	O-2			0.5	beq		4.18		0	0	0.5
0			site	O8_5	num_posns	1	x=	0	*a0_8103550/a_8103550;:	0	y			0.84	z=(	0.619	+z1_8103550)*c0_8103550/c_8103550;:	0.619		occ	O-2			0.5	beq		4.18		0	0	0.5
0			site	Si2_2	num_posns	1	x=	0.656	*a0_8103550/a_8103550;:	0.656	y			0	z=	0.282	*c0_8103550/c_8103550;:	0.282		occ	Si+4	=	n_bt;:	0.05	beq		2.76		0	0.05	0
0			site	Si2_1	num_posns	1	x=	0.344	*a0_8103550/a_8103550;:	0.344	y			0	z=	0.282	*c0_8103550/c_8103550;:	0.282		occ	Si+4	=	n_bt;:	0.05	beq		2.76		0	0.05	0
0			site	O3_2	num_posns	1	x=	0.68	*a0_8103550/a_8103550;:	0.68	y			0	z=	0.211	*c0_8103550/c_8103550;:	0.211		occ	O-2	=	n_bt+n_ca3;:	0.265	beq		6.32		0	0	0.265
0			site	O3_1	num_posns	1	x=	0.32	*a0_8103550/a_8103550;:	0.32	y			0	z=	0.211	*c0_8103550/c_8103550;:	0.211		occ	O-2	=	n_bt+n_ca3;:	0.265	beq		6.32		0	0	0.265
0			site	Si1_6	num_posns	1	x=	0.156	*a0_8103550/a_8103550;:	0.156	y			0.5	z=(	0.641	+z1_8103550)*c0_8103550/c_8103550;:	0.641		occ	Si+4	=	n_bt;:	0.05	beq		2.76		0	0.05	0
0			site	Si1_5	num_posns	1	x=	0.844	*a0_8103550/a_8103550;:	0.844	y			0.5	z=(	0.641	+z1_8103550)*c0_8103550/c_8103550;:	0.641		occ	Si+4	=	n_bt;:	0.05	beq		2.76		0	0.05	0
0			site	O3_6	num_posns	1	x=	0.18	*a0_8103550/a_8103550;:	0.18	y			0.5	z=(	0.711	+z1_8103550)*c0_8103550/c_8103550;:	0.711		occ	O-2	=	n_bt+n_ca3;:	0.265	beq		6.32		0	0	0.265
0			site	O3_5	num_posns	1	x=	0.82	*a0_8103550/a_8103550;:	0.82	y			0.5	z=(	0.711	+z1_8103550)*c0_8103550/c_8103550;:	0.711		occ	O-2	=	n_bt+n_ca3;:	0.265	beq		6.32		0	0	0.265
0			site	Ca3_6	num_posns	1	x=(	0.37	-x3_8103550)*a0_8103550/a_8103550;:	0.37	y=	0	+y3_8103550;:	0	z=(	0.664	+z1_8103550/3+z3_8103550)*c0_8103550/c_8103550;:	0.664		occ	Ca+2	=	n_ca3;:	0.215	beq		4.74		0.215	0	0
0			site	O10_7	num_posns	1	x=(	0.72	+x2_8103550)*a0_8103550/a_8103550;:	0.72	y=	0.16	+y2_8103550;:	0.16	z=(	0.722	+z1_8103550/3+z2_8103550)*c0_8103550/c_8103550;:	0.722		occ	O-2	=	0,5*(n_ca3);:	0.1075	beq		6.32		0	0	0.1075
0			site	O10_5	num_posns	1	x=(	0.72	+x2_8103550)*a0_8103550/a_8103550;:	0.72	y=	0.84	-y2_8103550;:	0.84	z=(	0.722	+z1_8103550/3+z2_8103550)*c0_8103550/c_8103550;:	0.722		occ	O-2	=	0,5*(n_ca3);:	0.1075	beq		6.32		0	0	0.1075
0			site	Ca3_5	num_posns	1	x=(	0.63	+x3_8103550)*a0_8103550/a_8103550;:	0.63	y=	0	-y3_8103550;:	0	z=(	0.664	+z1_8103550/3+z3_8103550)*c0_8103550/c_8103550;:	0.664		occ	Ca+2	=	n_ca3;:	0.215	beq		4.74		0.215	0	0
0			site	O10_6	num_posns	1	x=(	0.28	-x2_8103550)*a0_8103550/a_8103550;:	0.28	y=	0.16	+y2_8103550;:	0.16	z=(	0.722	+z1_8103550/3+z2_8103550)*c0_8103550/c_8103550;:	0.722		occ	O-2	=	0,5*(n_ca3);:	0.1075	beq		6.32		0	0	0.1075
0			site	O10_8	num_posns	1	x=(	0.28	-x2_8103550)*a0_8103550/a_8103550;:	0.28	y=	0.84	-y2_8103550;:	0.84	z=(	0.722	+z1_8103550/3+z2_8103550)*c0_8103550/c_8103550;:	0.722		occ	O-2	=	0,5*(n_ca3);:	0.1075	beq		6.32		0	0	0.1075
0			site	Ca3_2	num_posns	1	x=(	0.87	-x3_8103550)*a0_8103550/a_8103550;:	0.87	y=	0.5	+y3_8103550;:	0.5	z=(	0.251	-z3_8103550)*c0_8103550/c_8103550;:	0.251		occ	Ca+2	=	n_ca3;:	0.215	beq		4.74		0.215	0	0
0			site	O10_4	num_posns	1	x=(	0.22	-x2_8103550)*a0_8103550/a_8103550;:	0.22	y=	0.34	-y2_8103550;:	0.34	z=(	0.193	-z2_8103550)*c0_8103550/c_8103550;:	0.193		occ	O-2	=	0,5*(n_ca3);:	0.1075	beq		6.32		0	0	0.1075
0			site	O10_2	num_posns	1	x=(	0.22	-x2_8103550)*a0_8103550/a_8103550;:	0.22	y=	0.66	+y2_8103550;:	0.66	z=(	0.193	-z2_8103550)*c0_8103550/c_8103550;:	0.193		occ	O-2	=	0,5*(n_ca3);:	0.1075	beq		6.32		0	0	0.1075
0			site	Ca3_1	num_posns	1	x=(	0.13	+x3_8103550)*a0_8103550/a_8103550;:	0.13	y=	0.5	-y3_8103550;:	0.5	z=(	0.251	-z3_8103550)*c0_8103550/c_8103550;:	0.251		occ	Ca+2	=	n_ca3;:	0.215	beq		4.74		0.215	0	0
0			site	O10_3	num_posns	1	x=(	0.78	+x2_8103550)*a0_8103550/a_8103550;:	0.78	y=	0.34	-y2_8103550;:	0.34	z=(	0.193	-z2_8103550)*c0_8103550/c_8103550;:	0.193		occ	O-2	=	0,5*(n_ca3);:	0.1075	beq		6.32		0	0	0.1075
0			site	O10_1	num_posns	1	x=(	0.78	+x2_8103550)*a0_8103550/a_8103550;:	0.78	y=	0.66	+y2_8103550;:	0.66	z=(	0.193	-z2_8103550)*c0_8103550/c_8103550;:	0.193		occ	O-2	=	0,5*(n_ca3);:	0.1075	beq		6.32		0	0	0.1075

## Sheet: nancrystalline C-S-H (multi-layer)
	Hamid, S. A. (1981). Z. Kristallogr. 154, 189–198
	Tobermorite 11A
	COD 8103550
	space_group Imm2
	sites		72
	a		5.586
	b		3.696																										Ca+2	Si+4	O-2	Ca/Si
	c		22.779		Code for TOPAS syntax in		blue
					Please note the decimal separator for TOPAS syntax is a dot																								4.5	6	20	0.75
			site	Ca1	num_posns	2	x			0	y			0	z			0		occ	Ca+2			1	beq		1.34		2	0	0
			site	Ca2	num_posns	2	x			0	y			0	z			0.4135		occ	Ca+2			1	beq		1.34		2	0	0
			site	Ca3	num_posns	4	x			0.244	y			0.5	z			0.198		occ	Ca+2			0.125	beq		4.74		0.5	0	0
			site	O1	num_posns	8	x			0.265	y			0.49	z			0.019		occ	O-2			0.5	beq		1.34		0	0	4
			site	O10	num_posns	4	x			0.35	y			0	z			0.213		occ	O-2			0.25	beq		6.32		0	0	1
			site	O11	num_posns	2	x			0	y			0	z			0.112		occ	O-2			0.5	beq		3.16		0	0	1
			site	O12	num_posns	2	x			0	y			0	z			0.303		occ	O-2			0.5	beq		3.16		0	0	1
			site	O2	num_posns	8	x			0.265	y			0.48	z			0.411		occ	O-2			0.5	beq		1.34		0	0	4
			site	O3	num_posns	4	x			0.32	y			0	z			0.211		occ	O-2			0.25	beq		6.32		0	0	1
			site	O4	num_posns	4	x			0.07	y			0	z			0.113		occ	O-2			0.25	beq		6.32		0	0	1
			site	O5	num_posns	2	x			0.5	y			0	z			0.077		occ	O-2			0.5	beq		1.89		0	0	1
			site	O6	num_posns	2	x			0.5	y			0	z			0.348		occ	O-2			0.5	beq		1.89		0	0	1
			site	O7	num_posns	4	x			0.5	y			0.33	z			0.311		occ	O-2			0.5	beq		4.18		0	0	2
			site	O8	num_posns	4	x			0.5	y			0.34	z			0.119		occ	O-2			0.5	beq		4.18		0	0	2
			site	O9	num_posns	4	x			0.076	y			0	z			0.307		occ	O-2			0.25	beq		6.32		0	0	1
			site	Si1	num_posns	4	x			0.322	y			0	z			0.141		occ	Si+4			0.25	beq		2.76		0	1	0
			site	Si2	num_posns	4	x			0.344	y			0	z			0.282		occ	Si+4			0.25	beq		2.76		0	1	0
			site	Si3	num_posns	4	x			0.5	y			0.414	z			0.373		occ	Si+4			0.5	beq		1.18		0	2	0
			site	Si4	num_posns	4	x			0.5	y			0.425	z			0.057		occ	Si+4			0.5	beq		1.18		0	2	0
																													Ca+2	Si+4	O-2	Ca/Si	H2O/Si
	space_group P1					72																							4.5	6	20	0.75
-x,-y,z			site	Ca3_2	num_posns	1	x			0.756	y			0.5	z			0.198		occ	Ca+2			0.125	beq		4.74		0.125	0	0
-x,-y,z			site	O1_2	num_posns	1	x			0.735	y			0.51	z			0.019		occ	O-2			0.5	beq		1.34		0	0	0.5
x,-y,z			site	O1_4	num_posns	1	x			0.265	y			0.51	z			0.019		occ	O-2			0.5	beq		1.34		0	0	0.5
-x,-y,z			site	O2_2	num_posns	1	x			0.735	y			0.52	z			0.411		occ	O-2			0.5	beq		1.34		0	0	0.5
x,-y,z			site	O2_4	num_posns	1	x			0.265	y			0.52	z			0.411		occ	O-2			0.5	beq		1.34		0	0	0.5
-x,-y,z			site	Si4_2	num_posns	1	x			0.5	y			0.575	z			0.057		occ	Si+4			0.5	beq		1.18		0	0.5	0
-x,-y,z			site	Si3_2	num_posns	1	x			0.5	y			0.586	z			0.373		occ	Si+4			0.5	beq		1.18		0	0.5	0
-x,-y,z			site	O8_2	num_posns	1	x			0.5	y			0.66	z			0.119		occ	O-2			0.5	beq		4.18		0	0	0.5
-x,-y,z			site	O7_2	num_posns	1	x			0.5	y			0.67	z			0.311		occ	O-2			0.5	beq		4.18		0	0	0.5
-x,-y,z			site	O10_2	num_posns	1	x			0.65	y			0	z			0.213		occ	O-2			0.25	beq		6.32		0	0	0.25
-x,-y,z			site	Si2_2	num_posns	1	x			0.656	y			0	z			0.282		occ	Si+4			0.25	beq		2.76		0	0.25	0
-x,-y,z			site	Si1_2	num_posns	1	x			0.678	y			0	z			0.141		occ	Si+4			0.25	beq		2.76		0	0.25	0
-x,-y,z			site	O3_2	num_posns	1	x			0.68	y			0	z			0.211		occ	O-2			0.25	beq		6.32		0	0	0.25
-x,-y,z			site	O9_2	num_posns	1	x			0.924	y			0	z			0.307		occ	O-2			0.25	beq		6.32		0	0	0.25
-x,-y,z			site	O4_2	num_posns	1	x			0.93	y			0	z			0.113		occ	O-2			0.25	beq		6.32		0	0	0.25
x,y,z			site	Ca1_1	num_posns	1	x			0	y			0	z			0		occ	Ca+2			1	beq		1.34		1	0	0
x,y,z			site	Ca2_1	num_posns	1	x			0	y			0	z			0.4135		occ	Ca+2			1	beq		1.34		1	0	0
x,y,z			site	O11_1	num_posns	1	x			0	y			0	z			0.112		occ	O-2			0.5	beq		3.16		0	0	0.5
x,y,z			site	O12_1	num_posns	1	x			0	y			0	z			0.303		occ	O-2			0.5	beq		3.16		0	0	0.5
x,y,z			site	O4_1	num_posns	1	x			0.07	y			0	z			0.113		occ	O-2			0.25	beq		6.32		0	0	0.25
x,y,z			site	O9_1	num_posns	1	x			0.076	y			0	z			0.307		occ	O-2			0.25	beq		6.32		0	0	0.25
-x+1/2,-y+1/2,z+1/2			site	Ca3_6	num_posns	1	x			0.256	y			0	z			0.698		occ	Ca+2			0.125	beq		4.74		0.125	0	0
x,y,z			site	O3_1	num_posns	1	x			0.32	y			0	z			0.211		occ	O-2			0.25	beq		6.32		0	0	0.25
x,y,z			site	Si1_1	num_posns	1	x			0.322	y			0	z			0.141		occ	Si+4			0.25	beq		2.76		0	0.25	0
x,y,z			site	Si2_1	num_posns	1	x			0.344	y			0	z			0.282		occ	Si+4			0.25	beq		2.76		0	0.25	0
x,y,z			site	O10_1	num_posns	1	x			0.35	y			0	z			0.213		occ	O-2			0.25	beq		6.32		0	0	0.25
x,y,z			site	O5_1	num_posns	1	x			0.5	y			0	z			0.077		occ	O-2			0.5	beq		1.89		0	0	0.5
x,y,z			site	O6_1	num_posns	1	x			0.5	y			0	z			0.348		occ	O-2			0.5	beq		1.89		0	0	0.5
-x+1/2,-y+1/2,z+1/2			site	O1_6	num_posns	1	x			0.235	y			0.01	z			0.519		occ	O-2			0.5	beq		1.34		0	0	0.5
x+1/2,-y+1/2,z+1/2			site	O1_8	num_posns	1	x			0.765	y			0.01	z			0.519		occ	O-2			0.5	beq		1.34		0	0	0.5
-x+1/2,-y+1/2,z+1/2			site	O2_6	num_posns	1	x			0.235	y			0.02	z			0.911		occ	O-2			0.5	beq		1.34		0	0	0.5
x+1/2,-y+1/2,z+1/2			site	O2_8	num_posns	1	x			0.765	y			0.02	z			0.911		occ	O-2			0.5	beq		1.34		0	0	0.5
-x+1/2,-y+1/2,z+1/2			site	Si4_6	num_posns	1	x			0	y			0.075	z			0.557		occ	Si+4			0.5	beq		1.18		0	0.5	0
-x+1/2,-y+1/2,z+1/2			site	Si3_6	num_posns	1	x			0	y			0.086	z			0.873		occ	Si+4			0.5	beq		1.18		0	0.5	0
-x+1/2,-y+1/2,z+1/2			site	O8_6	num_posns	1	x			0	y			0.16	z			0.619		occ	O-2			0.5	beq		4.18		0	0	0.5
-x+1/2,-y+1/2,z+1/2			site	O7_6	num_posns	1	x			0	y			0.17	z			0.811		occ	O-2			0.5	beq		4.18		0	0	0.5
x,y,z			site	O7_1	num_posns	1	x			0.5	y			0.33	z			0.311		occ	O-2			0.5	beq		4.18		0	0	0.5
x,y,z			site	O8_1	num_posns	1	x			0.5	y			0.34	z			0.119		occ	O-2			0.5	beq		4.18		0	0	0.5
x,y,z			site	Si3_1	num_posns	1	x			0.5	y			0.414	z			0.373		occ	Si+4			0.5	beq		1.18		0	0.5	0
x,y,z			site	Si4_1	num_posns	1	x			0.5	y			0.425	z			0.057		occ	Si+4			0.5	beq		1.18		0	0.5	0
-x,y,z			site	O2_3	num_posns	1	x			0.735	y			0.48	z			0.411		occ	O-2			0.5	beq		1.34		0	0	0.5
x,y,z			site	O2_1	num_posns	1	x			0.265	y			0.48	z			0.411		occ	O-2			0.5	beq		1.34		0	0	0.5
-x,y,z			site	O1_3	num_posns	1	x			0.735	y			0.49	z			0.019		occ	O-2			0.5	beq		1.34		0	0	0.5
x,y,z			site	O1_1	num_posns	1	x			0.265	y			0.49	z			0.019		occ	O-2			0.5	beq		1.34		0	0	0.5
-x+1/2,-y+1/2,z+1/2			site	O10_6	num_posns	1	x			0.15	y			0.5	z			0.713		occ	O-2			0.25	beq		6.32		0	0	0.25
-x+1/2,-y+1/2,z+1/2			site	Si2_6	num_posns	1	x			0.156	y			0.5	z			0.782		occ	Si+4			0.25	beq		2.76		0	0.25	0
-x+1/2,-y+1/2,z+1/2			site	Si1_6	num_posns	1	x			0.178	y			0.5	z			0.641		occ	Si+4			0.25	beq		2.76		0	0.25	0
-x+1/2,-y+1/2,z+1/2			site	O3_6	num_posns	1	x			0.18	y			0.5	z			0.711		occ	O-2			0.25	beq		6.32		0	0	0.25
x,y,z			site	Ca3_1	num_posns	1	x			0.244	y			0.5	z			0.198		occ	Ca+2			0.125	beq		4.74		0.125	0	0
-x+1/2,-y+1/2,z+1/2			site	O9_6	num_posns	1	x			0.424	y			0.5	z			0.807		occ	O-2			0.25	beq		6.32		0	0	0.25
-x+1/2,-y+1/2,z+1/2			site	O4_6	num_posns	1	x			0.43	y			0.5	z			0.613		occ	O-2			0.25	beq		6.32		0	0	0.25
x+1/2,y+1/2,z+1/2			site	Ca1_5	num_posns	1	x			0.5	y			0.5	z			0.5		occ	Ca+2			1	beq		1.34		1	0	0
x+1/2,y+1/2,z+1/2			site	Ca2_5	num_posns	1	x			0.5	y			0.5	z			0.9135		occ	Ca+2			1	beq		1.34		1	0	0
x+1/2,y+1/2,z+1/2			site	O11_5	num_posns	1	x			0.5	y			0.5	z			0.612		occ	O-2			0.5	beq		3.16		0	0	0.5
x+1/2,y+1/2,z+1/2			site	O12_5	num_posns	1	x			0.5	y			0.5	z			0.803		occ	O-2			0.5	beq		3.16		0	0	0.5
x+1/2,y+1/2,z+1/2			site	O4_5	num_posns	1	x			0.57	y			0.5	z			0.613		occ	O-2			0.25	beq		6.32		0	0	0.25
x+1/2,y+1/2,z+1/2			site	O9_5	num_posns	1	x			0.576	y			0.5	z			0.807		occ	O-2			0.25	beq		6.32		0	0	0.25
x+1/2,y+1/2,z+1/2			site	O3_5	num_posns	1	x			0.82	y			0.5	z			0.711		occ	O-2			0.25	beq		6.32		0	0	0.25
x+1/2,y+1/2,z+1/2			site	Si1_5	num_posns	1	x			0.822	y			0.5	z			0.641		occ	Si+4			0.25	beq		2.76		0	0.25	0
x+1/2,y+1/2,z+1/2			site	Si2_5	num_posns	1	x			0.844	y			0.5	z			0.782		occ	Si+4			0.25	beq		2.76		0	0.25	0
x+1/2,y+1/2,z+1/2			site	O10_5	num_posns	1	x			0.85	y			0.5	z			0.713		occ	O-2			0.25	beq		6.32		0	0	0.25
x+1/2,y+1/2,z+1/2			site	O5_5	num_posns	1	x			0	y			0.5	z			0.577		occ	O-2			0.5	beq		1.89		0	0	0.5
x+1/2,y+1/2,z+1/2			site	O6_5	num_posns	1	x			0	y			0.5	z			0.848		occ	O-2			0.5	beq		1.89		0	0	0.5
x+1/2,y+1/2,z+1/2			site	O7_5	num_posns	1	x			0	y			0.83	z			0.811		occ	O-2			0.5	beq		4.18		0	0	0.5
x+1/2,y+1/2,z+1/2			site	O8_5	num_posns	1	x			0	y			0.84	z			0.619		occ	O-2			0.5	beq		4.18		0	0	0.5
x+1/2,y+1/2,z+1/2			site	Si3_5	num_posns	1	x			0	y			0.914	z			0.873		occ	Si+4			0.5	beq		1.18		0	0.5	0
x+1/2,y+1/2,z+1/2			site	Si4_5	num_posns	1	x			0	y			0.925	z			0.557		occ	Si+4			0.5	beq		1.18		0	0.5	0
-x+1/2,y+1/2,z+1/2			site	O2_7	num_posns	1	x			0.235	y			0.98	z			0.911		occ	O-2			0.5	beq		1.34		0	0	0.5
x+1/2,y+1/2,z+1/2			site	O2_5	num_posns	1	x			0.765	y			0.98	z			0.911		occ	O-2			0.5	beq		1.34		0	0	0.5
-x+1/2,y+1/2,z+1/2			site	O1_7	num_posns	1	x			0.235	y			0.99	z			0.519		occ	O-2			0.5	beq		1.34		0	0	0.5
x+1/2,y+1/2,z+1/2			site	O1_5	num_posns	1	x			0.765	y			0.99	z			0.519		occ	O-2			0.5	beq		1.34		0	0	0.5
x+1/2,y+1/2,z+1/2			site	Ca3_5	num_posns	1	x			0.744	y			0	z			0.698		occ	Ca+2			0.125	beq		4.74		0.125	0	0
																													Ca+2	Si+4	O-2	Ca/Si	H2O/Si
	main layer																												4.5	6	20	0.75
	removed		site	Ca1_1	num_posns	1	x			0	y			0	z			0		occ	Ca+2			1	beq		1.34		1	0	0
	removed		site	O1_2	num_posns	1	x			0.93	y			0	z			0.113		occ	O-2			0.25	beq		1.34		0	0	0.25
	removed		site	O1_4	num_posns	1	x			0.5	y			0.66	z			0.119		occ	O-2			0.5	beq		1.34		0	0	0.5
	removed		site	O1_3	num_posns	1	x			0.07	y			0	z			0.113		occ	O-2			0.25	beq		1.34		0	0	0.25
	removed		site	O1_1	num_posns	1	x			0	y			0	z			0.112		occ	O-2			0.5	beq		1.34		0	0	0.5
	removed		site	Si4_2	num_posns	1	x			0.235	y			0.98	z			0.911		occ	O-2			0.5	beq		1.18		0	0	0.5
	removed		site	Si4_1	num_posns	1	x			0.765	y			0.02	z			0.911		occ	O-2			0.5	beq		1.18		0	0	0.5
	removed		site	O5_1	num_posns	1	x			0.765	y			0.99	z			0.519		occ	O-2			0.5	beq		1.89		0	0	0.5
	removed		site	O11_1	num_posns	1	x			0.35	y			0	z			0.213		occ	O-2			0.25	beq		3.16		0	0	0.25
	removed		site	O4_2	num_posns	1	x			0.235	y			0.01	z			0.519		occ	O-2			0.5	beq		6.32		0	0	0.5
	removed		site	O4_1	num_posns	1	x			0.5	y			0.5	z			0.5		occ	Ca+2			1	beq		6.32		1	0	0
	removed		site	O8_2	num_posns	1	x			0.178	y			0.5	z			0.641		occ	Si+4			0.25	beq		4.18		0	0.25	0
	removed		site	O8_1	num_posns	1	x			0	y			0.84	z			0.619		occ	O-2			0.5	beq		4.18		0	0	0.5
	removed		site	Si1_2	num_posns	1	x			0.156	y			0.5	z			0.782		occ	Si+4			0.25	beq		2.76		0	0.25	0
	removed		site	Si1_1	num_posns	1	x			0.85	y			0.5	z			0.713		occ	O-2			0.25	beq		2.76		0	0	0.25
	removed		site	Ca3_2	num_posns	1	x			0.5	y			0.575	z			0.057		occ	Si+4			0.5	beq		4.74		0	0.5	0
	removed		site	Ca3_1	num_posns	1	x			0.265	y			0.49	z			0.019		occ	O-2			0.5	beq		4.74		0	0	0.5
			site	O3_2	num_posns	1	x			0.735	y			0.48	z			0.411		occ	O-2			0.5	beq		6.32		0	0	0.5
			site	O3_1	num_posns	1	x			0.265	y			0.52	z			0.411		occ	O-2			0.5	beq		6.32		0	0	0.5
	removed		site	O10_2	num_posns	1	x			0.68	y			0	z			0.211		occ	O-2			0.25	beq		6.32		0	0	0.25
	removed		site	O10_1	num_posns	1	x			0.244	y			0.5	z			0.198		occ	Ca+2			0.125	beq		6.32		0.125	0	0
			site	Si2_2	num_posns	1	x			0.576	y			0.5	z			0.807		occ	O-2			0.25	beq		2.76		0	0	0.25
			site	Si2_1	num_posns	1	x			0.424	y			0.5	z			0.807		occ	O-2			0.25	beq		2.76		0	0	0.25
			site	O12_1	num_posns	1	x			0.344	y			0	z			0.282		occ	Si+4			0.25	beq		3.16		0	0.25	0
			site	O9_2	num_posns	1	x			0.18	y			0.5	z			0.711		occ	O-2			0.25	beq		6.32		0	0	0.25
			site	O9_1	num_posns	1	x			0.744	y			0	z			0.698		occ	Ca+2			0.125	beq		6.32		0.125	0	0
			site	O7_2	num_posns	1	x			0.43	y			0.5	z			0.613		occ	O-2			0.25	beq		4.18		0	0	0.25
			site	O7_1	num_posns	1	x			0.5	y			0.5	z			0.612		occ	O-2			0.5	beq		4.18		0	0	0.5
			site	O6_1	num_posns	1	x			0	y			0.925	z			0.557		occ	Si+4			0.5	beq		1.89		0	0.5	0
			site	Si3_2	num_posns	1	x			0	y			0.086	z			0.873		occ	Si+4			0.5	beq		1.18		0	0.5	0
			site	Si3_1	num_posns	1	x			0	y			0.5	z			0.848		occ	O-2			0.5	beq		1.18		0	0	0.5
			site	O2_2	num_posns	1	x			0.076	y			0	z			0.307		occ	O-2			0.25	beq		1.34		0	0	0.25
			site	O2_4	num_posns	1	x			0.5	y			0.33	z			0.311		occ	O-2			0.5	beq		1.34		0	0	0.5
			site	O2_3	num_posns	1	x			0.5	y			0.67	z			0.311		occ	O-2			0.5	beq		1.34		0	0	0.5
			site	O2_1	num_posns	1	x			0.924	y			0	z			0.307		occ	O-2			0.25	beq		1.34		0	0	0.25
			site	Ca2_1	num_posns	1	x			0.265	y			0.51	z			0.019		occ	O-2			0.5	beq		1.34		0	0	0.5
			site	Ca1_5	num_posns	1	x			0.735	y			0.51	z			0.019		occ	O-2			0.5	beq		1.34		0	0	0.5
			site	O1_6	num_posns	1	x			0.678	y			0	z			0.141		occ	Si+4			0.25	beq		1.34		0	0.25	0
			site	O1_8	num_posns	1	x			0.756	y			0.5	z			0.198		occ	Ca+2			0.125	beq		1.34		0.125	0	0
			site	O1_7	num_posns	1	x			0.322	y			0	z			0.141		occ	Si+4			0.25	beq		1.34		0	0.25	0
			site	O1_5	num_posns	1	x			0.5	y			0.34	z			0.119		occ	O-2			0.5	beq		1.34		0	0	0.5
			site	Si4_6	num_posns	1	x			0.5	y			0.5	z			0.9135		occ	Ca+2			1	beq		1.18		1	0	0
			site	Si4_5	num_posns	1	x			0.765	y			0.98	z			0.911		occ	O-2			0.5	beq		1.18		0	0	0.5
			site	O5_5	num_posns	1	x			0	y			0.075	z			0.557		occ	Si+4			0.5	beq		1.89		0	0.5	0
			site	O11_5	num_posns	1	x			0.656	y			0	z			0.282		occ	Si+4			0.25	beq		3.16		0	0.25	0
			site	O4_6	num_posns	1	x			0.235	y			0.99	z			0.519		occ	O-2			0.5	beq		6.32		0	0	0.5
			site	O4_5	num_posns	1	x			0.765	y			0.01	z			0.519		occ	O-2			0.5	beq		6.32		0	0	0.5
			site	O8_6	num_posns	1	x			0.256	y			0	z			0.698		occ	Ca+2			0.125	beq		4.18		0.125	0	0
			site	O8_5	num_posns	1	x			0.822	y			0.5	z			0.641		occ	Si+4			0.25	beq		4.18		0	0.25	0
			site	Si1_6	num_posns	1	x			0.5	y			0.5	z			0.803		occ	O-2			0.5	beq		2.76		0	0	0.5
			site	Si1_5	num_posns	1	x			0.844	y			0.5	z			0.782		occ	Si+4			0.25	beq		2.76		0	0.25	0
	removed		site	Ca3_6	num_posns	1	x			0.5	y			0	z			0.077		occ	O-2			0.5	beq		4.74		0	0	0.5
	removed		site	Ca3_5	num_posns	1	x			0.5	y			0.425	z			0.057		occ	Si+4			0.5	beq		4.74		0	0.5	0
			site	O3_6	num_posns	1	x			0	y			0	z			0.4135		occ	Ca+2			1	beq		6.32		1	0	0
			site	O3_5	num_posns	1	x			0.265	y			0.48	z			0.411		occ	O-2			0.5	beq		6.32		0	0	0.5
	removed		site	O10_6	num_posns	1	x			0.65	y			0	z			0.213		occ	O-2			0.25	beq		6.32		0	0	0.25
	removed		site	O10_5	num_posns	1	x			0.32	y			0	z			0.211		occ	O-2			0.25	beq		6.32		0	0	0.25
	removed		site	Si2_6	num_posns	1	x			0	y			0.83	z			0.811		occ	O-2			0.5	beq		2.76		0	0	0.5
	removed		site	Si2_5	num_posns	1	x			0	y			0.17	z			0.811		occ	O-2			0.5	beq		2.76		0	0	0.5
	removed		site	O12_5	num_posns	1	x			0	y			0	z			0.303		occ	O-2			0.5	beq		3.16		0	0	0.5
	removed		site	O9_6	num_posns	1	x			0.15	y			0.5	z			0.713		occ	O-2			0.25	beq		6.32		0	0	0.25
	removed		site	O9_5	num_posns	1	x			0.82	y			0.5	z			0.711		occ	O-2			0.25	beq		6.32		0	0	0.25
	removed		site	O7_6	num_posns	1	x			0	y			0.16	z			0.619		occ	O-2			0.5	beq		4.18		0	0	0.5
	removed		site	O7_5	num_posns	1	x			0.57	y			0.5	z			0.613		occ	O-2			0.25	beq		4.18		0	0	0.25
	removed		site	O6_5	num_posns	1	x			0	y			0.5	z			0.577		occ	O-2			0.5	beq		1.89		0	0	0.5
	removed		site	Si3_6	num_posns	1	x			0.235	y			0.02	z			0.911		occ	O-2			0.5	beq		1.18		0	0	0.5
	removed		site	Si3_5	num_posns	1	x			0	y			0.914	z			0.873		occ	Si+4			0.5	beq		1.18		0	0.5	0
	removed		site	O2_6	num_posns	1	x			0.5	y			0.586	z			0.373		occ	Si+4			0.5	beq		1.34		0	0.5	0
	removed		site	O2_8	num_posns	1	x			0.735	y			0.52	z			0.411		occ	O-2			0.5	beq		1.34		0	0	0.5
	removed		site	O2_7	num_posns	1	x			0.5	y			0.414	z			0.373		occ	Si+4			0.5	beq		1.34		0	0.5	0
	removed		site	O2_5	num_posns	1	x			0.5	y			0	z			0.348		occ	O-2			0.5	beq		1.34		0	0	0.5
	removed		site	Ca2_5	num_posns	1	x			0.735	y			0.49	z			0.019		occ	O-2			0.5	beq		1.34		0	0	0.5
																													Ca+2	Si+4	O-2	Ca/Si	H2O/Si
	+ charge balancing Ca polyhedra			adjustments of some bridging tetrahedra																									3	2.2	11.2	1.36364	1.72727
			site	O12_1	num_posns	1	x			0	y			0	z			0.303		occ	O-2			0.5	beq		3.16		0	0	0.5
			site	O9_2	num_posns	1	x			0.924	y			0	z			0.307		occ	O-2			0.25	beq		6.32		0	0	0.25
			site	O9_1	num_posns	1	x			0.076	y			0	z			0.307		occ	O-2			0.25	beq		6.32		0	0	0.25
			site	O7_2	num_posns	1	x			0.5	y			0.67	z			0.311		occ	O-2			0.5	beq		4.18		0	0	0.5
			site	O7_1	num_posns	1	x			0.5	y			0.33	z			0.311		occ	O-2			0.5	beq		4.18		0	0	0.5
			site	O6_1	num_posns	1	x			0.5	y			0	z			0.348		occ	O-2			0.5	beq		1.89		0	0	0.5
			site	Si3_2	num_posns	1	x			0.5	y			0.586	z			0.373		occ	Si+4			0.5	beq		1.18		0	0.5	0
			site	Si3_1	num_posns	1	x			0.5	y			0.414	z			0.373		occ	Si+4			0.5	beq		1.18		0	0.5	0
			site	O2_2	num_posns	1	x			0.735	y			0.52	z			0.411		occ	O-2			0.5	beq		1.34		0	0	0.5
			site	O2_4	num_posns	1	x			0.265	y			0.52	z			0.411		occ	O-2			0.5	beq		1.34		0	0	0.5
			site	O2_3	num_posns	1	x			0.735	y			0.48	z			0.411		occ	O-2			0.5	beq		1.34		0	0	0.5
			site	O2_1	num_posns	1	x			0.265	y			0.48	z			0.411		occ	O-2			0.5	beq		1.34		0	0	0.5
			site	Ca2_1	num_posns	1	x			0	y			0	z			0.4135		occ	Ca+2			1	beq		1.34		1	0	0
			site	Ca1_5	num_posns	1	x			0.5	y			0.5	z			0.5		occ	Ca+2			1	beq		1.34		1	0	0
		move down	site	O1_6	num_posns	1	x			0.235	y			0.01	z			0.519		occ	O-2			0.5	beq		1.34		0	0	0.5
		move down	site	O1_8	num_posns	1	x			0.765	y			0.01	z			0.519		occ	O-2			0.5	beq		1.34		0	0	0.5
		move down	site	O1_7	num_posns	1	x			0.235	y			0.99	z			0.519		occ	O-2			0.5	beq		1.34		0	0	0.5
		move down	site	O1_5	num_posns	1	x			0.765	y			0.99	z			0.519		occ	O-2			0.5	beq		1.34		0	0	0.5
		move down	site	Si4_6	num_posns	1	x			0	y			0.075	z			0.557		occ	Si+4			0.5	beq		1.18		0	0.5	0
		move down	site	Si4_5	num_posns	1	x			0	y			0.925	z			0.557		occ	Si+4			0.5	beq		1.18		0	0.5	0
		move down	site	O5_5	num_posns	1	x			0	y			0.5	z			0.577		occ	O-2			0.5	beq		1.89		0	0	0.5
		partially move down	site	O11_5	num_posns	1	x			0.5	y			0.5	z			0.612		occ	O-2			0.5	beq		3.16		0	0	0.5
		partially move down	site	O4_6	num_posns	1	x			0.43	y			0.5	z			0.613		occ	O-2			0.25	beq		6.32		0	0	0.25
		partially move down	site	O4_5	num_posns	1	x			0.57	y			0.5	z			0.613		occ	O-2			0.25	beq		6.32		0	0	0.25
		move down	site	O8_6	num_posns	1	x			0	y			0.16	z			0.619		occ	O-2			0.5	beq		4.18		0	0	0.5
		move down	site	O8_5	num_posns	1	x			0	y			0.84	z			0.619		occ	O-2			0.5	beq		4.18		0	0	0.5
			site	Si2_2	num_posns	1	x			0.656	y			0	z			0.282		occ	Si+4			0.05	beq		2.76		0	0.05	0
			site	Si2_1	num_posns	1	x			0.344	y			0	z			0.282		occ	Si+4			0.05	beq		2.76		0	0.05	0
			site	O3_2	num_posns	1	x			0.68	y			0	z			0.211		occ	O-2			0.3	beq		6.32		0	0	0.3
			site	O3_1	num_posns	1	x			0.32	y			0	z			0.211		occ	O-2			0.3	beq		6.32		0	0	0.3
	adjusted	move down	site	Si1_6	num_posns	1	x			0.156	y			0.5	z			0.641		occ	Si+4			0.05	beq		2.76		0	0.05	0
	adjusted	move down	site	Si1_5	num_posns	1	x			0.844	y			0.5	z			0.641		occ	Si+4			0.05	beq		2.76		0	0.05	0
		move down	site	O3_6	num_posns	1	x			0.18	y			0.5	z			0.711		occ	O-2			0.3	beq		6.32		0	0	0.3
		move down	site	O3_5	num_posns	1	x			0.82	y			0.5	z			0.711		occ	O-2			0.3	beq		6.32		0	0	0.3
	added	partially move down	site	Ca3_6	num_posns	1	x			0.37	y			0	z			0.664		occ	Ca+2			0.25	beq		4.74		0.25	0	0
	added	partially move down	site	O3_7	num_posns	1	x			0.72	y			0.16	z			0.722		occ	O-2			0.125	beq		6.32		0	0	0.125
	added	partially move down	site	O3_5	num_posns	1	x			0.72	y			0.84	z			0.722		occ	O-2			0.125	beq		6.32		0	0	0.125
	added	partially move down	site	Ca3_5	num_posns	1	x			0.63	y			0	z			0.664		occ	Ca+2			0.25	beq		4.74		0.25	0	0
	added	partially move down	site	O10_6	num_posns	1	x			0.28	y			0.16	z			0.722		occ	O-2			0.125	beq		6.32		0	0	0.125
	added	partially move down	site	O10_7	num_posns	1	x			0.28	y			0.84	z			0.722		occ	O-2			0.125	beq		6.32		0	0	0.125
	added	partially move down	site	Ca3_2	num_posns	1	x			0.87	y			0.5	z			0.251		occ	Ca+2			0.25	beq		4.74		0.25	0	0
	added	partially move down	site	O4_4	num_posns	1	x			0.22	y			0.34	z			0.193		occ	O-2			0.125	beq		6.32		0	0	0.125
	added		site	O4_1	num_posns	1	x			0.22	y			0.66	z			0.193		occ	O-2			0.125	beq		6.32		0	0	0.125
	added		site	Ca3_1	num_posns	1	x			0.13	y			0.5	z			0.251		occ	Ca+2			0.25	beq		4.74		0.25	0	0
	added		site	O4_3	num_posns	1	x			0.78	y			0.34	z			0.193		occ	O-2			0.125	beq		6.32		0	0	0.125
	added		site	O4_2	num_posns	1	x			0.78	y			0.66	z			0.193		occ	O-2			0.125	beq		6.32		0	0	0.125
																													Ca+2	Si+4	O-2	Ca/Si	H2O/Si
	fractional coordinates independent of lattice constants + variables and vectors for refinement																												3	2.2	11.2	1.36364	1.72727
	dummy		site	original_lattice_parameters	num_posns	1	x		!a0_8103550	5.586	y			0	z		!c0_8103550	22.779		occ	H			0	beq		1		0	0	0
	dummy		site	main_layer_compression	num_posns	1	x			0	y			0	z		!z1_8103550	0		occ	H			0	beq		1		0	0	0
	dummy		site	Si_bridging_tetrahedra	num_posns	1	x			0	y			0	z			0		occ	H		!n_bt	0.05	beq		1		0	0	0
	dummy		site	O10_interlayer	num_posns	1	x		!x2_8103550	0	y		!y2_8103550	0	z		!z2_8103550	0		occ	H			0	beq		1		0	0	0
	dummy		site	Ca3_interlayer	num_posns	1	x		!x3_8103550	0	y		!y3_8103550	0	z		!z3_8103550	0		occ	H		!n_ca3	0.25	beq		1		0	0	0
0			site	O12_1	num_posns	1	x=	0	*a0_8103550/a_8103550;:	0	y			0	z=	0.303	*c0_8103550/c_8103550;:	0.303		occ	O-2			0.5	beq		3.16		0	0	0.5
0			site	O9_2	num_posns	1	x=	0.924	*a0_8103550/a_8103550;:	0.924	y			0	z=	0.307	*c0_8103550/c_8103550;:	0.307		occ	O-2			0.25	beq		6.32		0	0	0.25
0			site	O9_1	num_posns	1	x=	0.076	*a0_8103550/a_8103550;:	0.076	y			0	z=	0.307	*c0_8103550/c_8103550;:	0.307		occ	O-2			0.25	beq		6.32		0	0	0.25
0			site	O7_2	num_posns	1	x=	0.5	*a0_8103550/a_8103550;:	0.5	y			0.67	z=	0.311	*c0_8103550/c_8103550;:	0.311		occ	O-2			0.5	beq		4.18		0	0	0.5
0			site	O7_1	num_posns	1	x=	0.5	*a0_8103550/a_8103550;:	0.5	y			0.33	z=	0.311	*c0_8103550/c_8103550;:	0.311		occ	O-2			0.5	beq		4.18		0	0	0.5
0			site	O6_1	num_posns	1	x=	0.5	*a0_8103550/a_8103550;:	0.5	y			0	z=	0.348	*c0_8103550/c_8103550;:	0.348		occ	O-2			0.5	beq		1.89		0	0	0.5
0			site	Si3_2	num_posns	1	x=	0.5	*a0_8103550/a_8103550;:	0.5	y			0.586	z=	0.373	*c0_8103550/c_8103550;:	0.373		occ	Si+4			0.5	beq		1.18		0	0.5	0
0			site	Si3_1	num_posns	1	x=	0.5	*a0_8103550/a_8103550;:	0.5	y			0.414	z=	0.373	*c0_8103550/c_8103550;:	0.373		occ	Si+4			0.5	beq		1.18		0	0.5	0
0			site	O2_2	num_posns	1	x=	0.735	*a0_8103550/a_8103550;:	0.735	y			0.52	z=	0.411	*c0_8103550/c_8103550;:	0.411		occ	O-2			0.5	beq		1.34		0	0	0.5
0			site	O2_4	num_posns	1	x=	0.265	*a0_8103550/a_8103550;:	0.265	y			0.52	z=	0.411	*c0_8103550/c_8103550;:	0.411		occ	O-2			0.5	beq		1.34		0	0	0.5
0			site	O2_3	num_posns	1	x=	0.735	*a0_8103550/a_8103550;:	0.735	y			0.48	z=	0.411	*c0_8103550/c_8103550;:	0.411		occ	O-2			0.5	beq		1.34		0	0	0.5
0			site	O2_1	num_posns	1	x=	0.265	*a0_8103550/a_8103550;:	0.265	y			0.48	z=	0.411	*c0_8103550/c_8103550;:	0.411		occ	O-2			0.5	beq		1.34		0	0	0.5
0			site	Ca2_1	num_posns	1	x=	0	*a0_8103550/a_8103550;:	0	y			0	z=	0.4135	*c0_8103550/c_8103550;:	0.4135		occ	Ca+2			1	beq		1.34		1	0	0
0			site	Ca1_5	num_posns	1	x=	0.5	*a0_8103550/a_8103550;:	0.5	y			0.5	z=	0.5	*c0_8103550/c_8103550;:	0.5		occ	Ca+2			1	beq		1.34		1	0	0
0			site	O1_6	num_posns	1	x=	0.235	*a0_8103550/a_8103550;:	0.235	y			0.01	z=(	0.519	+z1_8103550)*c0_8103550/c_8103550;:	0.519		occ	O-2			0.5	beq		1.34		0	0	0.5
0			site	O1_8	num_posns	1	x=	0.765	*a0_8103550/a_8103550;:	0.765	y			0.01	z=(	0.519	+z1_8103550)*c0_8103550/c_8103550;:	0.519		occ	O-2			0.5	beq		1.34		0	0	0.5
0			site	O1_7	num_posns	1	x=	0.235	*a0_8103550/a_8103550;:	0.235	y			0.99	z=(	0.519	+z1_8103550)*c0_8103550/c_8103550;:	0.519		occ	O-2			0.5	beq		1.34		0	0	0.5
0			site	O1_5	num_posns	1	x=	0.765	*a0_8103550/a_8103550;:	0.765	y			0.99	z=(	0.519	+z1_8103550)*c0_8103550/c_8103550;:	0.519		occ	O-2			0.5	beq		1.34		0	0	0.5
0			site	Si4_6	num_posns	1	x=	0	*a0_8103550/a_8103550;:	0	y			0.075	z=(	0.557	+z1_8103550)*c0_8103550/c_8103550;:	0.557		occ	Si+4			0.5	beq		1.18		0	0.5	0
0			site	Si4_5	num_posns	1	x=	0	*a0_8103550/a_8103550;:	0	y			0.925	z=(	0.557	+z1_8103550)*c0_8103550/c_8103550;:	0.557		occ	Si+4			0.5	beq		1.18		0	0.5	0
0			site	O5_5	num_posns	1	x=	0	*a0_8103550/a_8103550;:	0	y			0.5	z=(	0.577	+z1_8103550)*c0_8103550/c_8103550;:	0.577		occ	O-2			0.5	beq		1.89		0	0	0.5
0			site	O11_5	num_posns	1	x=	0.5	*a0_8103550/a_8103550;:	0.5	y			0.5	z=(	0.612	+z1_8103550/2)*c0_8103550/c_8103550;:	0.612		occ	O-2			0.5	beq		3.16		0	0	0.5
0			site	O4_6	num_posns	1	x=	0.43	*a0_8103550/a_8103550;:	0.43	y			0.5	z=(	0.613	+z1_8103550/2)*c0_8103550/c_8103550;:	0.613		occ	O-2			0.25	beq		6.32		0	0	0.25
0			site	O4_5	num_posns	1	x=	0.57	*a0_8103550/a_8103550;:	0.57	y			0.5	z=(	0.613	+z1_8103550/2)*c0_8103550/c_8103550;:	0.613		occ	O-2			0.25	beq		6.32		0	0	0.25
0			site	O8_6	num_posns	1	x=	0	*a0_8103550/a_8103550;:	0	y			0.16	z=(	0.619	+z1_8103550)*c0_8103550/c_8103550;:	0.619		occ	O-2			0.5	beq		4.18		0	0	0.5
0			site	O8_5	num_posns	1	x=	0	*a0_8103550/a_8103550;:	0	y			0.84	z=(	0.619	+z1_8103550)*c0_8103550/c_8103550;:	0.619		occ	O-2			0.5	beq		4.18		0	0	0.5
0			site	Si2_2	num_posns	1	x=	0.656	*a0_8103550/a_8103550;:	0.656	y			0	z=	0.282	*c0_8103550/c_8103550;:	0.282		occ	Si+4	=	n_bt;:	0.05	beq		2.76		0	0.05	0
0			site	Si2_1	num_posns	1	x=	0.344	*a0_8103550/a_8103550;:	0.344	y			0	z=	0.282	*c0_8103550/c_8103550;:	0.282		occ	Si+4	=	n_bt;:	0.05	beq		2.76		0	0.05	0
0			site	O3_2	num_posns	1	x=	0.68	*a0_8103550/a_8103550;:	0.68	y			0	z=	0.211	*c0_8103550/c_8103550;:	0.211		occ	O-2	=	n_bt+n_ca3;:	0.3	beq		6.32		0	0	0.3
0			site	O3_1	num_posns	1	x=	0.32	*a0_8103550/a_8103550;:	0.32	y			0	z=	0.211	*c0_8103550/c_8103550;:	0.211		occ	O-2	=	n_bt+n_ca3;:	0.3	beq		6.32		0	0	0.3
0			site	Si1_6	num_posns	1	x=	0.156	*a0_8103550/a_8103550;:	0.156	y			0.5	z=(	0.641	+z1_8103550)*c0_8103550/c_8103550;:	0.641		occ	Si+4	=	n_bt;:	0.05	beq		2.76		0	0.05	0
0			site	Si1_5	num_posns	1	x=	0.844	*a0_8103550/a_8103550;:	0.844	y			0.5	z=(	0.641	+z1_8103550)*c0_8103550/c_8103550;:	0.641		occ	Si+4	=	n_bt;:	0.05	beq		2.76		0	0.05	0
0			site	O3_6	num_posns	1	x=	0.18	*a0_8103550/a_8103550;:	0.18	y			0.5	z=(	0.711	+z1_8103550)*c0_8103550/c_8103550;:	0.711		occ	O-2	=	n_bt+n_ca3;:	0.3	beq		6.32		0	0	0.3
0			site	O3_5	num_posns	1	x=	0.82	*a0_8103550/a_8103550;:	0.82	y			0.5	z=(	0.711	+z1_8103550)*c0_8103550/c_8103550;:	0.711		occ	O-2	=	n_bt+n_ca3;:	0.3	beq		6.32		0	0	0.3
0			site	Ca3_6	num_posns	1	x=(	0.37	-x3_8103550)*a0_8103550/a_8103550;:	0.37	y=	0	+y3_8103550;:	0	z=(	0.664	+z1_8103550/3+z3_8103550)*c0_8103550/c_8103550;:	0.664		occ	Ca+2	=	n_ca3;:	0.25	beq		4.74		0.25	0	0
0			site	O10_7	num_posns	1	x=(	0.72	+x2_8103550)*a0_8103550/a_8103550;:	0.72	y=	0.16	+y2_8103550;:	0.16	z=(	0.722	+z1_8103550/3+z2_8103550)*c0_8103550/c_8103550;:	0.722		occ	O-2	=	0,5*(n_ca3);:	0.125	beq		6.32		0	0	0.125
0			site	O10_5	num_posns	1	x=(	0.72	+x2_8103550)*a0_8103550/a_8103550;:	0.72	y=	0.84	-y2_8103550;:	0.84	z=(	0.722	+z1_8103550/3+z2_8103550)*c0_8103550/c_8103550;:	0.722		occ	O-2	=	0,5*(n_ca3);:	0.125	beq		6.32		0	0	0.125
0			site	Ca3_5	num_posns	1	x=(	0.63	+x3_8103550)*a0_8103550/a_8103550;:	0.63	y=	0	-y3_8103550;:	0	z=(	0.664	+z1_8103550/3+z3_8103550)*c0_8103550/c_8103550;:	0.664		occ	Ca+2	=	n_ca3;:	0.25	beq		4.74		0.25	0	0
0			site	O10_6	num_posns	1	x=(	0.28	-x2_8103550)*a0_8103550/a_8103550;:	0.28	y=	0.16	+y2_8103550;:	0.16	z=(	0.722	+z1_8103550/3+z2_8103550)*c0_8103550/c_8103550;:	0.722		occ	O-2	=	0,5*(n_ca3);:	0.125	beq		6.32		0	0	0.125
0			site	O10_8	num_posns	1	x=(	0.28	-x2_8103550)*a0_8103550/a_8103550;:	0.28	y=	0.84	-y2_8103550;:	0.84	z=(	0.722	+z1_8103550/3+z2_8103550)*c0_8103550/c_8103550;:	0.722		occ	O-2	=	0,5*(n_ca3);:	0.125	beq		6.32		0	0	0.125
0			site	Ca3_2	num_posns	1	x=(	0.87	-x3_8103550)*a0_8103550/a_8103550;:	0.87	y=	0.5	+y3_8103550;:	0.5	z=(	0.251	-z3_8103550)*c0_8103550/c_8103550;:	0.251		occ	Ca+2	=	n_ca3;:	0.25	beq		4.74		0.25	0	0
0			site	O10_4	num_posns	1	x=(	0.22	-x2_8103550)*a0_8103550/a_8103550;:	0.22	y=	0.34	-y2_8103550;:	0.34	z=(	0.193	-z2_8103550)*c0_8103550/c_8103550;:	0.193		occ	O-2	=	0,5*(n_ca3);:	0.125	beq		6.32		0	0	0.125
0			site	O10_2	num_posns	1	x=(	0.22	-x2_8103550)*a0_8103550/a_8103550;:	0.22	y=	0.66	+y2_8103550;:	0.66	z=(	0.193	-z2_8103550)*c0_8103550/c_8103550;:	0.193		occ	O-2	=	0,5*(n_ca3);:	0.125	beq		6.32		0	0	0.125
0			site	Ca3_1	num_posns	1	x=(	0.13	+x3_8103550)*a0_8103550/a_8103550;:	0.13	y=	0.5	-y3_8103550;:	0.5	z=(	0.251	-z3_8103550)*c0_8103550/c_8103550;:	0.251		occ	Ca+2	=	n_ca3;:	0.25	beq		4.74		0.25	0	0
0			site	O10_3	num_posns	1	x=(	0.78	+x2_8103550)*a0_8103550/a_8103550;:	0.78	y=	0.34	-y2_8103550;:	0.34	z=(	0.193	-z2_8103550)*c0_8103550/c_8103550;:	0.193		occ	O-2	=	0,5*(n_ca3);:	0.125	beq		6.32		0	0	0.125
0			site	O10_1	num_posns	1	x=(	0.78	+x2_8103550)*a0_8103550/a_8103550;:	0.78	y=	0.66	+y2_8103550;:	0.66	z=(	0.193	-z2_8103550)*c0_8103550/c_8103550;:	0.193		occ	O-2	=	0,5*(n_ca3);:	0.125	beq		6.32		0	0	0.125
	supercell: multiple layers along c (only translation)
	dummy		site	original_lattice_parameters	num_posns	1	x		!a0_8103550	5.586	y			0	z		!c0_8103550	22.779		occ	H			0	beq		1		0	0	0
	dummy		site	main_layer_compression	num_posns	1	x			0	y			0	z		!z1_8103550	0		occ	H			0	beq		1		0	0	0
	dummy		site	Si_bridging_tetrahedra	num_posns	1	x			0	y			0	z			0		occ	H		!n_bt	0.05	beq		1		0	0	0
	dummy		site	O10_interlayer	num_posns	1	x		!x2_8103550	0	y		!y2_8103550	0	z		!z2_8103550	0		occ	H			0	beq		1		0	0	0
	dummy		site	Ca3_interlayer	num_posns	1	x		!x3_8103550	0	y		!y3_8103550	0	z		!z3_8103550	0		occ	H		!n_ca3	0.25	beq		1		0	0	0
	dummy		site	stacking_vector	num_posns	1	x		!x5_8103550	0	y		!y5_8103550	0	z		!z5_8103550	0.505		occ	H			0	beq		1		0	0	0
	dummy		site	stacking_vector	num_posns	1	x		!x6_8103550	0	y		!y6_8103550	0	z		!z6_8103550	0.505		occ	H			0	beq		1		0	0	0
	dummy		site	stacking_vector	num_posns	1	x		!x7_8103550	0	y		!y7_8103550	0	z		!z7_8103550	0.505		occ	H			0	beq		1		0	0	0
	dummy		site	stacking_vector	num_posns	1	x		!x8_8103550	0	y		!y8_8103550	0	z		!z8_8103550	0.505		occ	H			0	beq		1		0	0	0
0			site	O12_1	num_posns	1	x=	0	*a0_8103550/a_8103550;:	0	y			0	z=	0.303	*c0_8103550/c_8103550;:	0.303		occ	O-2			0.5	beq		3.16		0	0	0.5
0			site	O9_2	num_posns	1	x=	0.924	*a0_8103550/a_8103550;:	0.924	y			0	z=	0.307	*c0_8103550/c_8103550;:	0.307		occ	O-2			0.25	beq		6.32		0	0	0.25
0			site	O9_1	num_posns	1	x=	0.076	*a0_8103550/a_8103550;:	0.076	y			0	z=	0.307	*c0_8103550/c_8103550;:	0.307		occ	O-2			0.25	beq		6.32		0	0	0.25
0			site	O7_2	num_posns	1	x=	0.5	*a0_8103550/a_8103550;:	0.5	y			0.67	z=	0.311	*c0_8103550/c_8103550;:	0.311		occ	O-2			0.5	beq		4.18		0	0	0.5
0			site	O7_1	num_posns	1	x=	0.5	*a0_8103550/a_8103550;:	0.5	y			0.33	z=	0.311	*c0_8103550/c_8103550;:	0.311		occ	O-2			0.5	beq		4.18		0	0	0.5
0			site	O6_1	num_posns	1	x=	0.5	*a0_8103550/a_8103550;:	0.5	y			0	z=	0.348	*c0_8103550/c_8103550;:	0.348		occ	O-2			0.5	beq		1.89		0	0	0.5
0			site	Si3_2	num_posns	1	x=	0.5	*a0_8103550/a_8103550;:	0.5	y			0.586	z=	0.373	*c0_8103550/c_8103550;:	0.373		occ	Si+4			0.5	beq		1.18		0	0.5	0
0			site	Si3_1	num_posns	1	x=	0.5	*a0_8103550/a_8103550;:	0.5	y			0.414	z=	0.373	*c0_8103550/c_8103550;:	0.373		occ	Si+4			0.5	beq		1.18		0	0.5	0
0			site	O2_2	num_posns	1	x=	0.735	*a0_8103550/a_8103550;:	0.735	y			0.52	z=	0.411	*c0_8103550/c_8103550;:	0.411		occ	O-2			0.5	beq		1.34		0	0	0.5
0			site	O2_4	num_posns	1	x=	0.265	*a0_8103550/a_8103550;:	0.265	y			0.52	z=	0.411	*c0_8103550/c_8103550;:	0.411		occ	O-2			0.5	beq		1.34		0	0	0.5
0			site	O2_3	num_posns	1	x=	0.735	*a0_8103550/a_8103550;:	0.735	y			0.48	z=	0.411	*c0_8103550/c_8103550;:	0.411		occ	O-2			0.5	beq		1.34		0	0	0.5
0			site	O2_1	num_posns	1	x=	0.265	*a0_8103550/a_8103550;:	0.265	y			0.48	z=	0.411	*c0_8103550/c_8103550;:	0.411		occ	O-2			0.5	beq		1.34		0	0	0.5
0			site	Ca2_1	num_posns	1	x=	0	*a0_8103550/a_8103550;:	0	y			0	z=	0.4135	*c0_8103550/c_8103550;:	0.4135		occ	Ca+2			1	beq		1.34		1	0	0
0			site	Ca1_5	num_posns	1	x=	0.5	*a0_8103550/a_8103550;:	0.5	y			0.5	z=	0.5	*c0_8103550/c_8103550;:	0.5		occ	Ca+2			1	beq		1.34		1	0	0
0			site	O1_6	num_posns	1	x=	0.235	*a0_8103550/a_8103550;:	0.235	y			0.01	z=(	0.519	+z1_8103550)*c0_8103550/c_8103550;:	0.519		occ	O-2			0.5	beq		1.34		0	0	0.5
0			site	O1_8	num_posns	1	x=	0.765	*a0_8103550/a_8103550;:	0.765	y			0.01	z=(	0.519	+z1_8103550)*c0_8103550/c_8103550;:	0.519		occ	O-2			0.5	beq		1.34		0	0	0.5
0			site	O1_7	num_posns	1	x=	0.235	*a0_8103550/a_8103550;:	0.235	y			0.99	z=(	0.519	+z1_8103550)*c0_8103550/c_8103550;:	0.519		occ	O-2			0.5	beq		1.34		0	0	0.5
0			site	O1_5	num_posns	1	x=	0.765	*a0_8103550/a_8103550;:	0.765	y			0.99	z=(	0.519	+z1_8103550)*c0_8103550/c_8103550;:	0.519		occ	O-2			0.5	beq		1.34		0	0	0.5
0			site	Si4_6	num_posns	1	x=	0	*a0_8103550/a_8103550;:	0	y			0.075	z=(	0.557	+z1_8103550)*c0_8103550/c_8103550;:	0.557		occ	Si+4			0.5	beq		1.18		0	0.5	0
0			site	Si4_5	num_posns	1	x=	0	*a0_8103550/a_8103550;:	0	y			0.925	z=(	0.557	+z1_8103550)*c0_8103550/c_8103550;:	0.557		occ	Si+4			0.5	beq		1.18		0	0.5	0
0			site	O5_5	num_posns	1	x=	0	*a0_8103550/a_8103550;:	0	y			0.5	z=(	0.577	+z1_8103550)*c0_8103550/c_8103550;:	0.577		occ	O-2			0.5	beq		1.89		0	0	0.5
0			site	O11_5	num_posns	1	x=	0.5	*a0_8103550/a_8103550;:	0.5	y			0.5	z=(	0.612	+z1_8103550/2)*c0_8103550/c_8103550;:	0.612		occ	O-2			0.5	beq		3.16		0	0	0.5
0			site	O4_6	num_posns	1	x=	0.43	*a0_8103550/a_8103550;:	0.43	y			0.5	z=(	0.613	+z1_8103550/2)*c0_8103550/c_8103550;:	0.613		occ	O-2			0.25	beq		6.32		0	0	0.25
0			site	O4_5	num_posns	1	x=	0.57	*a0_8103550/a_8103550;:	0.57	y			0.5	z=(	0.613	+z1_8103550/2)*c0_8103550/c_8103550;:	0.613		occ	O-2			0.25	beq		6.32		0	0	0.25
0			site	O8_6	num_posns	1	x=	0	*a0_8103550/a_8103550;:	0	y			0.16	z=(	0.619	+z1_8103550)*c0_8103550/c_8103550;:	0.619		occ	O-2			0.5	beq		4.18		0	0	0.5
0			site	O8_5	num_posns	1	x=	0	*a0_8103550/a_8103550;:	0	y			0.84	z=(	0.619	+z1_8103550)*c0_8103550/c_8103550;:	0.619		occ	O-2			0.5	beq		4.18		0	0	0.5
0			site	Si2_2	num_posns	1	x=	0.656	*a0_8103550/a_8103550;:	0.656	y			0	z=	0.282	*c0_8103550/c_8103550;:	0.282		occ	Si+4	=	n_bt;:	0.05	beq		2.76		0	0.05	0
0			site	Si2_1	num_posns	1	x=	0.344	*a0_8103550/a_8103550;:	0.344	y			0	z=	0.282	*c0_8103550/c_8103550;:	0.282		occ	Si+4	=	n_bt;:	0.05	beq		2.76		0	0.05	0
0			site	O3_2	num_posns	1	x=	0.68	*a0_8103550/a_8103550;:	0.68	y			0	z=	0.211	*c0_8103550/c_8103550;:	0.211		occ	O-2	=	n_bt+n_ca3;:	0.3	beq		6.32		0	0	0.3
0			site	O3_1	num_posns	1	x=	0.32	*a0_8103550/a_8103550;:	0.32	y			0	z=	0.211	*c0_8103550/c_8103550;:	0.211		occ	O-2	=	n_bt+n_ca3;:	0.3	beq		6.32		0	0	0.3
0			site	Si1_6	num_posns	1	x=	0.156	*a0_8103550/a_8103550;:	0.156	y			0.5	z=(	0.641	+z1_8103550)*c0_8103550/c_8103550;:	0.641		occ	Si+4	=	n_bt;:	0.05	beq		2.76		0	0.05	0
0			site	Si1_5	num_posns	1	x=	0.844	*a0_8103550/a_8103550;:	0.844	y			0.5	z=(	0.641	+z1_8103550)*c0_8103550/c_8103550;:	0.641		occ	Si+4	=	n_bt;:	0.05	beq		2.76		0	0.05	0
0			site	O3_6	num_posns	1	x=	0.18	*a0_8103550/a_8103550;:	0.18	y			0.5	z=(	0.711	+z1_8103550)*c0_8103550/c_8103550;:	0.711		occ	O-2	=	n_bt+n_ca3;:	0.3	beq		6.32		0	0	0.3
0			site	O3_5	num_posns	1	x=	0.82	*a0_8103550/a_8103550;:	0.82	y			0.5	z=(	0.711	+z1_8103550)*c0_8103550/c_8103550;:	0.711		occ	O-2	=	n_bt+n_ca3;:	0.3	beq		6.32		0	0	0.3
0			site	Ca3_6	num_posns	1	x=(	0.37	-x3_8103550)*a0_8103550/a_8103550;:	0.37	y=	0	+y3_8103550;:	0	z=(	0.664	+z1_8103550/3+z3_8103550)*c0_8103550/c_8103550;:	0.664		occ	Ca+2	=	n_ca3;:	0.25	beq		4.74		0.25	0	0
0			site	O10_7	num_posns	1	x=(	0.72	+x2_8103550)*a0_8103550/a_8103550;:	0.72	y=	0.16	+y2_8103550;:	0.16	z=(	0.722	+z1_8103550/3+z2_8103550)*c0_8103550/c_8103550;:	0.722		occ	O-2	=	0,5*(n_ca3);:	0.125	beq		6.32		0	0	0.125
0			site	O10_5	num_posns	1	x=(	0.72	+x2_8103550)*a0_8103550/a_8103550;:	0.72	y=	0.84	-y2_8103550;:	0.84	z=(	0.722	+z1_8103550/3+z2_8103550)*c0_8103550/c_8103550;:	0.722		occ	O-2	=	0,5*(n_ca3);:	0.125	beq		6.32		0	0	0.125
0			site	Ca3_5	num_posns	1	x=(	0.63	+x3_8103550)*a0_8103550/a_8103550;:	0.63	y=	0	-y3_8103550;:	0	z=(	0.664	+z1_8103550/3+z3_8103550)*c0_8103550/c_8103550;:	0.664		occ	Ca+2	=	n_ca3;:	0.25	beq		4.74		0.25	0	0
0			site	O10_6	num_posns	1	x=(	0.28	-x2_8103550)*a0_8103550/a_8103550;:	0.28	y=	0.16	+y2_8103550;:	0.16	z=(	0.722	+z1_8103550/3+z2_8103550)*c0_8103550/c_8103550;:	0.722		occ	O-2	=	0,5*(n_ca3);:	0.125	beq		6.32		0	0	0.125
0			site	O10_8	num_posns	1	x=(	0.28	-x2_8103550)*a0_8103550/a_8103550;:	0.28	y=	0.84	-y2_8103550;:	0.84	z=(	0.722	+z1_8103550/3+z2_8103550)*c0_8103550/c_8103550;:	0.722		occ	O-2	=	0,5*(n_ca3);:	0.125	beq		6.32		0	0	0.125
0			site	Ca3_2	num_posns	1	x=(	0.87	-x3_8103550)*a0_8103550/a_8103550;:	0.87	y=	0.5	+y3_8103550;:	0.5	z=(	0.251	-z3_8103550)*c0_8103550/c_8103550;:	0.251		occ	Ca+2	=	n_ca3;:	0.25	beq		4.74		0.25	0	0
0			site	O10_4	num_posns	1	x=(	0.22	-x2_8103550)*a0_8103550/a_8103550;:	0.22	y=	0.34	-y2_8103550;:	0.34	z=(	0.193	-z2_8103550)*c0_8103550/c_8103550;:	0.193		occ	O-2	=	0,5*(n_ca3);:	0.125	beq		6.32		0	0	0.125
0			site	O10_2	num_posns	1	x=(	0.22	-x2_8103550)*a0_8103550/a_8103550;:	0.22	y=	0.66	+y2_8103550;:	0.66	z=(	0.193	-z2_8103550)*c0_8103550/c_8103550;:	0.193		occ	O-2	=	0,5*(n_ca3);:	0.125	beq		6.32		0	0	0.125
0			site	Ca3_1	num_posns	1	x=(	0.13	+x3_8103550)*a0_8103550/a_8103550;:	0.13	y=	0.5	-y3_8103550;:	0.5	z=(	0.251	-z3_8103550)*c0_8103550/c_8103550;:	0.251		occ	Ca+2	=	n_ca3;:	0.25	beq		4.74		0.25	0	0
0			site	O10_3	num_posns	1	x=(	0.78	+x2_8103550)*a0_8103550/a_8103550;:	0.78	y=	0.34	-y2_8103550;:	0.34	z=(	0.193	-z2_8103550)*c0_8103550/c_8103550;:	0.193		occ	O-2	=	0,5*(n_ca3);:	0.125	beq		6.32		0	0	0.125
0			site	O10_1	num_posns	1	x=(	0.78	+x2_8103550)*a0_8103550/a_8103550;:	0.78	y=	0.66	+y2_8103550;:	0.66	z=(	0.193	-z2_8103550)*c0_8103550/c_8103550;:	0.193		occ	O-2	=	0,5*(n_ca3);:	0.125	beq		6.32		0	0	0.125
0			site	O12_1	num_posns	1	x=(	0	+x5_8103550)*a0_8103550/a_8103550;:	0	y=	0	+y5_8103550;:	0	z=(	0.303	+z5_8103550)*c0_8103550/c_8103550;:	0.303		occ	O-2			0.5	beq		3.16		0	0	0.5
0			site	O9_2	num_posns	1	x=(	0.924	+x5_8103550)*a0_8103550/a_8103550;:	0.924	y=	0	+y5_8103550;:	0	z=(	0.307	+z5_8103550)*c0_8103550/c_8103550;:	0.307		occ	O-2			0.25	beq		6.32		0	0	0.25
0			site	O9_1	num_posns	1	x=(	0.076	+x5_8103550)*a0_8103550/a_8103550;:	0.076	y=	0	+y5_8103550;:	0	z=(	0.307	+z5_8103550)*c0_8103550/c_8103550;:	0.307		occ	O-2			0.25	beq		6.32		0	0	0.25
0			site	O7_2	num_posns	1	x=(	0.5	+x5_8103550)*a0_8103550/a_8103550;:	0.5	y=	0.67	+y5_8103550;:	0.67	z=(	0.311	+z5_8103550)*c0_8103550/c_8103550;:	0.311		occ	O-2			0.5	beq		4.18		0	0	0.5
0			site	O7_1	num_posns	1	x=(	0.5	+x5_8103550)*a0_8103550/a_8103550;:	0.5	y=	0.33	+y5_8103550;:	0.33	z=(	0.311	+z5_8103550)*c0_8103550/c_8103550;:	0.311		occ	O-2			0.5	beq		4.18		0	0	0.5
0			site	O6_1	num_posns	1	x=(	0.5	+x5_8103550)*a0_8103550/a_8103550;:	0.5	y=	0	+y5_8103550;:	0	z=(	0.348	+z5_8103550)*c0_8103550/c_8103550;:	0.348		occ	O-2			0.5	beq		1.89		0	0	0.5
0			site	Si3_2	num_posns	1	x=(	0.5	+x5_8103550)*a0_8103550/a_8103550;:	0.5	y=	0.586	+y5_8103550;:	0.586	z=(	0.373	+z5_8103550)*c0_8103550/c_8103550;:	0.373		occ	Si+4			0.5	beq		1.18		0	0.5	0
0			site	Si3_1	num_posns	1	x=(	0.5	+x5_8103550)*a0_8103550/a_8103550;:	0.5	y=	0.414	+y5_8103550;:	0.414	z=(	0.373	+z5_8103550)*c0_8103550/c_8103550;:	0.373		occ	Si+4			0.5	beq		1.18		0	0.5	0
0			site	O2_2	num_posns	1	x=(	0.735	+x5_8103550)*a0_8103550/a_8103550;:	0.735	y=	0.52	+y5_8103550;:	0.52	z=(	0.411	+z5_8103550)*c0_8103550/c_8103550;:	0.411		occ	O-2			0.5	beq		1.34		0	0	0.5
0			site	O2_4	num_posns	1	x=(	0.265	+x5_8103550)*a0_8103550/a_8103550;:	0.265	y=	0.52	+y5_8103550;:	0.52	z=(	0.411	+z5_8103550)*c0_8103550/c_8103550;:	0.411		occ	O-2			0.5	beq		1.34		0	0	0.5
0			site	O2_3	num_posns	1	x=(	0.735	+x5_8103550)*a0_8103550/a_8103550;:	0.735	y=	0.48	+y5_8103550;:	0.48	z=(	0.411	+z5_8103550)*c0_8103550/c_8103550;:	0.411		occ	O-2			0.5	beq		1.34		0	0	0.5
0			site	O2_1	num_posns	1	x=(	0.265	+x5_8103550)*a0_8103550/a_8103550;:	0.265	y=	0.48	+y5_8103550;:	0.48	z=(	0.411	+z5_8103550)*c0_8103550/c_8103550;:	0.411		occ	O-2			0.5	beq		1.34		0	0	0.5
0			site	Ca2_1	num_posns	1	x=(	0	+x5_8103550)*a0_8103550/a_8103550;:	0	y=	0	+y5_8103550;:	0	z=(	0.4135	+z5_8103550)*c0_8103550/c_8103550;:	0.4135		occ	Ca+2			1	beq		1.34		1	0	0
0			site	Ca1_5	num_posns	1	x=(	0.5	+x5_8103550)*a0_8103550/a_8103550;:	0.5	y=	0.5	+y5_8103550;:	0.5	z=(	0.5	+z5_8103550)*c0_8103550/c_8103550;:	0.5		occ	Ca+2			1	beq		1.34		1	0	0
0			site	O1_6	num_posns	1	x=(	0.235	+x5_8103550)*a0_8103550/a_8103550;:	0.235	y=	0.01	+y5_8103550;:	0.01	z=(	0.519	+z5_8103550+z1_8103550)*c0_8103550/c_8103550;:	0.519		occ	O-2			0.5	beq		1.34		0	0	0.5
0			site	O1_8	num_posns	1	x=(	0.765	+x5_8103550)*a0_8103550/a_8103550;:	0.765	y=	0.01	+y5_8103550;:	0.01	z=(	0.519	+z5_8103550+z1_8103550)*c0_8103550/c_8103550;:	0.519		occ	O-2			0.5	beq		1.34		0	0	0.5
0			site	O1_7	num_posns	1	x=(	0.235	+x5_8103550)*a0_8103550/a_8103550;:	0.235	y=	0.99	+y5_8103550;:	0.99	z=(	0.519	+z5_8103550+z1_8103550)*c0_8103550/c_8103550;:	0.519		occ	O-2			0.5	beq		1.34		0	0	0.5
0			site	O1_5	num_posns	1	x=(	0.765	+x5_8103550)*a0_8103550/a_8103550;:	0.765	y=	0.99	+y5_8103550;:	0.99	z=(	0.519	+z5_8103550+z1_8103550)*c0_8103550/c_8103550;:	0.519		occ	O-2			0.5	beq		1.34		0	0	0.5
0			site	Si4_6	num_posns	1	x=(	0	+x5_8103550)*a0_8103550/a_8103550;:	0	y=	0.075	+y5_8103550;:	0.075	z=(	0.557	+z5_8103550+z1_8103550)*c0_8103550/c_8103550;:	0.557		occ	Si+4			0.5	beq		1.18		0	0.5	0
0			site	Si4_5	num_posns	1	x=(	0	+x5_8103550)*a0_8103550/a_8103550;:	0	y=	0.925	+y5_8103550;:	0.925	z=(	0.557	+z5_8103550+z1_8103550)*c0_8103550/c_8103550;:	0.557		occ	Si+4			0.5	beq		1.18		0	0.5	0
0			site	O5_5	num_posns	1	x=(	0	+x5_8103550)*a0_8103550/a_8103550;:	0	y=	0.5	+y5_8103550;:	0.5	z=(	0.577	+z5_8103550+z1_8103550)*c0_8103550/c_8103550;:	0.577		occ	O-2			0.5	beq		1.89		0	0	0.5
0			site	O11_5	num_posns	1	x=(	0.5	+x5_8103550)*a0_8103550/a_8103550;:	0.5	y=	0.5	+y5_8103550;:	0.5	z=(	0.612	+z5_8103550+z1_8103550/2)*c0_8103550/c_8103550;:	0.612		occ	O-2			0.5	beq		3.16		0	0	0.5
0			site	O4_6	num_posns	1	x=(	0.43	+x5_8103550)*a0_8103550/a_8103550;:	0.43	y=	0.5	+y5_8103550;:	0.5	z=(	0.613	+z5_8103550+z1_8103550/2)*c0_8103550/c_8103550;:	0.613		occ	O-2			0.25	beq		6.32		0	0	0.25
0			site	O4_5	num_posns	1	x=(	0.57	+x5_8103550)*a0_8103550/a_8103550;:	0.57	y=	0.5	+y5_8103550;:	0.5	z=(	0.613	+z5_8103550+z1_8103550/2)*c0_8103550/c_8103550;:	0.613		occ	O-2			0.25	beq		6.32		0	0	0.25
0			site	O8_6	num_posns	1	x=(	0	+x5_8103550)*a0_8103550/a_8103550;:	0	y=	0.16	+y5_8103550;:	0.16	z=(	0.619	+z5_8103550+z1_8103550)*c0_8103550/c_8103550;:	0.619		occ	O-2			0.5	beq		4.18		0	0	0.5
0			site	O8_5	num_posns	1	x=(	0	+x5_8103550)*a0_8103550/a_8103550;:	0	y=	0.84	+y5_8103550;:	0.84	z=(	0.619	+z5_8103550+z1_8103550)*c0_8103550/c_8103550;:	0.619		occ	O-2			0.5	beq		4.18		0	0	0.5
0			site	Si2_2	num_posns	1	x=(	0.656	+x5_8103550)*a0_8103550/a_8103550;:	0.656	y=	0	+y5_8103550;:	0	z=(	0.282	+z5_8103550)*c0_8103550/c_8103550;:	0.282		occ	Si+4	=	n_bt;:	0.05	beq		2.76		0	0.05	0
0			site	Si2_1	num_posns	1	x=(	0.344	+x5_8103550)*a0_8103550/a_8103550;:	0.344	y=	0	+y5_8103550;:	0	z=(	0.282	+z5_8103550)*c0_8103550/c_8103550;:	0.282		occ	Si+4	=	n_bt;:	0.05	beq		2.76		0	0.05	0
0			site	O3_2	num_posns	1	x=(	0.68	+x5_8103550)*a0_8103550/a_8103550;:	0.68	y=	0	+y5_8103550;:	0	z=(	0.211	+z5_8103550)*c0_8103550/c_8103550;:	0.211		occ	O-2	=	n_bt+n_ca3;:	0.3	beq		6.32		0	0	0.3
0			site	O3_1	num_posns	1	x=(	0.32	+x5_8103550)*a0_8103550/a_8103550;:	0.32	y=	0	+y5_8103550;:	0	z=(	0.211	+z5_8103550)*c0_8103550/c_8103550;:	0.211		occ	O-2	=	n_bt+n_ca3;:	0.3	beq		6.32		0	0	0.3
0			site	Si1_6	num_posns	1	x=(	0.156	+x5_8103550)*a0_8103550/a_8103550;:	0.156	y=	0.5	+y5_8103550;:	0.5	z=(	0.641	+z5_8103550+z1_8103550)*c0_8103550/c_8103550;:	0.641		occ	Si+4	=	n_bt;:	0.05	beq		2.76		0	0.05	0
0			site	Si1_5	num_posns	1	x=(	0.844	+x5_8103550)*a0_8103550/a_8103550;:	0.844	y=	0.5	+y5_8103550;:	0.5	z=(	0.641	+z5_8103550+z1_8103550)*c0_8103550/c_8103550;:	0.641		occ	Si+4	=	n_bt;:	0.05	beq		2.76		0	0.05	0
0			site	O3_6	num_posns	1	x=(	0.18	+x5_8103550)*a0_8103550/a_8103550;:	0.18	y=	0.5	+y5_8103550;:	0.5	z=(	0.711	+z5_8103550+z1_8103550)*c0_8103550/c_8103550;:	0.711		occ	O-2	=	n_bt+n_ca3;:	0.3	beq		6.32		0	0	0.3
0			site	O3_5	num_posns	1	x=(	0.82	+x5_8103550)*a0_8103550/a_8103550;:	0.82	y=	0.5	+y5_8103550;:	0.5	z=(	0.711	+z5_8103550+z1_8103550)*c0_8103550/c_8103550;:	0.711		occ	O-2	=	n_bt+n_ca3;:	0.3	beq		6.32		0	0	0.3
0			site	Ca3_6	num_posns	1	x=(	0.37	+x5_8103550-x3_8103550)*a0_8103550/a_8103550;:	0.37	y=	0	+y5_8103550+y3_8103550;:	0	z=(	0.664	+z5_8103550+z1_8103550/3+z3_8103550)*c0_8103550/c_8103550;:	0.664		occ	Ca+2	=	n_ca3;:	0.25	beq		4.74		0.25	0	0
0			site	O10_7	num_posns	1	x=(	0.72	+x5_8103550+x2_8103550)*a0_8103550/a_8103550;:	0.72	y=	0.16	+y5_8103550+y2_8103550;:	0.16	z=(	0.722	+z5_8103550+z1_8103550/3+z2_8103550)*c0_8103550/c_8103550;:	0.722		occ	O-2	=	0,5*(n_ca3);:	0.125	beq		6.32		0	0	0.125
0			site	O10_5	num_posns	1	x=(	0.72	+x5_8103550+x2_8103550)*a0_8103550/a_8103550;:	0.72	y=	0.84	+y5_8103550-y2_8103550;:	0.84	z=(	0.722	+z5_8103550+z1_8103550/3+z2_8103550)*c0_8103550/c_8103550;:	0.722		occ	O-2	=	0,5*(n_ca3);:	0.125	beq		6.32		0	0	0.125
0			site	Ca3_5	num_posns	1	x=(	0.63	+x5_8103550+x3_8103550)*a0_8103550/a_8103550;:	0.63	y=	0	+y5_8103550-y3_8103550;:	0	z=(	0.664	+z5_8103550+z1_8103550/3+z3_8103550)*c0_8103550/c_8103550;:	0.664		occ	Ca+2	=	n_ca3;:	0.25	beq		4.74		0.25	0	0
0			site	O10_6	num_posns	1	x=(	0.28	+x5_8103550-x2_8103550)*a0_8103550/a_8103550;:	0.28	y=	0.16	+y5_8103550+y2_8103550;:	0.16	z=(	0.722	+z5_8103550+z1_8103550/3+z2_8103550)*c0_8103550/c_8103550;:	0.722		occ	O-2	=	0,5*(n_ca3);:	0.125	beq		6.32		0	0	0.125
0			site	O10_8	num_posns	1	x=(	0.28	+x5_8103550-x2_8103550)*a0_8103550/a_8103550;:	0.28	y=	0.84	+y5_8103550-y2_8103550;:	0.84	z=(	0.722	+z5_8103550+z1_8103550/3+z2_8103550)*c0_8103550/c_8103550;:	0.722		occ	O-2	=	0,5*(n_ca3);:	0.125	beq		6.32		0	0	0.125
0			site	Ca3_2	num_posns	1	x=(	0.87	+x5_8103550-x3_8103550)*a0_8103550/a_8103550;:	0.87	y=	0.5	+y5_8103550+y3_8103550;:	0.5	z=(	0.251	+z5_8103550-z3_8103550)*c0_8103550/c_8103550;:	0.251		occ	Ca+2	=	n_ca3;:	0.25	beq		4.74		0.25	0	0
0			site	O10_4	num_posns	1	x=(	0.22	+x5_8103550-x2_8103550)*a0_8103550/a_8103550;:	0.22	y=	0.34	+y5_8103550-y2_8103550;:	0.34	z=(	0.193	+z5_8103550-z2_8103550)*c0_8103550/c_8103550;:	0.193		occ	O-2	=	0,5*(n_ca3);:	0.125	beq		6.32		0	0	0.125
0			site	O10_2	num_posns	1	x=(	0.22	+x5_8103550-x2_8103550)*a0_8103550/a_8103550;:	0.22	y=	0.66	+y5_8103550+y2_8103550;:	0.66	z=(	0.193	+z5_8103550-z2_8103550)*c0_8103550/c_8103550;:	0.193		occ	O-2	=	0,5*(n_ca3);:	0.125	beq		6.32		0	0	0.125
0			site	Ca3_1	num_posns	1	x=(	0.13	+x5_8103550+x3_8103550)*a0_8103550/a_8103550;:	0.13	y=	0.5	+y5_8103550-y3_8103550;:	0.5	z=(	0.251	+z5_8103550-z3_8103550)*c0_8103550/c_8103550;:	0.251		occ	Ca+2	=	n_ca3;:	0.25	beq		4.74		0.25	0	0
0			site	O10_3	num_posns	1	x=(	0.78	+x5_8103550+x2_8103550)*a0_8103550/a_8103550;:	0.78	y=	0.34	+y5_8103550-y2_8103550;:	0.34	z=(	0.193	+z5_8103550-z2_8103550)*c0_8103550/c_8103550;:	0.193		occ	O-2	=	0,5*(n_ca3);:	0.125	beq		6.32		0	0	0.125
0			site	O10_1	num_posns	1	x=(	0.78	+x5_8103550+x2_8103550)*a0_8103550/a_8103550;:	0.78	y=	0.66	+y5_8103550+y2_8103550;:	0.66	z=(	0.193	+z5_8103550-z2_8103550)*c0_8103550/c_8103550;:	0.193		occ	O-2	=	0,5*(n_ca3);:	0.125	beq		6.32		0	0	0.125
0			site	O12_1	num_posns	1	x=(	0	+x6_8103550)*a0_8103550/a_8103550;:	0	y=	0	+y6_8103550;:	0	z=(	0.303	+z6_8103550+z5_8103550)*c0_8103550/c_8103550;:	0.303		occ	O-2			0.5	beq		3.16		0	0	0.5
0			site	O9_2	num_posns	1	x=(	0.924	+x6_8103550)*a0_8103550/a_8103550;:	0.924	y=	0	+y6_8103550;:	0	z=(	0.307	+z6_8103550+z5_8103550)*c0_8103550/c_8103550;:	0.307		occ	O-2			0.25	beq		6.32		0	0	0.25
0			site	O9_1	num_posns	1	x=(	0.076	+x6_8103550)*a0_8103550/a_8103550;:	0.076	y=	0	+y6_8103550;:	0	z=(	0.307	+z6_8103550+z5_8103550)*c0_8103550/c_8103550;:	0.307		occ	O-2			0.25	beq		6.32		0	0	0.25
0			site	O7_2	num_posns	1	x=(	0.5	+x6_8103550)*a0_8103550/a_8103550;:	0.5	y=	0.67	+y6_8103550;:	0.67	z=(	0.311	+z6_8103550+z5_8103550)*c0_8103550/c_8103550;:	0.311		occ	O-2			0.5	beq		4.18		0	0	0.5
0			site	O7_1	num_posns	1	x=(	0.5	+x6_8103550)*a0_8103550/a_8103550;:	0.5	y=	0.33	+y6_8103550;:	0.33	z=(	0.311	+z6_8103550+z5_8103550)*c0_8103550/c_8103550;:	0.311		occ	O-2			0.5	beq		4.18		0	0	0.5
0			site	O6_1	num_posns	1	x=(	0.5	+x6_8103550)*a0_8103550/a_8103550;:	0.5	y=	0	+y6_8103550;:	0	z=(	0.348	+z6_8103550+z5_8103550)*c0_8103550/c_8103550;:	0.348		occ	O-2			0.5	beq		1.89		0	0	0.5
0			site	Si3_2	num_posns	1	x=(	0.5	+x6_8103550)*a0_8103550/a_8103550;:	0.5	y=	0.586	+y6_8103550;:	0.586	z=(	0.373	+z6_8103550+z5_8103550)*c0_8103550/c_8103550;:	0.373		occ	Si+4			0.5	beq		1.18		0	0.5	0
0			site	Si3_1	num_posns	1	x=(	0.5	+x6_8103550)*a0_8103550/a_8103550;:	0.5	y=	0.414	+y6_8103550;:	0.414	z=(	0.373	+z6_8103550+z5_8103550)*c0_8103550/c_8103550;:	0.373		occ	Si+4			0.5	beq		1.18		0	0.5	0
0			site	O2_2	num_posns	1	x=(	0.735	+x6_8103550)*a0_8103550/a_8103550;:	0.735	y=	0.52	+y6_8103550;:	0.52	z=(	0.411	+z6_8103550+z5_8103550)*c0_8103550/c_8103550;:	0.411		occ	O-2			0.5	beq		1.34		0	0	0.5
0			site	O2_4	num_posns	1	x=(	0.265	+x6_8103550)*a0_8103550/a_8103550;:	0.265	y=	0.52	+y6_8103550;:	0.52	z=(	0.411	+z6_8103550+z5_8103550)*c0_8103550/c_8103550;:	0.411		occ	O-2			0.5	beq		1.34		0	0	0.5
0			site	O2_3	num_posns	1	x=(	0.735	+x6_8103550)*a0_8103550/a_8103550;:	0.735	y=	0.48	+y6_8103550;:	0.48	z=(	0.411	+z6_8103550+z5_8103550)*c0_8103550/c_8103550;:	0.411		occ	O-2			0.5	beq		1.34		0	0	0.5
0			site	O2_1	num_posns	1	x=(	0.265	+x6_8103550)*a0_8103550/a_8103550;:	0.265	y=	0.48	+y6_8103550;:	0.48	z=(	0.411	+z6_8103550+z5_8103550)*c0_8103550/c_8103550;:	0.411		occ	O-2			0.5	beq		1.34		0	0	0.5
0			site	Ca2_1	num_posns	1	x=(	0	+x6_8103550)*a0_8103550/a_8103550;:	0	y=	0	+y6_8103550;:	0	z=(	0.4135	+z6_8103550+z5_8103550)*c0_8103550/c_8103550;:	0.4135		occ	Ca+2			1	beq		1.34		1	0	0
0			site	Ca1_5	num_posns	1	x=(	0.5	+x6_8103550)*a0_8103550/a_8103550;:	0.5	y=	0.5	+y6_8103550;:	0.5	z=(	0.5	+z6_8103550+z5_8103550)*c0_8103550/c_8103550;:	0.5		occ	Ca+2			1	beq		1.34		1	0	0
0			site	O1_6	num_posns	1	x=(	0.235	+x6_8103550)*a0_8103550/a_8103550;:	0.235	y=	0.01	+y6_8103550;:	0.01	z=(	0.519	+z6_8103550+z5_8103550+z1_8103550)*c0_8103550/c_8103550;:	0.519		occ	O-2			0.5	beq		1.34		0	0	0.5
0			site	O1_8	num_posns	1	x=(	0.765	+x6_8103550)*a0_8103550/a_8103550;:	0.765	y=	0.01	+y6_8103550;:	0.01	z=(	0.519	+z6_8103550+z5_8103550+z1_8103550)*c0_8103550/c_8103550;:	0.519		occ	O-2			0.5	beq		1.34		0	0	0.5
0			site	O1_7	num_posns	1	x=(	0.235	+x6_8103550)*a0_8103550/a_8103550;:	0.235	y=	0.99	+y6_8103550;:	0.99	z=(	0.519	+z6_8103550+z5_8103550+z1_8103550)*c0_8103550/c_8103550;:	0.519		occ	O-2			0.5	beq		1.34		0	0	0.5
0			site	O1_5	num_posns	1	x=(	0.765	+x6_8103550)*a0_8103550/a_8103550;:	0.765	y=	0.99	+y6_8103550;:	0.99	z=(	0.519	+z6_8103550+z5_8103550+z1_8103550)*c0_8103550/c_8103550;:	0.519		occ	O-2			0.5	beq		1.34		0	0	0.5
0			site	Si4_6	num_posns	1	x=(	0	+x6_8103550)*a0_8103550/a_8103550;:	0	y=	0.075	+y6_8103550;:	0.075	z=(	0.557	+z6_8103550+z5_8103550+z1_8103550)*c0_8103550/c_8103550;:	0.557		occ	Si+4			0.5	beq		1.18		0	0.5	0
0			site	Si4_5	num_posns	1	x=(	0	+x6_8103550)*a0_8103550/a_8103550;:	0	y=	0.925	+y6_8103550;:	0.925	z=(	0.557	+z6_8103550+z5_8103550+z1_8103550)*c0_8103550/c_8103550;:	0.557		occ	Si+4			0.5	beq		1.18		0	0.5	0
0			site	O5_5	num_posns	1	x=(	0	+x6_8103550)*a0_8103550/a_8103550;:	0	y=	0.5	+y6_8103550;:	0.5	z=(	0.577	+z6_8103550+z5_8103550+z1_8103550)*c0_8103550/c_8103550;:	0.577		occ	O-2			0.5	beq		1.89		0	0	0.5
0			site	O11_5	num_posns	1	x=(	0.5	+x6_8103550)*a0_8103550/a_8103550;:	0.5	y=	0.5	+y6_8103550;:	0.5	z=(	0.612	+z6_8103550+z5_8103550+z1_8103550/2)*c0_8103550/c_8103550;:	0.612		occ	O-2			0.5	beq		3.16		0	0	0.5
0			site	O4_6	num_posns	1	x=(	0.43	+x6_8103550)*a0_8103550/a_8103550;:	0.43	y=	0.5	+y6_8103550;:	0.5	z=(	0.613	+z6_8103550+z5_8103550+z1_8103550/2)*c0_8103550/c_8103550;:	0.613		occ	O-2			0.25	beq		6.32		0	0	0.25
0			site	O4_5	num_posns	1	x=(	0.57	+x6_8103550)*a0_8103550/a_8103550;:	0.57	y=	0.5	+y6_8103550;:	0.5	z=(	0.613	+z6_8103550+z5_8103550+z1_8103550/2)*c0_8103550/c_8103550;:	0.613		occ	O-2			0.25	beq		6.32		0	0	0.25
0			site	O8_6	num_posns	1	x=(	0	+x6_8103550)*a0_8103550/a_8103550;:	0	y=	0.16	+y6_8103550;:	0.16	z=(	0.619	+z6_8103550+z5_8103550+z1_8103550)*c0_8103550/c_8103550;:	0.619		occ	O-2			0.5	beq		4.18		0	0	0.5
0			site	O8_5	num_posns	1	x=(	0	+x6_8103550)*a0_8103550/a_8103550;:	0	y=	0.84	+y6_8103550;:	0.84	z=(	0.619	+z6_8103550+z5_8103550+z1_8103550)*c0_8103550/c_8103550;:	0.619		occ	O-2			0.5	beq		4.18		0	0	0.5
0			site	Si2_2	num_posns	1	x=(	0.656	+x6_8103550)*a0_8103550/a_8103550;:	0.656	y=	0	+y6_8103550;:	0	z=(	0.282	+z6_8103550+z5_8103550)*c0_8103550/c_8103550;:	0.282		occ	Si+4	=	n_bt;:	0.05	beq		2.76		0	0.05	0
0			site	Si2_1	num_posns	1	x=(	0.344	+x6_8103550)*a0_8103550/a_8103550;:	0.344	y=	0	+y6_8103550;:	0	z=(	0.282	+z6_8103550+z5_8103550)*c0_8103550/c_8103550;:	0.282		occ	Si+4	=	n_bt;:	0.05	beq		2.76		0	0.05	0
0			site	O3_2	num_posns	1	x=(	0.68	+x6_8103550)*a0_8103550/a_8103550;:	0.68	y=	0	+y6_8103550;:	0	z=(	0.211	+z6_8103550+z5_8103550)*c0_8103550/c_8103550;:	0.211		occ	O-2	=	n_bt+n_ca3;:	0.3	beq		6.32		0	0	0.3
0			site	O3_1	num_posns	1	x=(	0.32	+x6_8103550)*a0_8103550/a_8103550;:	0.32	y=	0	+y6_8103550;:	0	z=(	0.211	+z6_8103550+z5_8103550)*c0_8103550/c_8103550;:	0.211		occ	O-2	=	n_bt+n_ca3;:	0.3	beq		6.32		0	0	0.3
0			site	Si1_6	num_posns	1	x=(	0.156	+x6_8103550)*a0_8103550/a_8103550;:	0.156	y=	0.5	+y6_8103550;:	0.5	z=(	0.641	+z6_8103550+z5_8103550+z1_8103550)*c0_8103550/c_8103550;:	0.641		occ	Si+4	=	n_bt;:	0.05	beq		2.76		0	0.05	0
0			site	Si1_5	num_posns	1	x=(	0.844	+x6_8103550)*a0_8103550/a_8103550;:	0.844	y=	0.5	+y6_8103550;:	0.5	z=(	0.641	+z6_8103550+z5_8103550+z1_8103550)*c0_8103550/c_8103550;:	0.641		occ	Si+4	=	n_bt;:	0.05	beq		2.76		0	0.05	0
0			site	O3_6	num_posns	1	x=(	0.18	+x6_8103550)*a0_8103550/a_8103550;:	0.18	y=	0.5	+y6_8103550;:	0.5	z=(	0.711	+z6_8103550+z5_8103550+z1_8103550)*c0_8103550/c_8103550;:	0.711		occ	O-2	=	n_bt+n_ca3;:	0.3	beq		6.32		0	0	0.3
0			site	O3_5	num_posns	1	x=(	0.82	+x6_8103550)*a0_8103550/a_8103550;:	0.82	y=	0.5	+y6_8103550;:	0.5	z=(	0.711	+z6_8103550+z5_8103550+z1_8103550)*c0_8103550/c_8103550;:	0.711		occ	O-2	=	n_bt+n_ca3;:	0.3	beq		6.32		0	0	0.3
0			site	Ca3_6	num_posns	1	x=(	0.37	+x6_8103550-x3_8103550)*a0_8103550/a_8103550;:	0.37	y=	0	+y6_8103550+y3_8103550;:	0	z=(	0.664	+z6_8103550+z5_8103550+z1_8103550/3+z3_8103550)*c0_8103550/c_8103550;:	0.664		occ	Ca+2	=	n_ca3;:	0.25	beq		4.74		0.25	0	0
0			site	O10_7	num_posns	1	x=(	0.72	+x6_8103550+x2_8103550)*a0_8103550/a_8103550;:	0.72	y=	0.16	+y6_8103550+y2_8103550;:	0.16	z=(	0.722	+z6_8103550+z5_8103550+z1_8103550/3+z2_8103550)*c0_8103550/c_8103550;:	0.722		occ	O-2	=	0,5*(n_ca3);:	0.125	beq		6.32		0	0	0.125
0			site	O10_5	num_posns	1	x=(	0.72	+x6_8103550+x2_8103550)*a0_8103550/a_8103550;:	0.72	y=	0.84	+y6_8103550-y2_8103550;:	0.84	z=(	0.722	+z6_8103550+z5_8103550+z1_8103550/3+z2_8103550)*c0_8103550/c_8103550;:	0.722		occ	O-2	=	0,5*(n_ca3);:	0.125	beq		6.32		0	0	0.125
0			site	Ca3_5	num_posns	1	x=(	0.63	+x6_8103550+x3_8103550)*a0_8103550/a_8103550;:	0.63	y=	0	+y6_8103550-y3_8103550;:	0	z=(	0.664	+z6_8103550+z5_8103550+z1_8103550/3+z3_8103550)*c0_8103550/c_8103550;:	0.664		occ	Ca+2	=	n_ca3;:	0.25	beq		4.74		0.25	0	0
0			site	O10_6	num_posns	1	x=(	0.28	+x6_8103550-x2_8103550)*a0_8103550/a_8103550;:	0.28	y=	0.16	+y6_8103550+y2_8103550;:	0.16	z=(	0.722	+z6_8103550+z5_8103550+z1_8103550/3+z2_8103550)*c0_8103550/c_8103550;:	0.722		occ	O-2	=	0,5*(n_ca3);:	0.125	beq		6.32		0	0	0.125
0			site	O10_8	num_posns	1	x=(	0.28	+x6_8103550-x2_8103550)*a0_8103550/a_8103550;:	0.28	y=	0.84	+y6_8103550-y2_8103550;:	0.84	z=(	0.722	+z6_8103550+z5_8103550+z1_8103550/3+z2_8103550)*c0_8103550/c_8103550;:	0.722		occ	O-2	=	0,5*(n_ca3);:	0.125	beq		6.32		0	0	0.125
0			site	Ca3_2	num_posns	1	x=(	0.87	+x6_8103550-x3_8103550)*a0_8103550/a_8103550;:	0.87	y=	0.5	+y6_8103550+y3_8103550;:	0.5	z=(	0.251	+z6_8103550+z5_8103550-z3_8103550)*c0_8103550/c_8103550;:	0.251		occ	Ca+2	=	n_ca3;:	0.25	beq		4.74		0.25	0	0
0			site	O10_4	num_posns	1	x=(	0.22	+x6_8103550-x2_8103550)*a0_8103550/a_8103550;:	0.22	y=	0.34	+y6_8103550-y2_8103550;:	0.34	z=(	0.193	+z6_8103550+z5_8103550-z2_8103550)*c0_8103550/c_8103550;:	0.193		occ	O-2	=	0,5*(n_ca3);:	0.125	beq		6.32		0	0	0.125
0			site	O10_2	num_posns	1	x=(	0.22	+x6_8103550-x2_8103550)*a0_8103550/a_8103550;:	0.22	y=	0.66	+y6_8103550+y2_8103550;:	0.66	z=(	0.193	+z6_8103550+z5_8103550-z2_8103550)*c0_8103550/c_8103550;:	0.193		occ	O-2	=	0,5*(n_ca3);:	0.125	beq		6.32		0	0	0.125
0			site	Ca3_1	num_posns	1	x=(	0.13	+x6_8103550+x3_8103550)*a0_8103550/a_8103550;:	0.13	y=	0.5	+y6_8103550-y3_8103550;:	0.5	z=(	0.251	+z6_8103550+z5_8103550-z3_8103550)*c0_8103550/c_8103550;:	0.251		occ	Ca+2	=	n_ca3;:	0.25	beq		4.74		0.25	0	0
0			site	O10_3	num_posns	1	x=(	0.78	+x6_8103550+x2_8103550)*a0_8103550/a_8103550;:	0.78	y=	0.34	+y6_8103550-y2_8103550;:	0.34	z=(	0.193	+z6_8103550+z5_8103550-z2_8103550)*c0_8103550/c_8103550;:	0.193		occ	O-2	=	0,5*(n_ca3);:	0.125	beq		6.32		0	0	0.125
0			site	O10_1	num_posns	1	x=(	0.78	+x6_8103550+x2_8103550)*a0_8103550/a_8103550;:	0.78	y=	0.66	+y6_8103550+y2_8103550;:	0.66	z=(	0.193	+z6_8103550+z5_8103550-z2_8103550)*c0_8103550/c_8103550;:	0.193		occ	O-2	=	0,5*(n_ca3);:	0.125	beq		6.32		0	0	0.125
0			site	O12_1	num_posns	1	x=(	0	+x7_8103550)*a0_8103550/a_8103550;:	0	y=	0	+y7_8103550;:	0	z=(	0.303	+z7_8103550+z6_8103550+z5_8103550)*c0_8103550/c_8103550;:	0.303		occ	O-2			0.5	beq		3.16		0	0	0.5
0			site	O9_2	num_posns	1	x=(	0.924	+x7_8103550)*a0_8103550/a_8103550;:	0.924	y=	0	+y7_8103550;:	0	z=(	0.307	+z7_8103550+z6_8103550+z5_8103550)*c0_8103550/c_8103550;:	0.307		occ	O-2			0.25	beq		6.32		0	0	0.25
0			site	O9_1	num_posns	1	x=(	0.076	+x7_8103550)*a0_8103550/a_8103550;:	0.076	y=	0	+y7_8103550;:	0	z=(	0.307	+z7_8103550+z6_8103550+z5_8103550)*c0_8103550/c_8103550;:	0.307		occ	O-2			0.25	beq		6.32		0	0	0.25
0			site	O7_2	num_posns	1	x=(	0.5	+x7_8103550)*a0_8103550/a_8103550;:	0.5	y=	0.67	+y7_8103550;:	0.67	z=(	0.311	+z7_8103550+z6_8103550+z5_8103550)*c0_8103550/c_8103550;:	0.311		occ	O-2			0.5	beq		4.18		0	0	0.5
0			site	O7_1	num_posns	1	x=(	0.5	+x7_8103550)*a0_8103550/a_8103550;:	0.5	y=	0.33	+y7_8103550;:	0.33	z=(	0.311	+z7_8103550+z6_8103550+z5_8103550)*c0_8103550/c_8103550;:	0.311		occ	O-2			0.5	beq		4.18		0	0	0.5
0			site	O6_1	num_posns	1	x=(	0.5	+x7_8103550)*a0_8103550/a_8103550;:	0.5	y=	0	+y7_8103550;:	0	z=(	0.348	+z7_8103550+z6_8103550+z5_8103550)*c0_8103550/c_8103550;:	0.348		occ	O-2			0.5	beq		1.89		0	0	0.5
0			site	Si3_2	num_posns	1	x=(	0.5	+x7_8103550)*a0_8103550/a_8103550;:	0.5	y=	0.586	+y7_8103550;:	0.586	z=(	0.373	+z7_8103550+z6_8103550+z5_8103550)*c0_8103550/c_8103550;:	0.373		occ	Si+4			0.5	beq		1.18		0	0.5	0
0			site	Si3_1	num_posns	1	x=(	0.5	+x7_8103550)*a0_8103550/a_8103550;:	0.5	y=	0.414	+y7_8103550;:	0.414	z=(	0.373	+z7_8103550+z6_8103550+z5_8103550)*c0_8103550/c_8103550;:	0.373		occ	Si+4			0.5	beq		1.18		0	0.5	0
0			site	O2_2	num_posns	1	x=(	0.735	+x7_8103550)*a0_8103550/a_8103550;:	0.735	y=	0.52	+y7_8103550;:	0.52	z=(	0.411	+z7_8103550+z6_8103550+z5_8103550)*c0_8103550/c_8103550;:	0.411		occ	O-2			0.5	beq		1.34		0	0	0.5
0			site	O2_4	num_posns	1	x=(	0.265	+x7_8103550)*a0_8103550/a_8103550;:	0.265	y=	0.52	+y7_8103550;:	0.52	z=(	0.411	+z7_8103550+z6_8103550+z5_8103550)*c0_8103550/c_8103550;:	0.411		occ	O-2			0.5	beq		1.34		0	0	0.5
0			site	O2_3	num_posns	1	x=(	0.735	+x7_8103550)*a0_8103550/a_8103550;:	0.735	y=	0.48	+y7_8103550;:	0.48	z=(	0.411	+z7_8103550+z6_8103550+z5_8103550)*c0_8103550/c_8103550;:	0.411		occ	O-2			0.5	beq		1.34		0	0	0.5
0			site	O2_1	num_posns	1	x=(	0.265	+x7_8103550)*a0_8103550/a_8103550;:	0.265	y=	0.48	+y7_8103550;:	0.48	z=(	0.411	+z7_8103550+z6_8103550+z5_8103550)*c0_8103550/c_8103550;:	0.411		occ	O-2			0.5	beq		1.34		0	0	0.5
0			site	Ca2_1	num_posns	1	x=(	0	+x7_8103550)*a0_8103550/a_8103550;:	0	y=	0	+y7_8103550;:	0	z=(	0.4135	+z7_8103550+z6_8103550+z5_8103550)*c0_8103550/c_8103550;:	0.4135		occ	Ca+2			1	beq		1.34		1	0	0
0			site	Ca1_5	num_posns	1	x=(	0.5	+x7_8103550)*a0_8103550/a_8103550;:	0.5	y=	0.5	+y7_8103550;:	0.5	z=(	0.5	+z7_8103550+z6_8103550+z5_8103550)*c0_8103550/c_8103550;:	0.5		occ	Ca+2			1	beq		1.34		1	0	0
0			site	O1_6	num_posns	1	x=(	0.235	+x7_8103550)*a0_8103550/a_8103550;:	0.235	y=	0.01	+y7_8103550;:	0.01	z=(	0.519	+z7_8103550+z6_8103550+z5_8103550+z1_8103550)*c0_8103550/c_8103550;:	0.519		occ	O-2			0.5	beq		1.34		0	0	0.5
0			site	O1_8	num_posns	1	x=(	0.765	+x7_8103550)*a0_8103550/a_8103550;:	0.765	y=	0.01	+y7_8103550;:	0.01	z=(	0.519	+z7_8103550+z6_8103550+z5_8103550+z1_8103550)*c0_8103550/c_8103550;:	0.519		occ	O-2			0.5	beq		1.34		0	0	0.5
0			site	O1_7	num_posns	1	x=(	0.235	+x7_8103550)*a0_8103550/a_8103550;:	0.235	y=	0.99	+y7_8103550;:	0.99	z=(	0.519	+z7_8103550+z6_8103550+z5_8103550+z1_8103550)*c0_8103550/c_8103550;:	0.519		occ	O-2			0.5	beq		1.34		0	0	0.5
0			site	O1_5	num_posns	1	x=(	0.765	+x7_8103550)*a0_8103550/a_8103550;:	0.765	y=	0.99	+y7_8103550;:	0.99	z=(	0.519	+z7_8103550+z6_8103550+z5_8103550+z1_8103550)*c0_8103550/c_8103550;:	0.519		occ	O-2			0.5	beq		1.34		0	0	0.5
0			site	Si4_6	num_posns	1	x=(	0	+x7_8103550)*a0_8103550/a_8103550;:	0	y=	0.075	+y7_8103550;:	0.075	z=(	0.557	+z7_8103550+z6_8103550+z5_8103550+z1_8103550)*c0_8103550/c_8103550;:	0.557		occ	Si+4			0.5	beq		1.18		0	0.5	0
0			site	Si4_5	num_posns	1	x=(	0	+x7_8103550)*a0_8103550/a_8103550;:	0	y=	0.925	+y7_8103550;:	0.925	z=(	0.557	+z7_8103550+z6_8103550+z5_8103550+z1_8103550)*c0_8103550/c_8103550;:	0.557		occ	Si+4			0.5	beq		1.18		0	0.5	0
0			site	O5_5	num_posns	1	x=(	0	+x7_8103550)*a0_8103550/a_8103550;:	0	y=	0.5	+y7_8103550;:	0.5	z=(	0.577	+z7_8103550+z6_8103550+z5_8103550+z1_8103550)*c0_8103550/c_8103550;:	0.577		occ	O-2			0.5	beq		1.89		0	0	0.5
0			site	O11_5	num_posns	1	x=(	0.5	+x7_8103550)*a0_8103550/a_8103550;:	0.5	y=	0.5	+y7_8103550;:	0.5	z=(	0.612	+z7_8103550+z6_8103550+z5_8103550+z1_8103550/2)*c0_8103550/c_8103550;:	0.612		occ	O-2			0.5	beq		3.16		0	0	0.5
0			site	O4_6	num_posns	1	x=(	0.43	+x7_8103550)*a0_8103550/a_8103550;:	0.43	y=	0.5	+y7_8103550;:	0.5	z=(	0.613	+z7_8103550+z6_8103550+z5_8103550+z1_8103550/2)*c0_8103550/c_8103550;:	0.613		occ	O-2			0.25	beq		6.32		0	0	0.25
0			site	O4_5	num_posns	1	x=(	0.57	+x7_8103550)*a0_8103550/a_8103550;:	0.57	y=	0.5	+y7_8103550;:	0.5	z=(	0.613	+z7_8103550+z6_8103550+z5_8103550+z1_8103550/2)*c0_8103550/c_8103550;:	0.613		occ	O-2			0.25	beq		6.32		0	0	0.25
0			site	O8_6	num_posns	1	x=(	0	+x7_8103550)*a0_8103550/a_8103550;:	0	y=	0.16	+y7_8103550;:	0.16	z=(	0.619	+z7_8103550+z6_8103550+z5_8103550+z1_8103550)*c0_8103550/c_8103550;:	0.619		occ	O-2			0.5	beq		4.18		0	0	0.5
0			site	O8_5	num_posns	1	x=(	0	+x7_8103550)*a0_8103550/a_8103550;:	0	y=	0.84	+y7_8103550;:	0.84	z=(	0.619	+z7_8103550+z6_8103550+z5_8103550+z1_8103550)*c0_8103550/c_8103550;:	0.619		occ	O-2			0.5	beq		4.18		0	0	0.5
0			site	Si2_2	num_posns	1	x=(	0.656	+x7_8103550)*a0_8103550/a_8103550;:	0.656	y=	0	+y7_8103550;:	0	z=(	0.282	+z7_8103550+z6_8103550+z5_8103550)*c0_8103550/c_8103550;:	0.282		occ	Si+4	=	n_bt;:	0.05	beq		2.76		0	0.05	0
0			site	Si2_1	num_posns	1	x=(	0.344	+x7_8103550)*a0_8103550/a_8103550;:	0.344	y=	0	+y7_8103550;:	0	z=(	0.282	+z7_8103550+z6_8103550+z5_8103550)*c0_8103550/c_8103550;:	0.282		occ	Si+4	=	n_bt;:	0.05	beq		2.76		0	0.05	0
0			site	O3_2	num_posns	1	x=(	0.68	+x7_8103550)*a0_8103550/a_8103550;:	0.68	y=	0	+y7_8103550;:	0	z=(	0.211	+z7_8103550+z6_8103550+z5_8103550)*c0_8103550/c_8103550;:	0.211		occ	O-2	=	n_bt+n_ca3;:	0.3	beq		6.32		0	0	0.3
0			site	O3_1	num_posns	1	x=(	0.32	+x7_8103550)*a0_8103550/a_8103550;:	0.32	y=	0	+y7_8103550;:	0	z=(	0.211	+z7_8103550+z6_8103550+z5_8103550)*c0_8103550/c_8103550;:	0.211		occ	O-2	=	n_bt+n_ca3;:	0.3	beq		6.32		0	0	0.3
0			site	Si1_6	num_posns	1	x=(	0.156	+x7_8103550)*a0_8103550/a_8103550;:	0.156	y=	0.5	+y7_8103550;:	0.5	z=(	0.641	+z7_8103550+z6_8103550+z5_8103550+z1_8103550)*c0_8103550/c_8103550;:	0.641		occ	Si+4	=	n_bt;:	0.05	beq		2.76		0	0.05	0
0			site	Si1_5	num_posns	1	x=(	0.844	+x7_8103550)*a0_8103550/a_8103550;:	0.844	y=	0.5	+y7_8103550;:	0.5	z=(	0.641	+z7_8103550+z6_8103550+z5_8103550+z1_8103550)*c0_8103550/c_8103550;:	0.641		occ	Si+4	=	n_bt;:	0.05	beq		2.76		0	0.05	0
0			site	O3_6	num_posns	1	x=(	0.18	+x7_8103550)*a0_8103550/a_8103550;:	0.18	y=	0.5	+y7_8103550;:	0.5	z=(	0.711	+z7_8103550+z6_8103550+z5_8103550+z1_8103550)*c0_8103550/c_8103550;:	0.711		occ	O-2	=	n_bt+n_ca3;:	0.3	beq		6.32		0	0	0.3
0			site	O3_5	num_posns	1	x=(	0.82	+x7_8103550)*a0_8103550/a_8103550;:	0.82	y=	0.5	+y7_8103550;:	0.5	z=(	0.711	+z7_8103550+z6_8103550+z5_8103550+z1_8103550)*c0_8103550/c_8103550;:	0.711		occ	O-2	=	n_bt+n_ca3;:	0.3	beq		6.32		0	0	0.3
0			site	Ca3_6	num_posns	1	x=(	0.37	+x7_8103550-x3_8103550)*a0_8103550/a_8103550;:	0.37	y=	0	+y7_8103550+y3_8103550;:	0	z=(	0.664	+z7_8103550+z6_8103550+z5_8103550+z1_8103550/3+z3_8103550)*c0_8103550/c_8103550;:	0.664		occ	Ca+2	=	n_ca3;:	0.25	beq		4.74		0.25	0	0
0			site	O10_7	num_posns	1	x=(	0.72	+x7_8103550+x2_8103550)*a0_8103550/a_8103550;:	0.72	y=	0.16	+y7_8103550+y2_8103550;:	0.16	z=(	0.722	+z7_8103550+z6_8103550+z5_8103550+z1_8103550/3+z2_8103550)*c0_8103550/c_8103550;:	0.722		occ	O-2	=	0,5*(n_ca3);:	0.125	beq		6.32		0	0	0.125
0			site	O10_5	num_posns	1	x=(	0.72	+x7_8103550+x2_8103550)*a0_8103550/a_8103550;:	0.72	y=	0.84	+y7_8103550-y2_8103550;:	0.84	z=(	0.722	+z7_8103550+z6_8103550+z5_8103550+z1_8103550/3+z2_8103550)*c0_8103550/c_8103550;:	0.722		occ	O-2	=	0,5*(n_ca3);:	0.125	beq		6.32		0	0	0.125
0			site	Ca3_5	num_posns	1	x=(	0.63	+x7_8103550+x3_8103550)*a0_8103550/a_8103550;:	0.63	y=	0	+y7_8103550-y3_8103550;:	0	z=(	0.664	+z7_8103550+z6_8103550+z5_8103550+z1_8103550/3+z3_8103550)*c0_8103550/c_8103550;:	0.664		occ	Ca+2	=	n_ca3;:	0.25	beq		4.74		0.25	0	0
0			site	O10_6	num_posns	1	x=(	0.28	+x7_8103550-x2_8103550)*a0_8103550/a_8103550;:	0.28	y=	0.16	+y7_8103550+y2_8103550;:	0.16	z=(	0.722	+z7_8103550+z6_8103550+z5_8103550+z1_8103550/3+z2_8103550)*c0_8103550/c_8103550;:	0.722		occ	O-2	=	0,5*(n_ca3);:	0.125	beq		6.32		0	0	0.125
0			site	O10_8	num_posns	1	x=(	0.28	+x7_8103550-x2_8103550)*a0_8103550/a_8103550;:	0.28	y=	0.84	+y7_8103550-y2_8103550;:	0.84	z=(	0.722	+z7_8103550+z6_8103550+z5_8103550+z1_8103550/3+z2_8103550)*c0_8103550/c_8103550;:	0.722		occ	O-2	=	0,5*(n_ca3);:	0.125	beq		6.32		0	0	0.125
0			site	Ca3_2	num_posns	1	x=(	0.87	+x7_8103550-x3_8103550)*a0_8103550/a_8103550;:	0.87	y=	0.5	+y7_8103550+y3_8103550;:	0.5	z=(	0.251	+z7_8103550+z6_8103550+z5_8103550-z3_8103550)*c0_8103550/c_8103550;:	0.251		occ	Ca+2	=	n_ca3;:	0.25	beq		4.74		0.25	0	0
0			site	O10_4	num_posns	1	x=(	0.22	+x7_8103550-x2_8103550)*a0_8103550/a_8103550;:	0.22	y=	0.34	+y7_8103550-y2_8103550;:	0.34	z=(	0.193	+z7_8103550+z6_8103550+z5_8103550-z2_8103550)*c0_8103550/c_8103550;:	0.193		occ	O-2	=	0,5*(n_ca3);:	0.125	beq		6.32		0	0	0.125
0			site	O10_2	num_posns	1	x=(	0.22	+x7_8103550-x2_8103550)*a0_8103550/a_8103550;:	0.22	y=	0.66	+y7_8103550+y2_8103550;:	0.66	z=(	0.193	+z7_8103550+z6_8103550+z5_8103550-z2_8103550)*c0_8103550/c_8103550;:	0.193		occ	O-2	=	0,5*(n_ca3);:	0.125	beq		6.32		0	0	0.125
0			site	Ca3_1	num_posns	1	x=(	0.13	+x7_8103550+x3_8103550)*a0_8103550/a_8103550;:	0.13	y=	0.5	+y7_8103550-y3_8103550;:	0.5	z=(	0.251	+z7_8103550+z6_8103550+z5_8103550-z3_8103550)*c0_8103550/c_8103550;:	0.251		occ	Ca+2	=	n_ca3;:	0.25	beq		4.74		0.25	0	0
0			site	O10_3	num_posns	1	x=(	0.78	+x7_8103550+x2_8103550)*a0_8103550/a_8103550;:	0.78	y=	0.34	+y7_8103550-y2_8103550;:	0.34	z=(	0.193	+z7_8103550+z6_8103550+z5_8103550-z2_8103550)*c0_8103550/c_8103550;:	0.193		occ	O-2	=	0,5*(n_ca3);:	0.125	beq		6.32		0	0	0.125
0			site	O10_1	num_posns	1	x=(	0.78	+x7_8103550+x2_8103550)*a0_8103550/a_8103550;:	0.78	y=	0.66	+y7_8103550+y2_8103550;:	0.66	z=(	0.193	+z7_8103550+z6_8103550+z5_8103550-z2_8103550)*c0_8103550/c_8103550;:	0.193		occ	O-2	=	0,5*(n_ca3);:	0.125	beq		6.32		0	0	0.125
0			site	O12_1	num_posns	1	x=(	0	+x8_8103550)*a0_8103550/a_8103550;:	0	y=	0	+y8_8103550;:	0	z=(	0.303	+z8_8103550+z7_8103550+z6_8103550+z5_8103550)*c0_8103550/c_8103550;:	0.303		occ	O-2			0.5	beq		3.16		0	0	0.5
0			site	O9_2	num_posns	1	x=(	0.924	+x8_8103550)*a0_8103550/a_8103550;:	0.924	y=	0	+y8_8103550;:	0	z=(	0.307	+z8_8103550+z7_8103550+z6_8103550+z5_8103550)*c0_8103550/c_8103550;:	0.307		occ	O-2			0.25	beq		6.32		0	0	0.25
0			site	O9_1	num_posns	1	x=(	0.076	+x8_8103550)*a0_8103550/a_8103550;:	0.076	y=	0	+y8_8103550;:	0	z=(	0.307	+z8_8103550+z7_8103550+z6_8103550+z5_8103550)*c0_8103550/c_8103550;:	0.307		occ	O-2			0.25	beq		6.32		0	0	0.25
0			site	O7_2	num_posns	1	x=(	0.5	+x8_8103550)*a0_8103550/a_8103550;:	0.5	y=	0.67	+y8_8103550;:	0.67	z=(	0.311	+z8_8103550+z7_8103550+z6_8103550+z5_8103550)*c0_8103550/c_8103550;:	0.311		occ	O-2			0.5	beq		4.18		0	0	0.5
0			site	O7_1	num_posns	1	x=(	0.5	+x8_8103550)*a0_8103550/a_8103550;:	0.5	y=	0.33	+y8_8103550;:	0.33	z=(	0.311	+z8_8103550+z7_8103550+z6_8103550+z5_8103550)*c0_8103550/c_8103550;:	0.311		occ	O-2			0.5	beq		4.18		0	0	0.5
0			site	O6_1	num_posns	1	x=(	0.5	+x8_8103550)*a0_8103550/a_8103550;:	0.5	y=	0	+y8_8103550;:	0	z=(	0.348	+z8_8103550+z7_8103550+z6_8103550+z5_8103550)*c0_8103550/c_8103550;:	0.348		occ	O-2			0.5	beq		1.89		0	0	0.5
0			site	Si3_2	num_posns	1	x=(	0.5	+x8_8103550)*a0_8103550/a_8103550;:	0.5	y=	0.586	+y8_8103550;:	0.586	z=(	0.373	+z8_8103550+z7_8103550+z6_8103550+z5_8103550)*c0_8103550/c_8103550;:	0.373		occ	Si+4			0.5	beq		1.18		0	0.5	0
0			site	Si3_1	num_posns	1	x=(	0.5	+x8_8103550)*a0_8103550/a_8103550;:	0.5	y=	0.414	+y8_8103550;:	0.414	z=(	0.373	+z8_8103550+z7_8103550+z6_8103550+z5_8103550)*c0_8103550/c_8103550;:	0.373		occ	Si+4			0.5	beq		1.18		0	0.5	0
0			site	O2_2	num_posns	1	x=(	0.735	+x8_8103550)*a0_8103550/a_8103550;:	0.735	y=	0.52	+y8_8103550;:	0.52	z=(	0.411	+z8_8103550+z7_8103550+z6_8103550+z5_8103550)*c0_8103550/c_8103550;:	0.411		occ	O-2			0.5	beq		1.34		0	0	0.5
0			site	O2_4	num_posns	1	x=(	0.265	+x8_8103550)*a0_8103550/a_8103550;:	0.265	y=	0.52	+y8_8103550;:	0.52	z=(	0.411	+z8_8103550+z7_8103550+z6_8103550+z5_8103550)*c0_8103550/c_8103550;:	0.411		occ	O-2			0.5	beq		1.34		0	0	0.5
0			site	O2_3	num_posns	1	x=(	0.735	+x8_8103550)*a0_8103550/a_8103550;:	0.735	y=	0.48	+y8_8103550;:	0.48	z=(	0.411	+z8_8103550+z7_8103550+z6_8103550+z5_8103550)*c0_8103550/c_8103550;:	0.411		occ	O-2			0.5	beq		1.34		0	0	0.5
0			site	O2_1	num_posns	1	x=(	0.265	+x8_8103550)*a0_8103550/a_8103550;:	0.265	y=	0.48	+y8_8103550;:	0.48	z=(	0.411	+z8_8103550+z7_8103550+z6_8103550+z5_8103550)*c0_8103550/c_8103550;:	0.411		occ	O-2			0.5	beq		1.34		0	0	0.5
0			site	Ca2_1	num_posns	1	x=(	0	+x8_8103550)*a0_8103550/a_8103550;:	0	y=	0	+y8_8103550;:	0	z=(	0.4135	+z8_8103550+z7_8103550+z6_8103550+z5_8103550)*c0_8103550/c_8103550;:	0.4135		occ	Ca+2			1	beq		1.34		1	0	0
0			site	Ca1_5	num_posns	1	x=(	0.5	+x8_8103550)*a0_8103550/a_8103550;:	0.5	y=	0.5	+y8_8103550;:	0.5	z=(	0.5	+z8_8103550+z7_8103550+z6_8103550+z5_8103550)*c0_8103550/c_8103550;:	0.5		occ	Ca+2			1	beq		1.34		1	0	0
0			site	O1_6	num_posns	1	x=(	0.235	+x8_8103550)*a0_8103550/a_8103550;:	0.235	y=	0.01	+y8_8103550;:	0.01	z=(	0.519	+z8_8103550+z7_8103550+z6_8103550+z5_8103550+z1_8103550)*c0_8103550/c_8103550;:	0.519		occ	O-2			0.5	beq		1.34		0	0	0.5
0			site	O1_8	num_posns	1	x=(	0.765	+x8_8103550)*a0_8103550/a_8103550;:	0.765	y=	0.01	+y8_8103550;:	0.01	z=(	0.519	+z8_8103550+z7_8103550+z6_8103550+z5_8103550+z1_8103550)*c0_8103550/c_8103550;:	0.519		occ	O-2			0.5	beq		1.34		0	0	0.5
0			site	O1_7	num_posns	1	x=(	0.235	+x8_8103550)*a0_8103550/a_8103550;:	0.235	y=	0.99	+y8_8103550;:	0.99	z=(	0.519	+z8_8103550+z7_8103550+z6_8103550+z5_8103550+z1_8103550)*c0_8103550/c_8103550;:	0.519		occ	O-2			0.5	beq		1.34		0	0	0.5
0			site	O1_5	num_posns	1	x=(	0.765	+x8_8103550)*a0_8103550/a_8103550;:	0.765	y=	0.99	+y8_8103550;:	0.99	z=(	0.519	+z8_8103550+z7_8103550+z6_8103550+z5_8103550+z1_8103550)*c0_8103550/c_8103550;:	0.519		occ	O-2			0.5	beq		1.34		0	0	0.5
0			site	Si4_6	num_posns	1	x=(	0	+x8_8103550)*a0_8103550/a_8103550;:	0	y=	0.075	+y8_8103550;:	0.075	z=(	0.557	+z8_8103550+z7_8103550+z6_8103550+z5_8103550+z1_8103550)*c0_8103550/c_8103550;:	0.557		occ	Si+4			0.5	beq		1.18		0	0.5	0
0			site	Si4_5	num_posns	1	x=(	0	+x8_8103550)*a0_8103550/a_8103550;:	0	y=	0.925	+y8_8103550;:	0.925	z=(	0.557	+z8_8103550+z7_8103550+z6_8103550+z5_8103550+z1_8103550)*c0_8103550/c_8103550;:	0.557		occ	Si+4			0.5	beq		1.18		0	0.5	0
0			site	O5_5	num_posns	1	x=(	0	+x8_8103550)*a0_8103550/a_8103550;:	0	y=	0.5	+y8_8103550;:	0.5	z=(	0.577	+z8_8103550+z7_8103550+z6_8103550+z5_8103550+z1_8103550)*c0_8103550/c_8103550;:	0.577		occ	O-2			0.5	beq		1.89		0	0	0.5
0			site	O11_5	num_posns	1	x=(	0.5	+x8_8103550)*a0_8103550/a_8103550;:	0.5	y=	0.5	+y8_8103550;:	0.5	z=(	0.612	+z8_8103550+z7_8103550+z6_8103550+z5_8103550+z1_8103550/2)*c0_8103550/c_8103550;:	0.612		occ	O-2			0.5	beq		3.16		0	0	0.5
0			site	O4_6	num_posns	1	x=(	0.43	+x8_8103550)*a0_8103550/a_8103550;:	0.43	y=	0.5	+y8_8103550;:	0.5	z=(	0.613	+z8_8103550+z7_8103550+z6_8103550+z5_8103550+z1_8103550/2)*c0_8103550/c_8103550;:	0.613		occ	O-2			0.25	beq		6.32		0	0	0.25
0			site	O4_5	num_posns	1	x=(	0.57	+x8_8103550)*a0_8103550/a_8103550;:	0.57	y=	0.5	+y8_8103550;:	0.5	z=(	0.613	+z8_8103550+z7_8103550+z6_8103550+z5_8103550+z1_8103550/2)*c0_8103550/c_8103550;:	0.613		occ	O-2			0.25	beq		6.32		0	0	0.25
0			site	O8_6	num_posns	1	x=(	0	+x8_8103550)*a0_8103550/a_8103550;:	0	y=	0.16	+y8_8103550;:	0.16	z=(	0.619	+z8_8103550+z7_8103550+z6_8103550+z5_8103550+z1_8103550)*c0_8103550/c_8103550;:	0.619		occ	O-2			0.5	beq		4.18		0	0	0.5
0			site	O8_5	num_posns	1	x=(	0	+x8_8103550)*a0_8103550/a_8103550;:	0	y=	0.84	+y8_8103550;:	0.84	z=(	0.619	+z8_8103550+z7_8103550+z6_8103550+z5_8103550+z1_8103550)*c0_8103550/c_8103550;:	0.619		occ	O-2			0.5	beq		4.18		0	0	0.5
0			site	Si2_2	num_posns	1	x=(	0.656	+x8_8103550)*a0_8103550/a_8103550;:	0.656	y=	0	+y8_8103550;:	0	z=(	0.282	+z8_8103550+z7_8103550+z6_8103550+z5_8103550)*c0_8103550/c_8103550;:	0.282		occ	Si+4	=	n_bt;:	0.05	beq		2.76		0	0.05	0
0			site	Si2_1	num_posns	1	x=(	0.344	+x8_8103550)*a0_8103550/a_8103550;:	0.344	y=	0	+y8_8103550;:	0	z=(	0.282	+z8_8103550+z7_8103550+z6_8103550+z5_8103550)*c0_8103550/c_8103550;:	0.282		occ	Si+4	=	n_bt;:	0.05	beq		2.76		0	0.05	0
0			site	O3_2	num_posns	1	x=(	0.68	+x8_8103550)*a0_8103550/a_8103550;:	0.68	y=	0	+y8_8103550;:	0	z=(	0.211	+z8_8103550+z7_8103550+z6_8103550+z5_8103550)*c0_8103550/c_8103550;:	0.211		occ	O-2	=	n_bt+n_ca3;:	0.3	beq		6.32		0	0	0.3
0			site	O3_1	num_posns	1	x=(	0.32	+x8_8103550)*a0_8103550/a_8103550;:	0.32	y=	0	+y8_8103550;:	0	z=(	0.211	+z8_8103550+z7_8103550+z6_8103550+z5_8103550)*c0_8103550/c_8103550;:	0.211		occ	O-2	=	n_bt+n_ca3;:	0.3	beq		6.32		0	0	0.3
0			site	Si1_6	num_posns	1	x=(	0.156	+x8_8103550)*a0_8103550/a_8103550;:	0.156	y=	0.5	+y8_8103550;:	0.5	z=(	0.641	+z8_8103550+z7_8103550+z6_8103550+z5_8103550+z1_8103550)*c0_8103550/c_8103550;:	0.641		occ	Si+4	=	n_bt;:	0.05	beq		2.76		0	0.05	0
0			site	Si1_5	num_posns	1	x=(	0.844	+x8_8103550)*a0_8103550/a_8103550;:	0.844	y=	0.5	+y8_8103550;:	0.5	z=(	0.641	+z8_8103550+z7_8103550+z6_8103550+z5_8103550+z1_8103550)*c0_8103550/c_8103550;:	0.641		occ	Si+4	=	n_bt;:	0.05	beq		2.76		0	0.05	0
0			site	O3_6	num_posns	1	x=(	0.18	+x8_8103550)*a0_8103550/a_8103550;:	0.18	y=	0.5	+y8_8103550;:	0.5	z=(	0.711	+z8_8103550+z7_8103550+z6_8103550+z5_8103550+z1_8103550)*c0_8103550/c_8103550;:	0.711		occ	O-2	=	n_bt+n_ca3;:	0.3	beq		6.32		0	0	0.3
0			site	O3_5	num_posns	1	x=(	0.82	+x8_8103550)*a0_8103550/a_8103550;:	0.82	y=	0.5	+y8_8103550;:	0.5	z=(	0.711	+z8_8103550+z7_8103550+z6_8103550+z5_8103550+z1_8103550)*c0_8103550/c_8103550;:	0.711		occ	O-2	=	n_bt+n_ca3;:	0.3	beq		6.32		0	0	0.3
0			site	Ca3_6	num_posns	1	x=(	0.37	+x8_8103550-x3_8103550)*a0_8103550/a_8103550;:	0.37	y=	0	+y8_8103550+y3_8103550;:	0	z=(	0.664	+z8_8103550+z7_8103550+z6_8103550+z5_8103550+z1_8103550/3+z3_8103550)*c0_8103550/c_8103550;:	0.664		occ	Ca+2	=	n_ca3;:	0.25	beq		4.74		0.25	0	0
0			site	O10_7	num_posns	1	x=(	0.72	+x8_8103550+x2_8103550)*a0_8103550/a_8103550;:	0.72	y=	0.16	+y8_8103550+y2_8103550;:	0.16	z=(	0.722	+z8_8103550+z7_8103550+z6_8103550+z5_8103550+z1_8103550/3+z2_8103550)*c0_8103550/c_8103550;:	0.722		occ	O-2	=	0,5*(n_ca3);:	0.125	beq		6.32		0	0	0.125
0			site	O10_5	num_posns	1	x=(	0.72	+x8_8103550+x2_8103550)*a0_8103550/a_8103550;:	0.72	y=	0.84	+y8_8103550-y2_8103550;:	0.84	z=(	0.722	+z8_8103550+z7_8103550+z6_8103550+z5_8103550+z1_8103550/3+z2_8103550)*c0_8103550/c_8103550;:	0.722		occ	O-2	=	0,5*(n_ca3);:	0.125	beq		6.32		0	0	0.125
0			site	Ca3_5	num_posns	1	x=(	0.63	+x8_8103550+x3_8103550)*a0_8103550/a_8103550;:	0.63	y=	0	+y8_8103550-y3_8103550;:	0	z=(	0.664	+z8_8103550+z7_8103550+z6_8103550+z5_8103550+z1_8103550/3+z3_8103550)*c0_8103550/c_8103550;:	0.664		occ	Ca+2	=	n_ca3;:	0.25	beq		4.74		0.25	0	0
0			site	O10_6	num_posns	1	x=(	0.28	+x8_8103550-x2_8103550)*a0_8103550/a_8103550;:	0.28	y=	0.16	+y8_8103550+y2_8103550;:	0.16	z=(	0.722	+z8_8103550+z7_8103550+z6_8103550+z5_8103550+z1_8103550/3+z2_8103550)*c0_8103550/c_8103550;:	0.722		occ	O-2	=	0,5*(n_ca3);:	0.125	beq		6.32		0	0	0.125
0			site	O10_8	num_posns	1	x=(	0.28	+x8_8103550-x2_8103550)*a0_8103550/a_8103550;:	0.28	y=	0.84	+y8_8103550-y2_8103550;:	0.84	z=(	0.722	+z8_8103550+z7_8103550+z6_8103550+z5_8103550+z1_8103550/3+z2_8103550)*c0_8103550/c_8103550;:	0.722		occ	O-2	=	0,5*(n_ca3);:	0.125	beq		6.32		0	0	0.125
0			site	Ca3_2	num_posns	1	x=(	0.87	+x8_8103550-x3_8103550)*a0_8103550/a_8103550;:	0.87	y=	0.5	+y8_8103550+y3_8103550;:	0.5	z=(	0.251	+z8_8103550+z7_8103550+z6_8103550+z5_8103550-z3_8103550)*c0_8103550/c_8103550;:	0.251		occ	Ca+2	=	n_ca3;:	0.25	beq		4.74		0.25	0	0
0			site	O10_4	num_posns	1	x=(	0.22	+x8_8103550-x2_8103550)*a0_8103550/a_8103550;:	0.22	y=	0.34	+y8_8103550-y2_8103550;:	0.34	z=(	0.193	+z8_8103550+z7_8103550+z6_8103550+z5_8103550-z2_8103550)*c0_8103550/c_8103550;:	0.193		occ	O-2	=	0,5*(n_ca3);:	0.125	beq		6.32		0	0	0.125
0			site	O10_2	num_posns	1	x=(	0.22	+x8_8103550-x2_8103550)*a0_8103550/a_8103550;:	0.22	y=	0.66	+y8_8103550+y2_8103550;:	0.66	z=(	0.193	+z8_8103550+z7_8103550+z6_8103550+z5_8103550-z2_8103550)*c0_8103550/c_8103550;:	0.193		occ	O-2	=	0,5*(n_ca3);:	0.125	beq		6.32		0	0	0.125
0			site	Ca3_1	num_posns	1	x=(	0.13	+x8_8103550+x3_8103550)*a0_8103550/a_8103550;:	0.13	y=	0.5	+y8_8103550-y3_8103550;:	0.5	z=(	0.251	+z8_8103550+z7_8103550+z6_8103550+z5_8103550-z3_8103550)*c0_8103550/c_8103550;:	0.251		occ	Ca+2	=	n_ca3;:	0.25	beq		4.74		0.25	0	0
0			site	O10_3	num_posns	1	x=(	0.78	+x8_8103550+x2_8103550)*a0_8103550/a_8103550;:	0.78	y=	0.34	+y8_8103550-y2_8103550;:	0.34	z=(	0.193	+z8_8103550+z7_8103550+z6_8103550+z5_8103550-z2_8103550)*c0_8103550/c_8103550;:	0.193		occ	O-2	=	0,5*(n_ca3);:	0.125	beq		6.32		0	0	0.125
0			site	O10_1	num_posns	1	x=(	0.78	+x8_8103550+x2_8103550)*a0_8103550/a_8103550;:	0.78	y=	0.66	+y8_8103550+y2_8103550;:	0.66	z=(	0.193	+z8_8103550+z7_8103550+z6_8103550+z5_8103550-z2_8103550)*c0_8103550/c_8103550;:	0.193		occ	O-2	=	0,5*(n_ca3);:	0.125	beq		6.32		0	0	0.125

## Sheet: nanocrystalline C-S-H (fibrils)
	Hamid, S. A. (1981). Z. Kristallogr. 154, 189–198
	Tobermorite 11A
	COD 8103550
	space_group Imm2
	sites		72
	a		5.586
	b		3.696																										Ca+2	Si+4	O-2	Ca/Si
	c		22.779		Code for TOPAS syntax in		blue
					Please note the decimal separator for TOPAS syntax is a dot																								4.5	6	20	0.75
			site	Ca1	num_posns	2	x			0	y			0	z			0		occ	Ca+2			1	beq		1.34		2	0	0
			site	Ca2	num_posns	2	x			0	y			0	z			0.4135		occ	Ca+2			1	beq		1.34		2	0	0
			site	Ca3	num_posns	4	x			0.244	y			0.5	z			0.198		occ	Ca+2			0.125	beq		4.74		0.5	0	0
			site	O1	num_posns	8	x			0.265	y			0.49	z			0.019		occ	O-2			0.5	beq		1.34		0	0	4
			site	O10	num_posns	4	x			0.35	y			0	z			0.213		occ	O-2			0.25	beq		6.32		0	0	1
			site	O11	num_posns	2	x			0	y			0	z			0.112		occ	O-2			0.5	beq		3.16		0	0	1
			site	O12	num_posns	2	x			0	y			0	z			0.303		occ	O-2			0.5	beq		3.16		0	0	1
			site	O2	num_posns	8	x			0.265	y			0.48	z			0.411		occ	O-2			0.5	beq		1.34		0	0	4
			site	O3	num_posns	4	x			0.32	y			0	z			0.211		occ	O-2			0.25	beq		6.32		0	0	1
			site	O4	num_posns	4	x			0.07	y			0	z			0.113		occ	O-2			0.25	beq		6.32		0	0	1
			site	O5	num_posns	2	x			0.5	y			0	z			0.077		occ	O-2			0.5	beq		1.89		0	0	1
			site	O6	num_posns	2	x			0.5	y			0	z			0.348		occ	O-2			0.5	beq		1.89		0	0	1
			site	O7	num_posns	4	x			0.5	y			0.33	z			0.311		occ	O-2			0.5	beq		4.18		0	0	2
			site	O8	num_posns	4	x			0.5	y			0.34	z			0.119		occ	O-2			0.5	beq		4.18		0	0	2
			site	O9	num_posns	4	x			0.076	y			0	z			0.307		occ	O-2			0.25	beq		6.32		0	0	1
			site	Si1	num_posns	4	x			0.322	y			0	z			0.141		occ	Si+4			0.25	beq		2.76		0	1	0
			site	Si2	num_posns	4	x			0.344	y			0	z			0.282		occ	Si+4			0.25	beq		2.76		0	1	0
			site	Si3	num_posns	4	x			0.5	y			0.414	z			0.373		occ	Si+4			0.5	beq		1.18		0	2	0
			site	Si4	num_posns	4	x			0.5	y			0.425	z			0.057		occ	Si+4			0.5	beq		1.18		0	2	0
																													Ca+2	Si+4	O-2	Ca/Si	H2O/Si
	space_group P1					72																							4.5	6	20	0.75
-x,-y,z			site	Ca3_2	num_posns	1	x			0.756	y			0.5	z			0.198		occ	Ca+2			0.125	beq		4.74		0.125	0	0
-x,-y,z			site	O1_2	num_posns	1	x			0.735	y			0.51	z			0.019		occ	O-2			0.5	beq		1.34		0	0	0.5
x,-y,z			site	O1_4	num_posns	1	x			0.265	y			0.51	z			0.019		occ	O-2			0.5	beq		1.34		0	0	0.5
-x,-y,z			site	O2_2	num_posns	1	x			0.735	y			0.52	z			0.411		occ	O-2			0.5	beq		1.34		0	0	0.5
x,-y,z			site	O2_4	num_posns	1	x			0.265	y			0.52	z			0.411		occ	O-2			0.5	beq		1.34		0	0	0.5
-x,-y,z			site	Si4_2	num_posns	1	x			0.5	y			0.575	z			0.057		occ	Si+4			0.5	beq		1.18		0	0.5	0
-x,-y,z			site	Si3_2	num_posns	1	x			0.5	y			0.586	z			0.373		occ	Si+4			0.5	beq		1.18		0	0.5	0
-x,-y,z			site	O8_2	num_posns	1	x			0.5	y			0.66	z			0.119		occ	O-2			0.5	beq		4.18		0	0	0.5
-x,-y,z			site	O7_2	num_posns	1	x			0.5	y			0.67	z			0.311		occ	O-2			0.5	beq		4.18		0	0	0.5
-x,-y,z			site	O10_2	num_posns	1	x			0.65	y			0	z			0.213		occ	O-2			0.25	beq		6.32		0	0	0.25
-x,-y,z			site	Si2_2	num_posns	1	x			0.656	y			0	z			0.282		occ	Si+4			0.25	beq		2.76		0	0.25	0
-x,-y,z			site	Si1_2	num_posns	1	x			0.678	y			0	z			0.141		occ	Si+4			0.25	beq		2.76		0	0.25	0
-x,-y,z			site	O3_2	num_posns	1	x			0.68	y			0	z			0.211		occ	O-2			0.25	beq		6.32		0	0	0.25
-x,-y,z			site	O9_2	num_posns	1	x			0.924	y			0	z			0.307		occ	O-2			0.25	beq		6.32		0	0	0.25
-x,-y,z			site	O4_2	num_posns	1	x			0.93	y			0	z			0.113		occ	O-2			0.25	beq		6.32		0	0	0.25
x,y,z			site	Ca1_1	num_posns	1	x			0	y			0	z			0		occ	Ca+2			1	beq		1.34		1	0	0
x,y,z			site	Ca2_1	num_posns	1	x			0	y			0	z			0.4135		occ	Ca+2			1	beq		1.34		1	0	0
x,y,z			site	O11_1	num_posns	1	x			0	y			0	z			0.112		occ	O-2			0.5	beq		3.16		0	0	0.5
x,y,z			site	O12_1	num_posns	1	x			0	y			0	z			0.303		occ	O-2			0.5	beq		3.16		0	0	0.5
x,y,z			site	O4_1	num_posns	1	x			0.07	y			0	z			0.113		occ	O-2			0.25	beq		6.32		0	0	0.25
x,y,z			site	O9_1	num_posns	1	x			0.076	y			0	z			0.307		occ	O-2			0.25	beq		6.32		0	0	0.25
-x+1/2,-y+1/2,z+1/2			site	Ca3_6	num_posns	1	x			0.256	y			0	z			0.698		occ	Ca+2			0.125	beq		4.74		0.125	0	0
x,y,z			site	O3_1	num_posns	1	x			0.32	y			0	z			0.211		occ	O-2			0.25	beq		6.32		0	0	0.25
x,y,z			site	Si1_1	num_posns	1	x			0.322	y			0	z			0.141		occ	Si+4			0.25	beq		2.76		0	0.25	0
x,y,z			site	Si2_1	num_posns	1	x			0.344	y			0	z			0.282		occ	Si+4			0.25	beq		2.76		0	0.25	0
x,y,z			site	O10_1	num_posns	1	x			0.35	y			0	z			0.213		occ	O-2			0.25	beq		6.32		0	0	0.25
x,y,z			site	O5_1	num_posns	1	x			0.5	y			0	z			0.077		occ	O-2			0.5	beq		1.89		0	0	0.5
x,y,z			site	O6_1	num_posns	1	x			0.5	y			0	z			0.348		occ	O-2			0.5	beq		1.89		0	0	0.5
-x+1/2,-y+1/2,z+1/2			site	O1_6	num_posns	1	x			0.235	y			0.01	z			0.519		occ	O-2			0.5	beq		1.34		0	0	0.5
x+1/2,-y+1/2,z+1/2			site	O1_8	num_posns	1	x			0.765	y			0.01	z			0.519		occ	O-2			0.5	beq		1.34		0	0	0.5
-x+1/2,-y+1/2,z+1/2			site	O2_6	num_posns	1	x			0.235	y			0.02	z			0.911		occ	O-2			0.5	beq		1.34		0	0	0.5
x+1/2,-y+1/2,z+1/2			site	O2_8	num_posns	1	x			0.765	y			0.02	z			0.911		occ	O-2			0.5	beq		1.34		0	0	0.5
-x+1/2,-y+1/2,z+1/2			site	Si4_6	num_posns	1	x			0	y			0.075	z			0.557		occ	Si+4			0.5	beq		1.18		0	0.5	0
-x+1/2,-y+1/2,z+1/2			site	Si3_6	num_posns	1	x			0	y			0.086	z			0.873		occ	Si+4			0.5	beq		1.18		0	0.5	0
-x+1/2,-y+1/2,z+1/2			site	O8_6	num_posns	1	x			0	y			0.16	z			0.619		occ	O-2			0.5	beq		4.18		0	0	0.5
-x+1/2,-y+1/2,z+1/2			site	O7_6	num_posns	1	x			0	y			0.17	z			0.811		occ	O-2			0.5	beq		4.18		0	0	0.5
x,y,z			site	O7_1	num_posns	1	x			0.5	y			0.33	z			0.311		occ	O-2			0.5	beq		4.18		0	0	0.5
x,y,z			site	O8_1	num_posns	1	x			0.5	y			0.34	z			0.119		occ	O-2			0.5	beq		4.18		0	0	0.5
x,y,z			site	Si3_1	num_posns	1	x			0.5	y			0.414	z			0.373		occ	Si+4			0.5	beq		1.18		0	0.5	0
x,y,z			site	Si4_1	num_posns	1	x			0.5	y			0.425	z			0.057		occ	Si+4			0.5	beq		1.18		0	0.5	0
-x,y,z			site	O2_3	num_posns	1	x			0.735	y			0.48	z			0.411		occ	O-2			0.5	beq		1.34		0	0	0.5
x,y,z			site	O2_1	num_posns	1	x			0.265	y			0.48	z			0.411		occ	O-2			0.5	beq		1.34		0	0	0.5
-x,y,z			site	O1_3	num_posns	1	x			0.735	y			0.49	z			0.019		occ	O-2			0.5	beq		1.34		0	0	0.5
x,y,z			site	O1_1	num_posns	1	x			0.265	y			0.49	z			0.019		occ	O-2			0.5	beq		1.34		0	0	0.5
-x+1/2,-y+1/2,z+1/2			site	O10_6	num_posns	1	x			0.15	y			0.5	z			0.713		occ	O-2			0.25	beq		6.32		0	0	0.25
-x+1/2,-y+1/2,z+1/2			site	Si2_6	num_posns	1	x			0.156	y			0.5	z			0.782		occ	Si+4			0.25	beq		2.76		0	0.25	0
-x+1/2,-y+1/2,z+1/2			site	Si1_6	num_posns	1	x			0.178	y			0.5	z			0.641		occ	Si+4			0.25	beq		2.76		0	0.25	0
-x+1/2,-y+1/2,z+1/2			site	O3_6	num_posns	1	x			0.18	y			0.5	z			0.711		occ	O-2			0.25	beq		6.32		0	0	0.25
x,y,z			site	Ca3_1	num_posns	1	x			0.244	y			0.5	z			0.198		occ	Ca+2			0.125	beq		4.74		0.125	0	0
-x+1/2,-y+1/2,z+1/2			site	O9_6	num_posns	1	x			0.424	y			0.5	z			0.807		occ	O-2			0.25	beq		6.32		0	0	0.25
-x+1/2,-y+1/2,z+1/2			site	O4_6	num_posns	1	x			0.43	y			0.5	z			0.613		occ	O-2			0.25	beq		6.32		0	0	0.25
x+1/2,y+1/2,z+1/2			site	Ca1_5	num_posns	1	x			0.5	y			0.5	z			0.5		occ	Ca+2			1	beq		1.34		1	0	0
x+1/2,y+1/2,z+1/2			site	Ca2_5	num_posns	1	x			0.5	y			0.5	z			0.9135		occ	Ca+2			1	beq		1.34		1	0	0
x+1/2,y+1/2,z+1/2			site	O11_5	num_posns	1	x			0.5	y			0.5	z			0.612		occ	O-2			0.5	beq		3.16		0	0	0.5
x+1/2,y+1/2,z+1/2			site	O12_5	num_posns	1	x			0.5	y			0.5	z			0.803		occ	O-2			0.5	beq		3.16		0	0	0.5
x+1/2,y+1/2,z+1/2			site	O4_5	num_posns	1	x			0.57	y			0.5	z			0.613		occ	O-2			0.25	beq		6.32		0	0	0.25
x+1/2,y+1/2,z+1/2			site	O9_5	num_posns	1	x			0.576	y			0.5	z			0.807		occ	O-2			0.25	beq		6.32		0	0	0.25
x+1/2,y+1/2,z+1/2			site	O3_5	num_posns	1	x			0.82	y			0.5	z			0.711		occ	O-2			0.25	beq		6.32		0	0	0.25
x+1/2,y+1/2,z+1/2			site	Si1_5	num_posns	1	x			0.822	y			0.5	z			0.641		occ	Si+4			0.25	beq		2.76		0	0.25	0
x+1/2,y+1/2,z+1/2			site	Si2_5	num_posns	1	x			0.844	y			0.5	z			0.782		occ	Si+4			0.25	beq		2.76		0	0.25	0
x+1/2,y+1/2,z+1/2			site	O10_5	num_posns	1	x			0.85	y			0.5	z			0.713		occ	O-2			0.25	beq		6.32		0	0	0.25
x+1/2,y+1/2,z+1/2			site	O5_5	num_posns	1	x			0	y			0.5	z			0.577		occ	O-2			0.5	beq		1.89		0	0	0.5
x+1/2,y+1/2,z+1/2			site	O6_5	num_posns	1	x			0	y			0.5	z			0.848		occ	O-2			0.5	beq		1.89		0	0	0.5
x+1/2,y+1/2,z+1/2			site	O7_5	num_posns	1	x			0	y			0.83	z			0.811		occ	O-2			0.5	beq		4.18		0	0	0.5
x+1/2,y+1/2,z+1/2			site	O8_5	num_posns	1	x			0	y			0.84	z			0.619		occ	O-2			0.5	beq		4.18		0	0	0.5
x+1/2,y+1/2,z+1/2			site	Si3_5	num_posns	1	x			0	y			0.914	z			0.873		occ	Si+4			0.5	beq		1.18		0	0.5	0
x+1/2,y+1/2,z+1/2			site	Si4_5	num_posns	1	x			0	y			0.925	z			0.557		occ	Si+4			0.5	beq		1.18		0	0.5	0
-x+1/2,y+1/2,z+1/2			site	O2_7	num_posns	1	x			0.235	y			0.98	z			0.911		occ	O-2			0.5	beq		1.34		0	0	0.5
x+1/2,y+1/2,z+1/2			site	O2_5	num_posns	1	x			0.765	y			0.98	z			0.911		occ	O-2			0.5	beq		1.34		0	0	0.5
-x+1/2,y+1/2,z+1/2			site	O1_7	num_posns	1	x			0.235	y			0.99	z			0.519		occ	O-2			0.5	beq		1.34		0	0	0.5
x+1/2,y+1/2,z+1/2			site	O1_5	num_posns	1	x			0.765	y			0.99	z			0.519		occ	O-2			0.5	beq		1.34		0	0	0.5
x+1/2,y+1/2,z+1/2			site	Ca3_5	num_posns	1	x			0.744	y			0	z			0.698		occ	Ca+2			0.125	beq		4.74		0.125	0	0
																													Ca+2	Si+4	O-2	Ca/Si	H2O/Si
	main layer																												4.5	6	20	0.75
	removed		site	Ca1_1	num_posns	1	x			0	y			0	z			0		occ	Ca+2			1	beq		1.34		1	0	0
	removed		site	O1_2	num_posns	1	x			0.93	y			0	z			0.113		occ	O-2			0.25	beq		1.34		0	0	0.25
	removed		site	O1_4	num_posns	1	x			0.5	y			0.66	z			0.119		occ	O-2			0.5	beq		1.34		0	0	0.5
	removed		site	O1_3	num_posns	1	x			0.07	y			0	z			0.113		occ	O-2			0.25	beq		1.34		0	0	0.25
	removed		site	O1_1	num_posns	1	x			0	y			0	z			0.112		occ	O-2			0.5	beq		1.34		0	0	0.5
	removed		site	Si4_2	num_posns	1	x			0.235	y			0.98	z			0.911		occ	O-2			0.5	beq		1.18		0	0	0.5
	removed		site	Si4_1	num_posns	1	x			0.765	y			0.02	z			0.911		occ	O-2			0.5	beq		1.18		0	0	0.5
	removed		site	O5_1	num_posns	1	x			0.765	y			0.99	z			0.519		occ	O-2			0.5	beq		1.89		0	0	0.5
	removed		site	O11_1	num_posns	1	x			0.35	y			0	z			0.213		occ	O-2			0.25	beq		3.16		0	0	0.25
	removed		site	O4_2	num_posns	1	x			0.235	y			0.01	z			0.519		occ	O-2			0.5	beq		6.32		0	0	0.5
	removed		site	O4_1	num_posns	1	x			0.5	y			0.5	z			0.5		occ	Ca+2			1	beq		6.32		1	0	0
	removed		site	O8_2	num_posns	1	x			0.178	y			0.5	z			0.641		occ	Si+4			0.25	beq		4.18		0	0.25	0
	removed		site	O8_1	num_posns	1	x			0	y			0.84	z			0.619		occ	O-2			0.5	beq		4.18		0	0	0.5
	removed		site	Si1_2	num_posns	1	x			0.156	y			0.5	z			0.782		occ	Si+4			0.25	beq		2.76		0	0.25	0
	removed		site	Si1_1	num_posns	1	x			0.85	y			0.5	z			0.713		occ	O-2			0.25	beq		2.76		0	0	0.25
	removed		site	Ca3_2	num_posns	1	x			0.5	y			0.575	z			0.057		occ	Si+4			0.5	beq		4.74		0	0.5	0
	removed		site	Ca3_1	num_posns	1	x			0.265	y			0.49	z			0.019		occ	O-2			0.5	beq		4.74		0	0	0.5
			site	O3_2	num_posns	1	x			0.735	y			0.48	z			0.411		occ	O-2			0.5	beq		6.32		0	0	0.5
			site	O3_1	num_posns	1	x			0.265	y			0.52	z			0.411		occ	O-2			0.5	beq		6.32		0	0	0.5
	removed		site	O10_2	num_posns	1	x			0.68	y			0	z			0.211		occ	O-2			0.25	beq		6.32		0	0	0.25
	removed		site	O10_1	num_posns	1	x			0.244	y			0.5	z			0.198		occ	Ca+2			0.125	beq		6.32		0.125	0	0
			site	Si2_2	num_posns	1	x			0.576	y			0.5	z			0.807		occ	O-2			0.25	beq		2.76		0	0	0.25
			site	Si2_1	num_posns	1	x			0.424	y			0.5	z			0.807		occ	O-2			0.25	beq		2.76		0	0	0.25
			site	O12_1	num_posns	1	x			0.344	y			0	z			0.282		occ	Si+4			0.25	beq		3.16		0	0.25	0
			site	O9_2	num_posns	1	x			0.18	y			0.5	z			0.711		occ	O-2			0.25	beq		6.32		0	0	0.25
			site	O9_1	num_posns	1	x			0.744	y			0	z			0.698		occ	Ca+2			0.125	beq		6.32		0.125	0	0
			site	O7_2	num_posns	1	x			0.43	y			0.5	z			0.613		occ	O-2			0.25	beq		4.18		0	0	0.25
			site	O7_1	num_posns	1	x			0.5	y			0.5	z			0.612		occ	O-2			0.5	beq		4.18		0	0	0.5
			site	O6_1	num_posns	1	x			0	y			0.925	z			0.557		occ	Si+4			0.5	beq		1.89		0	0.5	0
			site	Si3_2	num_posns	1	x			0	y			0.086	z			0.873		occ	Si+4			0.5	beq		1.18		0	0.5	0
			site	Si3_1	num_posns	1	x			0	y			0.5	z			0.848		occ	O-2			0.5	beq		1.18		0	0	0.5
			site	O2_2	num_posns	1	x			0.076	y			0	z			0.307		occ	O-2			0.25	beq		1.34		0	0	0.25
			site	O2_4	num_posns	1	x			0.5	y			0.33	z			0.311		occ	O-2			0.5	beq		1.34		0	0	0.5
			site	O2_3	num_posns	1	x			0.5	y			0.67	z			0.311		occ	O-2			0.5	beq		1.34		0	0	0.5
			site	O2_1	num_posns	1	x			0.924	y			0	z			0.307		occ	O-2			0.25	beq		1.34		0	0	0.25
			site	Ca2_1	num_posns	1	x			0.265	y			0.51	z			0.019		occ	O-2			0.5	beq		1.34		0	0	0.5
			site	Ca1_5	num_posns	1	x			0.735	y			0.51	z			0.019		occ	O-2			0.5	beq		1.34		0	0	0.5
			site	O1_6	num_posns	1	x			0.678	y			0	z			0.141		occ	Si+4			0.25	beq		1.34		0	0.25	0
			site	O1_8	num_posns	1	x			0.756	y			0.5	z			0.198		occ	Ca+2			0.125	beq		1.34		0.125	0	0
			site	O1_7	num_posns	1	x			0.322	y			0	z			0.141		occ	Si+4			0.25	beq		1.34		0	0.25	0
			site	O1_5	num_posns	1	x			0.5	y			0.34	z			0.119		occ	O-2			0.5	beq		1.34		0	0	0.5
			site	Si4_6	num_posns	1	x			0.5	y			0.5	z			0.9135		occ	Ca+2			1	beq		1.18		1	0	0
			site	Si4_5	num_posns	1	x			0.765	y			0.98	z			0.911		occ	O-2			0.5	beq		1.18		0	0	0.5
			site	O5_5	num_posns	1	x			0	y			0.075	z			0.557		occ	Si+4			0.5	beq		1.89		0	0.5	0
			site	O11_5	num_posns	1	x			0.656	y			0	z			0.282		occ	Si+4			0.25	beq		3.16		0	0.25	0
			site	O4_6	num_posns	1	x			0.235	y			0.99	z			0.519		occ	O-2			0.5	beq		6.32		0	0	0.5
			site	O4_5	num_posns	1	x			0.765	y			0.01	z			0.519		occ	O-2			0.5	beq		6.32		0	0	0.5
			site	O8_6	num_posns	1	x			0.256	y			0	z			0.698		occ	Ca+2			0.125	beq		4.18		0.125	0	0
			site	O8_5	num_posns	1	x			0.822	y			0.5	z			0.641		occ	Si+4			0.25	beq		4.18		0	0.25	0
			site	Si1_6	num_posns	1	x			0.5	y			0.5	z			0.803		occ	O-2			0.5	beq		2.76		0	0	0.5
			site	Si1_5	num_posns	1	x			0.844	y			0.5	z			0.782		occ	Si+4			0.25	beq		2.76		0	0.25	0
	removed		site	Ca3_6	num_posns	1	x			0.5	y			0	z			0.077		occ	O-2			0.5	beq		4.74		0	0	0.5
	removed		site	Ca3_5	num_posns	1	x			0.5	y			0.425	z			0.057		occ	Si+4			0.5	beq		4.74		0	0.5	0
			site	O3_6	num_posns	1	x			0	y			0	z			0.4135		occ	Ca+2			1	beq		6.32		1	0	0
			site	O3_5	num_posns	1	x			0.265	y			0.48	z			0.411		occ	O-2			0.5	beq		6.32		0	0	0.5
	removed		site	O10_6	num_posns	1	x			0.65	y			0	z			0.213		occ	O-2			0.25	beq		6.32		0	0	0.25
	removed		site	O10_5	num_posns	1	x			0.32	y			0	z			0.211		occ	O-2			0.25	beq		6.32		0	0	0.25
	removed		site	Si2_6	num_posns	1	x			0	y			0.83	z			0.811		occ	O-2			0.5	beq		2.76		0	0	0.5
	removed		site	Si2_5	num_posns	1	x			0	y			0.17	z			0.811		occ	O-2			0.5	beq		2.76		0	0	0.5
	removed		site	O12_5	num_posns	1	x			0	y			0	z			0.303		occ	O-2			0.5	beq		3.16		0	0	0.5
	removed		site	O9_6	num_posns	1	x			0.15	y			0.5	z			0.713		occ	O-2			0.25	beq		6.32		0	0	0.25
	removed		site	O9_5	num_posns	1	x			0.82	y			0.5	z			0.711		occ	O-2			0.25	beq		6.32		0	0	0.25
	removed		site	O7_6	num_posns	1	x			0	y			0.16	z			0.619		occ	O-2			0.5	beq		4.18		0	0	0.5
	removed		site	O7_5	num_posns	1	x			0.57	y			0.5	z			0.613		occ	O-2			0.25	beq		4.18		0	0	0.25
	removed		site	O6_5	num_posns	1	x			0	y			0.5	z			0.577		occ	O-2			0.5	beq		1.89		0	0	0.5
	removed		site	Si3_6	num_posns	1	x			0.235	y			0.02	z			0.911		occ	O-2			0.5	beq		1.18		0	0	0.5
	removed		site	Si3_5	num_posns	1	x			0	y			0.914	z			0.873		occ	Si+4			0.5	beq		1.18		0	0.5	0
	removed		site	O2_6	num_posns	1	x			0.5	y			0.586	z			0.373		occ	Si+4			0.5	beq		1.34		0	0.5	0
	removed		site	O2_8	num_posns	1	x			0.735	y			0.52	z			0.411		occ	O-2			0.5	beq		1.34		0	0	0.5
	removed		site	O2_7	num_posns	1	x			0.5	y			0.414	z			0.373		occ	Si+4			0.5	beq		1.34		0	0.5	0
	removed		site	O2_5	num_posns	1	x			0.5	y			0	z			0.348		occ	O-2			0.5	beq		1.34		0	0	0.5
	removed		site	Ca2_5	num_posns	1	x			0.735	y			0.49	z			0.019		occ	O-2			0.5	beq		1.34		0	0	0.5
																													Ca+2	Si+4	O-2	Ca/Si	H2O/Si
	+ charge balancing Ca polyhedra			adjustments of some bridging tetrahedra																									3	2.2	11.2	1.36364	1.72727
			site	O12_1	num_posns	1	x			0	y			0	z			0.303		occ	O-2			0.5	beq		3.16		0	0	0.5
			site	O9_2	num_posns	1	x			0.924	y			0	z			0.307		occ	O-2			0.25	beq		6.32		0	0	0.25
			site	O9_1	num_posns	1	x			0.076	y			0	z			0.307		occ	O-2			0.25	beq		6.32		0	0	0.25
			site	O7_2	num_posns	1	x			0.5	y			0.67	z			0.311		occ	O-2			0.5	beq		4.18		0	0	0.5
			site	O7_1	num_posns	1	x			0.5	y			0.33	z			0.311		occ	O-2			0.5	beq		4.18		0	0	0.5
			site	O6_1	num_posns	1	x			0.5	y			0	z			0.348		occ	O-2			0.5	beq		1.89		0	0	0.5
			site	Si3_2	num_posns	1	x			0.5	y			0.586	z			0.373		occ	Si+4			0.5	beq		1.18		0	0.5	0
			site	Si3_1	num_posns	1	x			0.5	y			0.414	z			0.373		occ	Si+4			0.5	beq		1.18		0	0.5	0
			site	O2_2	num_posns	1	x			0.735	y			0.52	z			0.411		occ	O-2			0.5	beq		1.34		0	0	0.5
			site	O2_4	num_posns	1	x			0.265	y			0.52	z			0.411		occ	O-2			0.5	beq		1.34		0	0	0.5
			site	O2_3	num_posns	1	x			0.735	y			0.48	z			0.411		occ	O-2			0.5	beq		1.34		0	0	0.5
			site	O2_1	num_posns	1	x			0.265	y			0.48	z			0.411		occ	O-2			0.5	beq		1.34		0	0	0.5
			site	Ca2_1	num_posns	1	x			0	y			0	z			0.4135		occ	Ca+2			1	beq		1.34		1	0	0
			site	Ca1_5	num_posns	1	x			0.5	y			0.5	z			0.5		occ	Ca+2			1	beq		1.34		1	0	0
		move down	site	O1_6	num_posns	1	x			0.235	y			0.01	z			0.519		occ	O-2			0.5	beq		1.34		0	0	0.5
		move down	site	O1_8	num_posns	1	x			0.765	y			0.01	z			0.519		occ	O-2			0.5	beq		1.34		0	0	0.5
		move down	site	O1_7	num_posns	1	x			0.235	y			0.99	z			0.519		occ	O-2			0.5	beq		1.34		0	0	0.5
		move down	site	O1_5	num_posns	1	x			0.765	y			0.99	z			0.519		occ	O-2			0.5	beq		1.34		0	0	0.5
		move down	site	Si4_6	num_posns	1	x			0	y			0.075	z			0.557		occ	Si+4			0.5	beq		1.18		0	0.5	0
		move down	site	Si4_5	num_posns	1	x			0	y			0.925	z			0.557		occ	Si+4			0.5	beq		1.18		0	0.5	0
		move down	site	O5_5	num_posns	1	x			0	y			0.5	z			0.577		occ	O-2			0.5	beq		1.89		0	0	0.5
		partially move down	site	O11_5	num_posns	1	x			0.5	y			0.5	z			0.612		occ	O-2			0.5	beq		3.16		0	0	0.5
		partially move down	site	O4_6	num_posns	1	x			0.43	y			0.5	z			0.613		occ	O-2			0.25	beq		6.32		0	0	0.25
		partially move down	site	O4_5	num_posns	1	x			0.57	y			0.5	z			0.613		occ	O-2			0.25	beq		6.32		0	0	0.25
		move down	site	O8_6	num_posns	1	x			0	y			0.16	z			0.619		occ	O-2			0.5	beq		4.18		0	0	0.5
		move down	site	O8_5	num_posns	1	x			0	y			0.84	z			0.619		occ	O-2			0.5	beq		4.18		0	0	0.5
			site	Si2_2	num_posns	1	x			0.656	y			0	z			0.282		occ	Si+4			0.05	beq		2.76		0	0.05	0
			site	Si2_1	num_posns	1	x			0.344	y			0	z			0.282		occ	Si+4			0.05	beq		2.76		0	0.05	0
			site	O3_2	num_posns	1	x			0.68	y			0	z			0.211		occ	O-2			0.3	beq		6.32		0	0	0.3
			site	O3_1	num_posns	1	x			0.32	y			0	z			0.211		occ	O-2			0.3	beq		6.32		0	0	0.3
	adjusted	move down	site	Si1_6	num_posns	1	x			0.156	y			0.5	z			0.641		occ	Si+4			0.05	beq		2.76		0	0.05	0
	adjusted	move down	site	Si1_5	num_posns	1	x			0.844	y			0.5	z			0.641		occ	Si+4			0.05	beq		2.76		0	0.05	0
		move down	site	O3_6	num_posns	1	x			0.18	y			0.5	z			0.711		occ	O-2			0.3	beq		6.32		0	0	0.3
		move down	site	O3_5	num_posns	1	x			0.82	y			0.5	z			0.711		occ	O-2			0.3	beq		6.32		0	0	0.3
	added	partially move down	site	Ca3_6	num_posns	1	x			0.37	y			0	z			0.664		occ	Ca+2			0.25	beq		4.74		0.25	0	0
	added	partially move down	site	O3_7	num_posns	1	x			0.72	y			0.16	z			0.722		occ	O-2			0.125	beq		6.32		0	0	0.125
	added	partially move down	site	O3_5	num_posns	1	x			0.72	y			0.84	z			0.722		occ	O-2			0.125	beq		6.32		0	0	0.125
	added	partially move down	site	Ca3_5	num_posns	1	x			0.63	y			0	z			0.664		occ	Ca+2			0.25	beq		4.74		0.25	0	0
	added	partially move down	site	O10_6	num_posns	1	x			0.28	y			0.16	z			0.722		occ	O-2			0.125	beq		6.32		0	0	0.125
	added	partially move down	site	O10_7	num_posns	1	x			0.28	y			0.84	z			0.722		occ	O-2			0.125	beq		6.32		0	0	0.125
	added	partially move down	site	Ca3_2	num_posns	1	x			0.87	y			0.5	z			0.251		occ	Ca+2			0.25	beq		4.74		0.25	0	0
	added	partially move down	site	O4_4	num_posns	1	x			0.22	y			0.34	z			0.193		occ	O-2			0.125	beq		6.32		0	0	0.125
	added		site	O4_1	num_posns	1	x			0.22	y			0.66	z			0.193		occ	O-2			0.125	beq		6.32		0	0	0.125
	added		site	Ca3_1	num_posns	1	x			0.13	y			0.5	z			0.251		occ	Ca+2			0.25	beq		4.74		0.25	0	0
	added		site	O4_3	num_posns	1	x			0.78	y			0.34	z			0.193		occ	O-2			0.125	beq		6.32		0	0	0.125
	added		site	O4_2	num_posns	1	x			0.78	y			0.66	z			0.193		occ	O-2			0.125	beq		6.32		0	0	0.125
																													Ca+2	Si+4	O-2	Ca/Si	H2O/Si
	fractional coordinates independent of lattice constants + variables and vectors for refinement																												2.5	2.5	11	1	1.2
	dummy		site	original_lattice_parameters	num_posns	1	x		!a0_8103550	5.586	y			0	z		!c0_8103550	22.779		occ	H			0	beq		1		0	0	0
	dummy		site	main_layer_compression	num_posns	1	x			0	y			0	z		!z1_8103550	0		occ	H			0	beq		1		0	0	0
	dummy		site	Si_bridging_tetrahedra	num_posns	1	x			0	y			0	z			0		occ	H		!n_bt	0.125	beq		1		0	0	0
	dummy		site	O10_interlayer	num_posns	1	x		!x2_8103550	0	y		!y2_8103550	0	z		!z2_8103550	0		occ	H			0	beq		1		0	0	0
	dummy		site	Ca3_interlayer	num_posns	1	x		!x3_8103550	0	y		!y3_8103550	0	z		!z3_8103550	0		occ	H		!n_ca3	0.125	beq		1		0	0	0
0			site	O12_1	num_posns	1	x=	0	*a0_8103550/a_8103550;:	0	y			0	z=	0.303	*c0_8103550/c_8103550;:	0.303		occ	O-2			0.5	beq		3.16		0	0	0.5
0			site	O9_2	num_posns	1	x=	0.924	*a0_8103550/a_8103550;:	0.924	y			0	z=	0.307	*c0_8103550/c_8103550;:	0.307		occ	O-2			0.25	beq		6.32		0	0	0.25
0			site	O9_1	num_posns	1	x=	0.076	*a0_8103550/a_8103550;:	0.076	y			0	z=	0.307	*c0_8103550/c_8103550;:	0.307		occ	O-2			0.25	beq		6.32		0	0	0.25
0			site	O7_2	num_posns	1	x=	0.5	*a0_8103550/a_8103550;:	0.5	y			0.67	z=	0.311	*c0_8103550/c_8103550;:	0.311		occ	O-2			0.5	beq		4.18		0	0	0.5
0			site	O7_1	num_posns	1	x=	0.5	*a0_8103550/a_8103550;:	0.5	y			0.33	z=	0.311	*c0_8103550/c_8103550;:	0.311		occ	O-2			0.5	beq		4.18		0	0	0.5
0			site	O6_1	num_posns	1	x=	0.5	*a0_8103550/a_8103550;:	0.5	y			0	z=	0.348	*c0_8103550/c_8103550;:	0.348		occ	O-2			0.5	beq		1.89		0	0	0.5
0			site	Si3_2	num_posns	1	x=	0.5	*a0_8103550/a_8103550;:	0.5	y			0.586	z=	0.373	*c0_8103550/c_8103550;:	0.373		occ	Si+4			0.5	beq		1.18		0	0.5	0
0			site	Si3_1	num_posns	1	x=	0.5	*a0_8103550/a_8103550;:	0.5	y			0.414	z=	0.373	*c0_8103550/c_8103550;:	0.373		occ	Si+4			0.5	beq		1.18		0	0.5	0
0			site	O2_2	num_posns	1	x=	0.735	*a0_8103550/a_8103550;:	0.735	y			0.52	z=	0.411	*c0_8103550/c_8103550;:	0.411		occ	O-2			0.5	beq		1.34		0	0	0.5
0			site	O2_4	num_posns	1	x=	0.265	*a0_8103550/a_8103550;:	0.265	y			0.52	z=	0.411	*c0_8103550/c_8103550;:	0.411		occ	O-2			0.5	beq		1.34		0	0	0.5
0			site	O2_3	num_posns	1	x=	0.735	*a0_8103550/a_8103550;:	0.735	y			0.48	z=	0.411	*c0_8103550/c_8103550;:	0.411		occ	O-2			0.5	beq		1.34		0	0	0.5
0			site	O2_1	num_posns	1	x=	0.265	*a0_8103550/a_8103550;:	0.265	y			0.48	z=	0.411	*c0_8103550/c_8103550;:	0.411		occ	O-2			0.5	beq		1.34		0	0	0.5
0			site	Ca2_1	num_posns	1	x=	0	*a0_8103550/a_8103550;:	0	y			0	z=	0.4135	*c0_8103550/c_8103550;:	0.4135		occ	Ca+2			1	beq		1.34		1	0	0
0			site	Ca1_5	num_posns	1	x=	0.5	*a0_8103550/a_8103550;:	0.5	y			0.5	z=	0.5	*c0_8103550/c_8103550;:	0.5		occ	Ca+2			1	beq		1.34		1	0	0
0			site	O1_6	num_posns	1	x=	0.235	*a0_8103550/a_8103550;:	0.235	y			0.01	z=(	0.519	+z1_8103550)*c0_8103550/c_8103550;:	0.519		occ	O-2			0.5	beq		1.34		0	0	0.5
0			site	O1_8	num_posns	1	x=	0.765	*a0_8103550/a_8103550;:	0.765	y			0.01	z=(	0.519	+z1_8103550)*c0_8103550/c_8103550;:	0.519		occ	O-2			0.5	beq		1.34		0	0	0.5
0			site	O1_7	num_posns	1	x=	0.235	*a0_8103550/a_8103550;:	0.235	y			0.99	z=(	0.519	+z1_8103550)*c0_8103550/c_8103550;:	0.519		occ	O-2			0.5	beq		1.34		0	0	0.5
0			site	O1_5	num_posns	1	x=	0.765	*a0_8103550/a_8103550;:	0.765	y			0.99	z=(	0.519	+z1_8103550)*c0_8103550/c_8103550;:	0.519		occ	O-2			0.5	beq		1.34		0	0	0.5
0			site	Si4_6	num_posns	1	x=	0	*a0_8103550/a_8103550;:	0	y			0.075	z=(	0.557	+z1_8103550)*c0_8103550/c_8103550;:	0.557		occ	Si+4			0.5	beq		1.18		0	0.5	0
0			site	Si4_5	num_posns	1	x=	0	*a0_8103550/a_8103550;:	0	y			0.925	z=(	0.557	+z1_8103550)*c0_8103550/c_8103550;:	0.557		occ	Si+4			0.5	beq		1.18		0	0.5	0
0			site	O5_5	num_posns	1	x=	0	*a0_8103550/a_8103550;:	0	y			0.5	z=(	0.577	+z1_8103550)*c0_8103550/c_8103550;:	0.577		occ	O-2			0.5	beq		1.89		0	0	0.5
0			site	O11_5	num_posns	1	x=	0.5	*a0_8103550/a_8103550;:	0.5	y			0.5	z=(	0.612	+z1_8103550/2)*c0_8103550/c_8103550;:	0.612		occ	O-2			0.5	beq		3.16		0	0	0.5
0			site	O4_6	num_posns	1	x=	0.43	*a0_8103550/a_8103550;:	0.43	y			0.5	z=(	0.613	+z1_8103550/2)*c0_8103550/c_8103550;:	0.613		occ	O-2			0.25	beq		6.32		0	0	0.25
0			site	O4_5	num_posns	1	x=	0.57	*a0_8103550/a_8103550;:	0.57	y			0.5	z=(	0.613	+z1_8103550/2)*c0_8103550/c_8103550;:	0.613		occ	O-2			0.25	beq		6.32		0	0	0.25
0			site	O8_6	num_posns	1	x=	0	*a0_8103550/a_8103550;:	0	y			0.16	z=(	0.619	+z1_8103550)*c0_8103550/c_8103550;:	0.619		occ	O-2			0.5	beq		4.18		0	0	0.5
0			site	O8_5	num_posns	1	x=	0	*a0_8103550/a_8103550;:	0	y			0.84	z=(	0.619	+z1_8103550)*c0_8103550/c_8103550;:	0.619		occ	O-2			0.5	beq		4.18		0	0	0.5
0			site	Si2_2	num_posns	1	x=	0.656	*a0_8103550/a_8103550;:	0.656	y			0	z=	0.282	*c0_8103550/c_8103550;:	0.282		occ	Si+4	=	n_bt;:	0.125	beq		2.76		0	0.125	0
0			site	Si2_1	num_posns	1	x=	0.344	*a0_8103550/a_8103550;:	0.344	y			0	z=	0.282	*c0_8103550/c_8103550;:	0.282		occ	Si+4	=	n_bt;:	0.125	beq		2.76		0	0.125	0
0			site	O3_2	num_posns	1	x=	0.68	*a0_8103550/a_8103550;:	0.68	y			0	z=	0.211	*c0_8103550/c_8103550;:	0.211		occ	O-2	=	n_bt+n_ca3;:	0.25	beq		6.32		0	0	0.25
0			site	O3_1	num_posns	1	x=	0.32	*a0_8103550/a_8103550;:	0.32	y			0	z=	0.211	*c0_8103550/c_8103550;:	0.211		occ	O-2	=	n_bt+n_ca3;:	0.25	beq		6.32		0	0	0.25
0			site	Si1_6	num_posns	1	x=	0.156	*a0_8103550/a_8103550;:	0.156	y			0.5	z=(	0.641	+z1_8103550)*c0_8103550/c_8103550;:	0.641		occ	Si+4	=	n_bt;:	0.125	beq		2.76		0	0.125	0
0			site	Si1_5	num_posns	1	x=	0.844	*a0_8103550/a_8103550;:	0.844	y			0.5	z=(	0.641	+z1_8103550)*c0_8103550/c_8103550;:	0.641		occ	Si+4	=	n_bt;:	0.125	beq		2.76		0	0.125	0
0			site	O3_6	num_posns	1	x=	0.18	*a0_8103550/a_8103550;:	0.18	y			0.5	z=(	0.711	+z1_8103550)*c0_8103550/c_8103550;:	0.711		occ	O-2	=	n_bt+n_ca3;:	0.25	beq		6.32		0	0	0.25
0			site	O3_5	num_posns	1	x=	0.82	*a0_8103550/a_8103550;:	0.82	y			0.5	z=(	0.711	+z1_8103550)*c0_8103550/c_8103550;:	0.711		occ	O-2	=	n_bt+n_ca3;:	0.25	beq		6.32		0	0	0.25
0			site	Ca3_6	num_posns	1	x=(	0.37	-x3_8103550)*a0_8103550/a_8103550;:	0.37	y=	0	+y3_8103550;:	0	z=(	0.664	+z1_8103550/3+z3_8103550)*c0_8103550/c_8103550;:	0.664		occ	Ca+2	=	n_ca3;:	0.125	beq		4.74		0.125	0	0
0			site	O10_7	num_posns	1	x=(	0.72	+x2_8103550)*a0_8103550/a_8103550;:	0.72	y=	0.16	+y2_8103550;:	0.16	z=(	0.722	+z1_8103550/3+z2_8103550)*c0_8103550/c_8103550;:	0.722		occ	O-2	=	0,5*(n_ca3);:	0.125	beq		6.32		0	0	0.125
0			site	O10_5	num_posns	1	x=(	0.72	+x2_8103550)*a0_8103550/a_8103550;:	0.72	y=	0.84	-y2_8103550;:	0.84	z=(	0.722	+z1_8103550/3+z2_8103550)*c0_8103550/c_8103550;:	0.722		occ	O-2	=	0,5*(n_ca3);:	0.125	beq		6.32		0	0	0.125
0			site	Ca3_5	num_posns	1	x=(	0.63	+x3_8103550)*a0_8103550/a_8103550;:	0.63	y=	0	-y3_8103550;:	0	z=(	0.664	+z1_8103550/3+z3_8103550)*c0_8103550/c_8103550;:	0.664		occ	Ca+2	=	n_ca3;:	0.125	beq		4.74		0.125	0	0
0			site	O10_6	num_posns	1	x=(	0.28	-x2_8103550)*a0_8103550/a_8103550;:	0.28	y=	0.16	+y2_8103550;:	0.16	z=(	0.722	+z1_8103550/3+z2_8103550)*c0_8103550/c_8103550;:	0.722		occ	O-2	=	0,5*(n_ca3);:	0.125	beq		6.32		0	0	0.125
0			site	O10_8	num_posns	1	x=(	0.28	-x2_8103550)*a0_8103550/a_8103550;:	0.28	y=	0.84	-y2_8103550;:	0.84	z=(	0.722	+z1_8103550/3+z2_8103550)*c0_8103550/c_8103550;:	0.722		occ	O-2	=	0,5*(n_ca3);:	0.125	beq		6.32		0	0	0.125
0			site	Ca3_2	num_posns	1	x=(	0.87	-x3_8103550)*a0_8103550/a_8103550;:	0.87	y=	0.5	+y3_8103550;:	0.5	z=(	0.251	-z3_8103550)*c0_8103550/c_8103550;:	0.251		occ	Ca+2	=	n_ca3;:	0.125	beq		4.74		0.125	0	0
0			site	O10_4	num_posns	1	x=(	0.22	-x2_8103550)*a0_8103550/a_8103550;:	0.22	y=	0.34	-y2_8103550;:	0.34	z=(	0.193	-z2_8103550)*c0_8103550/c_8103550;:	0.193		occ	O-2	=	0,5*(n_ca3);:	0.125	beq		6.32		0	0	0.125
0			site	O10_2	num_posns	1	x=(	0.22	-x2_8103550)*a0_8103550/a_8103550;:	0.22	y=	0.66	+y2_8103550;:	0.66	z=(	0.193	-z2_8103550)*c0_8103550/c_8103550;:	0.193		occ	O-2	=	0,5*(n_ca3);:	0.125	beq		6.32		0	0	0.125
0			site	Ca3_1	num_posns	1	x=(	0.13	+x3_8103550)*a0_8103550/a_8103550;:	0.13	y=	0.5	-y3_8103550;:	0.5	z=(	0.251	-z3_8103550)*c0_8103550/c_8103550;:	0.251		occ	Ca+2	=	n_ca3;:	0.125	beq		4.74		0.125	0	0
0			site	O10_3	num_posns	1	x=(	0.78	+x2_8103550)*a0_8103550/a_8103550;:	0.78	y=	0.34	-y2_8103550;:	0.34	z=(	0.193	-z2_8103550)*c0_8103550/c_8103550;:	0.193		occ	O-2	=	0,5*(n_ca3);:	0.125	beq		6.32		0	0	0.125
0			site	O10_1	num_posns	1	x=(	0.78	+x2_8103550)*a0_8103550/a_8103550;:	0.78	y=	0.66	+y2_8103550;:	0.66	z=(	0.193	-z2_8103550)*c0_8103550/c_8103550;:	0.193		occ	O-2	=	0,5*(n_ca3);:	0.125	beq		6.32		0	0	0.125
	duplication of structural sites and increment of fractional coordinates
1			site	O12_1	num_posns	1	x=	1	*a0_8103550/a_8103550;:	0	y			0	z=	0.303	*c0_8103550/c_8103550;:	0.303		occ	O-2			0.5	beq		3.16		0	0	0.5
1			site	O9_2	num_posns	1	x=	1.924	*a0_8103550/a_8103550;:	0.924	y			0	z=	0.307	*c0_8103550/c_8103550;:	0.307		occ	O-2			0.25	beq		6.32		0	0	0.25
1			site	O9_1	num_posns	1	x=	1.076	*a0_8103550/a_8103550;:	0.076	y			0	z=	0.307	*c0_8103550/c_8103550;:	0.307		occ	O-2			0.25	beq		6.32		0	0	0.25
1			site	O7_2	num_posns	1	x=	1.5	*a0_8103550/a_8103550;:	0.5	y			0.67	z=	0.311	*c0_8103550/c_8103550;:	0.311		occ	O-2			0.5	beq		4.18		0	0	0.5
1			site	O7_1	num_posns	1	x=	1.5	*a0_8103550/a_8103550;:	0.5	y			0.33	z=	0.311	*c0_8103550/c_8103550;:	0.311		occ	O-2			0.5	beq		4.18		0	0	0.5
1			site	O6_1	num_posns	1	x=	1.5	*a0_8103550/a_8103550;:	0.5	y			0	z=	0.348	*c0_8103550/c_8103550;:	0.348		occ	O-2			0.5	beq		1.89		0	0	0.5
1			site	Si3_2	num_posns	1	x=	1.5	*a0_8103550/a_8103550;:	0.5	y			0.586	z=	0.373	*c0_8103550/c_8103550;:	0.373		occ	Si+4			0.5	beq		1.18		0	0.5	0
1			site	Si3_1	num_posns	1	x=	1.5	*a0_8103550/a_8103550;:	0.5	y			0.414	z=	0.373	*c0_8103550/c_8103550;:	0.373		occ	Si+4			0.5	beq		1.18		0	0.5	0
1			site	O2_2	num_posns	1	x=	1.735	*a0_8103550/a_8103550;:	0.735	y			0.52	z=	0.411	*c0_8103550/c_8103550;:	0.411		occ	O-2			0.5	beq		1.34		0	0	0.5
1			site	O2_4	num_posns	1	x=	1.265	*a0_8103550/a_8103550;:	0.265	y			0.52	z=	0.411	*c0_8103550/c_8103550;:	0.411		occ	O-2			0.5	beq		1.34		0	0	0.5
1			site	O2_3	num_posns	1	x=	1.735	*a0_8103550/a_8103550;:	0.735	y			0.48	z=	0.411	*c0_8103550/c_8103550;:	0.411		occ	O-2			0.5	beq		1.34		0	0	0.5
1			site	O2_1	num_posns	1	x=	1.265	*a0_8103550/a_8103550;:	0.265	y			0.48	z=	0.411	*c0_8103550/c_8103550;:	0.411		occ	O-2			0.5	beq		1.34		0	0	0.5
1			site	Ca2_1	num_posns	1	x=	1	*a0_8103550/a_8103550;:	0	y			0	z=	0.4135	*c0_8103550/c_8103550;:	0.4135		occ	Ca+2			1	beq		1.34		1	0	0
1			site	Ca1_5	num_posns	1	x=	1.5	*a0_8103550/a_8103550;:	0.5	y			0.5	z=	0.5	*c0_8103550/c_8103550;:	0.5		occ	Ca+2			1	beq		1.34		1	0	0
1			site	O1_6	num_posns	1	x=	1.235	*a0_8103550/a_8103550;:	0.235	y			0.01	z=(	0.519	+z1_8103550)*c0_8103550/c_8103550;:	0.519		occ	O-2			0.5	beq		1.34		0	0	0.5
1			site	O1_8	num_posns	1	x=	1.765	*a0_8103550/a_8103550;:	0.765	y			0.01	z=(	0.519	+z1_8103550)*c0_8103550/c_8103550;:	0.519		occ	O-2			0.5	beq		1.34		0	0	0.5
1			site	O1_7	num_posns	1	x=	1.235	*a0_8103550/a_8103550;:	0.235	y			0.99	z=(	0.519	+z1_8103550)*c0_8103550/c_8103550;:	0.519		occ	O-2			0.5	beq		1.34		0	0	0.5
1			site	O1_5	num_posns	1	x=	1.765	*a0_8103550/a_8103550;:	0.765	y			0.99	z=(	0.519	+z1_8103550)*c0_8103550/c_8103550;:	0.519		occ	O-2			0.5	beq		1.34		0	0	0.5
1			site	Si4_6	num_posns	1	x=	1	*a0_8103550/a_8103550;:	0	y			0.075	z=(	0.557	+z1_8103550)*c0_8103550/c_8103550;:	0.557		occ	Si+4			0.5	beq		1.18		0	0.5	0
1			site	Si4_5	num_posns	1	x=	1	*a0_8103550/a_8103550;:	0	y			0.925	z=(	0.557	+z1_8103550)*c0_8103550/c_8103550;:	0.557		occ	Si+4			0.5	beq		1.18		0	0.5	0
1			site	O5_5	num_posns	1	x=	1	*a0_8103550/a_8103550;:	0	y			0.5	z=(	0.577	+z1_8103550)*c0_8103550/c_8103550;:	0.577		occ	O-2			0.5	beq		1.89		0	0	0.5
1			site	O11_5	num_posns	1	x=	1.5	*a0_8103550/a_8103550;:	0.5	y			0.5	z=(	0.612	+z1_8103550/2)*c0_8103550/c_8103550;:	0.612		occ	O-2			0.5	beq		3.16		0	0	0.5
1			site	O4_6	num_posns	1	x=	1.43	*a0_8103550/a_8103550;:	0.43	y			0.5	z=(	0.613	+z1_8103550/2)*c0_8103550/c_8103550;:	0.613		occ	O-2			0.25	beq		6.32		0	0	0.25
1			site	O4_5	num_posns	1	x=	1.57	*a0_8103550/a_8103550;:	0.57	y			0.5	z=(	0.613	+z1_8103550/2)*c0_8103550/c_8103550;:	0.613		occ	O-2			0.25	beq		6.32		0	0	0.25
1			site	O8_6	num_posns	1	x=	1	*a0_8103550/a_8103550;:	0	y			0.16	z=(	0.619	+z1_8103550)*c0_8103550/c_8103550;:	0.619		occ	O-2			0.5	beq		4.18		0	0	0.5
1			site	O8_5	num_posns	1	x=	1	*a0_8103550/a_8103550;:	0	y			0.84	z=(	0.619	+z1_8103550)*c0_8103550/c_8103550;:	0.619		occ	O-2			0.5	beq		4.18		0	0	0.5
1			site	Si2_2	num_posns	1	x=	1.656	*a0_8103550/a_8103550;:	0.656	y			0	z=	0.282	*c0_8103550/c_8103550;:	0.282		occ	Si+4	=	n_bt;:	0.125	beq		2.76		0	0.125	0
1			site	Si2_1	num_posns	1	x=	1.344	*a0_8103550/a_8103550;:	0.344	y			0	z=	0.282	*c0_8103550/c_8103550;:	0.282		occ	Si+4	=	n_bt;:	0.125	beq		2.76		0	0.125	0
1			site	O3_2	num_posns	1	x=	1.68	*a0_8103550/a_8103550;:	0.68	y			0	z=	0.211	*c0_8103550/c_8103550;:	0.211		occ	O-2	=	n_bt+n_ca3;:	0.25	beq		6.32		0	0	0.25
1			site	O3_1	num_posns	1	x=	1.32	*a0_8103550/a_8103550;:	0.32	y			0	z=	0.211	*c0_8103550/c_8103550;:	0.211		occ	O-2	=	n_bt+n_ca3;:	0.25	beq		6.32		0	0	0.25
1			site	Si1_6	num_posns	1	x=	1.156	*a0_8103550/a_8103550;:	0.156	y			0.5	z=(	0.641	+z1_8103550)*c0_8103550/c_8103550;:	0.641		occ	Si+4	=	n_bt;:	0.125	beq		2.76		0	0.125	0
1			site	Si1_5	num_posns	1	x=	1.844	*a0_8103550/a_8103550;:	0.844	y			0.5	z=(	0.641	+z1_8103550)*c0_8103550/c_8103550;:	0.641		occ	Si+4	=	n_bt;:	0.125	beq		2.76		0	0.125	0
1			site	O3_6	num_posns	1	x=	1.18	*a0_8103550/a_8103550;:	0.18	y			0.5	z=(	0.711	+z1_8103550)*c0_8103550/c_8103550;:	0.711		occ	O-2	=	n_bt+n_ca3;:	0.25	beq		6.32		0	0	0.25
1			site	O3_5	num_posns	1	x=	1.82	*a0_8103550/a_8103550;:	0.82	y			0.5	z=(	0.711	+z1_8103550)*c0_8103550/c_8103550;:	0.711		occ	O-2	=	n_bt+n_ca3;:	0.25	beq		6.32		0	0	0.25
1			site	Ca3_6	num_posns	1	x=(	1.37	-x3_8103550)*a0_8103550/a_8103550;:	0.37	y=	0	+y3_8103550;:	0	z=(	0.664	+z1_8103550/3+z3_8103550)*c0_8103550/c_8103550;:	0.664		occ	Ca+2	=	n_ca3;:	0	beq		4.74		0	0	0
1			site	O10_7	num_posns	1	x=(	1.72	+x2_8103550)*a0_8103550/a_8103550;:	0.72	y=	0.16	+y2_8103550;:	0.16	z=(	0.722	+z1_8103550/3+z2_8103550)*c0_8103550/c_8103550;:	0.722		occ	O-2	=	0,5*(n_ca3);:	0.125	beq		6.32		0	0	0.125
1			site	O10_5	num_posns	1	x=(	1.72	+x2_8103550)*a0_8103550/a_8103550;:	0.72	y=	0.84	-y2_8103550;:	0.84	z=(	0.722	+z1_8103550/3+z2_8103550)*c0_8103550/c_8103550;:	0.722		occ	O-2	=	0,5*(n_ca3);:	0.125	beq		6.32		0	0	0.125
1			site	Ca3_5	num_posns	1	x=(	1.63	+x3_8103550)*a0_8103550/a_8103550;:	0.63	y=	0	-y3_8103550;:	0	z=(	0.664	+z1_8103550/3+z3_8103550)*c0_8103550/c_8103550;:	0.664		occ	Ca+2	=	n_ca3;:	0	beq		4.74		0	0	0
1			site	O10_6	num_posns	1	x=(	1.28	-x2_8103550)*a0_8103550/a_8103550;:	0.28	y=	0.16	+y2_8103550;:	0.16	z=(	0.722	+z1_8103550/3+z2_8103550)*c0_8103550/c_8103550;:	0.722		occ	O-2	=	0,5*(n_ca3);:	0.125	beq		6.32		0	0	0.125
1			site	O10_8	num_posns	1	x=(	1.28	-x2_8103550)*a0_8103550/a_8103550;:	0.28	y=	0.84	-y2_8103550;:	0.84	z=(	0.722	+z1_8103550/3+z2_8103550)*c0_8103550/c_8103550;:	0.722		occ	O-2	=	0,5*(n_ca3);:	0.125	beq		6.32		0	0	0.125
1			site	Ca3_2	num_posns	1	x=(	1.87	-x3_8103550)*a0_8103550/a_8103550;:	0.87	y=	0.5	+y3_8103550;:	0.5	z=(	0.251	-z3_8103550)*c0_8103550/c_8103550;:	0.251		occ	Ca+2	=	n_ca3;:	0	beq		4.74		0	0	0
1			site	O10_4	num_posns	1	x=(	1.22	-x2_8103550)*a0_8103550/a_8103550;:	0.22	y=	0.34	-y2_8103550;:	0.34	z=(	0.193	-z2_8103550)*c0_8103550/c_8103550;:	0.193		occ	O-2	=	0,5*(n_ca3);:	0.125	beq		6.32		0	0	0.125
1			site	O10_2	num_posns	1	x=(	1.22	-x2_8103550)*a0_8103550/a_8103550;:	0.22	y=	0.66	+y2_8103550;:	0.66	z=(	0.193	-z2_8103550)*c0_8103550/c_8103550;:	0.193		occ	O-2	=	0,5*(n_ca3);:	0.125	beq		6.32		0	0	0.125
1			site	Ca3_1	num_posns	1	x=(	1.13	+x3_8103550)*a0_8103550/a_8103550;:	0.13	y=	0.5	-y3_8103550;:	0.5	z=(	0.251	-z3_8103550)*c0_8103550/c_8103550;:	0.251		occ	Ca+2	=	n_ca3;:	0	beq		4.74		0	0	0
1			site	O10_3	num_posns	1	x=(	1.78	+x2_8103550)*a0_8103550/a_8103550;:	0.78	y=	0.34	-y2_8103550;:	0.34	z=(	0.193	-z2_8103550)*c0_8103550/c_8103550;:	0.193		occ	O-2	=	0,5*(n_ca3);:	0.125	beq		6.32		0	0	0.125
1			site	O10_1	num_posns	1	x=(	1.78	+x2_8103550)*a0_8103550/a_8103550;:	0.78	y=	0.66	+y2_8103550;:	0.66	z=(	0.193	-z2_8103550)*c0_8103550/c_8103550;:	0.193		occ	O-2	=	0,5*(n_ca3);:	0.125	beq		6.32		0	0	0.125
2			site	O12_1	num_posns	1	x=	2	*a0_8103550/a_8103550;:	0	y			0	z=	0.303	*c0_8103550/c_8103550;:	0.303		occ	O-2			0.5	beq		3.16		0	0	0.5
2			site	O9_2	num_posns	1	x=	2.924	*a0_8103550/a_8103550;:	0.924	y			0	z=	0.307	*c0_8103550/c_8103550;:	0.307		occ	O-2			0.25	beq		6.32		0	0	0.25
2			site	O9_1	num_posns	1	x=	2.076	*a0_8103550/a_8103550;:	0.076	y			0	z=	0.307	*c0_8103550/c_8103550;:	0.307		occ	O-2			0.25	beq		6.32		0	0	0.25
2			site	O7_2	num_posns	1	x=	2.5	*a0_8103550/a_8103550;:	0.5	y			0.67	z=	0.311	*c0_8103550/c_8103550;:	0.311		occ	O-2			0.5	beq		4.18		0	0	0.5
2			site	O7_1	num_posns	1	x=	2.5	*a0_8103550/a_8103550;:	0.5	y			0.33	z=	0.311	*c0_8103550/c_8103550;:	0.311		occ	O-2			0.5	beq		4.18		0	0	0.5
2			site	O6_1	num_posns	1	x=	2.5	*a0_8103550/a_8103550;:	0.5	y			0	z=	0.348	*c0_8103550/c_8103550;:	0.348		occ	O-2			0.5	beq		1.89		0	0	0.5
2			site	Si3_2	num_posns	1	x=	2.5	*a0_8103550/a_8103550;:	0.5	y			0.586	z=	0.373	*c0_8103550/c_8103550;:	0.373		occ	Si+4			0.5	beq		1.18		0	0.5	0
2			site	Si3_1	num_posns	1	x=	2.5	*a0_8103550/a_8103550;:	0.5	y			0.414	z=	0.373	*c0_8103550/c_8103550;:	0.373		occ	Si+4			0.5	beq		1.18		0	0.5	0
2			site	O2_2	num_posns	1	x=	2.735	*a0_8103550/a_8103550;:	0.735	y			0.52	z=	0.411	*c0_8103550/c_8103550;:	0.411		occ	O-2			0.5	beq		1.34		0	0	0.5
2			site	O2_4	num_posns	1	x=	2.265	*a0_8103550/a_8103550;:	0.265	y			0.52	z=	0.411	*c0_8103550/c_8103550;:	0.411		occ	O-2			0.5	beq		1.34		0	0	0.5
2			site	O2_3	num_posns	1	x=	2.735	*a0_8103550/a_8103550;:	0.735	y			0.48	z=	0.411	*c0_8103550/c_8103550;:	0.411		occ	O-2			0.5	beq		1.34		0	0	0.5
2			site	O2_1	num_posns	1	x=	2.265	*a0_8103550/a_8103550;:	0.265	y			0.48	z=	0.411	*c0_8103550/c_8103550;:	0.411		occ	O-2			0.5	beq		1.34		0	0	0.5
2			site	Ca2_1	num_posns	1	x=	2	*a0_8103550/a_8103550;:	0	y			0	z=	0.4135	*c0_8103550/c_8103550;:	0.4135		occ	Ca+2			1	beq		1.34		1	0	0
2			site	Ca1_5	num_posns	1	x=	2.5	*a0_8103550/a_8103550;:	0.5	y			0.5	z=	0.5	*c0_8103550/c_8103550;:	0.5		occ	Ca+2			1	beq		1.34		1	0	0
2			site	O1_6	num_posns	1	x=	2.235	*a0_8103550/a_8103550;:	0.235	y			0.01	z=(	0.519	+z1_8103550)*c0_8103550/c_8103550;:	0.519		occ	O-2			0.5	beq		1.34		0	0	0.5
2			site	O1_8	num_posns	1	x=	2.765	*a0_8103550/a_8103550;:	0.765	y			0.01	z=(	0.519	+z1_8103550)*c0_8103550/c_8103550;:	0.519		occ	O-2			0.5	beq		1.34		0	0	0.5
2			site	O1_7	num_posns	1	x=	2.235	*a0_8103550/a_8103550;:	0.235	y			0.99	z=(	0.519	+z1_8103550)*c0_8103550/c_8103550;:	0.519		occ	O-2			0.5	beq		1.34		0	0	0.5
2			site	O1_5	num_posns	1	x=	2.765	*a0_8103550/a_8103550;:	0.765	y			0.99	z=(	0.519	+z1_8103550)*c0_8103550/c_8103550;:	0.519		occ	O-2			0.5	beq		1.34		0	0	0.5
2			site	Si4_6	num_posns	1	x=	2	*a0_8103550/a_8103550;:	0	y			0.075	z=(	0.557	+z1_8103550)*c0_8103550/c_8103550;:	0.557		occ	Si+4			0.5	beq		1.18		0	0.5	0
2			site	Si4_5	num_posns	1	x=	2	*a0_8103550/a_8103550;:	0	y			0.925	z=(	0.557	+z1_8103550)*c0_8103550/c_8103550;:	0.557		occ	Si+4			0.5	beq		1.18		0	0.5	0
2			site	O5_5	num_posns	1	x=	2	*a0_8103550/a_8103550;:	0	y			0.5	z=(	0.577	+z1_8103550)*c0_8103550/c_8103550;:	0.577		occ	O-2			0.5	beq		1.89		0	0	0.5
2			site	O11_5	num_posns	1	x=	2.5	*a0_8103550/a_8103550;:	0.5	y			0.5	z=(	0.612	+z1_8103550/2)*c0_8103550/c_8103550;:	0.612		occ	O-2			0.5	beq		3.16		0	0	0.5
2			site	O4_6	num_posns	1	x=	2.43	*a0_8103550/a_8103550;:	0.43	y			0.5	z=(	0.613	+z1_8103550/2)*c0_8103550/c_8103550;:	0.613		occ	O-2			0.25	beq		6.32		0	0	0.25
2			site	O4_5	num_posns	1	x=	2.57	*a0_8103550/a_8103550;:	0.57	y			0.5	z=(	0.613	+z1_8103550/2)*c0_8103550/c_8103550;:	0.613		occ	O-2			0.25	beq		6.32		0	0	0.25
2			site	O8_6	num_posns	1	x=	2	*a0_8103550/a_8103550;:	0	y			0.16	z=(	0.619	+z1_8103550)*c0_8103550/c_8103550;:	0.619		occ	O-2			0.5	beq		4.18		0	0	0.5
2			site	O8_5	num_posns	1	x=	2	*a0_8103550/a_8103550;:	0	y			0.84	z=(	0.619	+z1_8103550)*c0_8103550/c_8103550;:	0.619		occ	O-2			0.5	beq		4.18		0	0	0.5
2			site	Si2_2	num_posns	1	x=	2.656	*a0_8103550/a_8103550;:	0.656	y			0	z=	0.282	*c0_8103550/c_8103550;:	0.282		occ	Si+4	=	n_bt;:	0.125	beq		2.76		0	0.125	0
2			site	Si2_1	num_posns	1	x=	2.344	*a0_8103550/a_8103550;:	0.344	y			0	z=	0.282	*c0_8103550/c_8103550;:	0.282		occ	Si+4	=	n_bt;:	0.125	beq		2.76		0	0.125	0
2			site	O3_2	num_posns	1	x=	2.68	*a0_8103550/a_8103550;:	0.68	y			0	z=	0.211	*c0_8103550/c_8103550;:	0.211		occ	O-2	=	n_bt+n_ca3;:	0.25	beq		6.32		0	0	0.25
2			site	O3_1	num_posns	1	x=	2.32	*a0_8103550/a_8103550;:	0.32	y			0	z=	0.211	*c0_8103550/c_8103550;:	0.211		occ	O-2	=	n_bt+n_ca3;:	0.25	beq		6.32		0	0	0.25
2			site	Si1_6	num_posns	1	x=	2.156	*a0_8103550/a_8103550;:	0.156	y			0.5	z=(	0.641	+z1_8103550)*c0_8103550/c_8103550;:	0.641		occ	Si+4	=	n_bt;:	0.125	beq		2.76		0	0.125	0
2			site	Si1_5	num_posns	1	x=	2.844	*a0_8103550/a_8103550;:	0.844	y			0.5	z=(	0.641	+z1_8103550)*c0_8103550/c_8103550;:	0.641		occ	Si+4	=	n_bt;:	0.125	beq		2.76		0	0.125	0
2			site	O3_6	num_posns	1	x=	2.18	*a0_8103550/a_8103550;:	0.18	y			0.5	z=(	0.711	+z1_8103550)*c0_8103550/c_8103550;:	0.711		occ	O-2	=	n_bt+n_ca3;:	0.25	beq		6.32		0	0	0.25
2			site	O3_5	num_posns	1	x=	2.82	*a0_8103550/a_8103550;:	0.82	y			0.5	z=(	0.711	+z1_8103550)*c0_8103550/c_8103550;:	0.711		occ	O-2	=	n_bt+n_ca3;:	0.25	beq		6.32		0	0	0.25
2			site	Ca3_6	num_posns	1	x=(	2.37	-x3_8103550)*a0_8103550/a_8103550;:	0.37	y=	0	+y3_8103550;:	0	z=(	0.664	+z1_8103550/3+z3_8103550)*c0_8103550/c_8103550;:	0.664		occ	Ca+2	=	n_ca3;:	0.125	beq		4.74		0.125	0	0
2			site	O10_7	num_posns	1	x=(	2.72	+x2_8103550)*a0_8103550/a_8103550;:	0.72	y=	0.16	+y2_8103550;:	0.16	z=(	0.722	+z1_8103550/3+z2_8103550)*c0_8103550/c_8103550;:	0.722		occ	O-2	=	0,5*(n_ca3);:	0.125	beq		6.32		0	0	0.125
2			site	O10_5	num_posns	1	x=(	2.72	+x2_8103550)*a0_8103550/a_8103550;:	0.72	y=	0.84	-y2_8103550;:	0.84	z=(	0.722	+z1_8103550/3+z2_8103550)*c0_8103550/c_8103550;:	0.722		occ	O-2	=	0,5*(n_ca3);:	0.125	beq		6.32		0	0	0.125
2			site	Ca3_5	num_posns	1	x=(	2.63	+x3_8103550)*a0_8103550/a_8103550;:	0.63	y=	0	-y3_8103550;:	0	z=(	0.664	+z1_8103550/3+z3_8103550)*c0_8103550/c_8103550;:	0.664		occ	Ca+2	=	n_ca3;:	0.125	beq		4.74		0.125	0	0
2			site	O10_6	num_posns	1	x=(	2.28	-x2_8103550)*a0_8103550/a_8103550;:	0.28	y=	0.16	+y2_8103550;:	0.16	z=(	0.722	+z1_8103550/3+z2_8103550)*c0_8103550/c_8103550;:	0.722		occ	O-2	=	0,5*(n_ca3);:	0.125	beq		6.32		0	0	0.125
2			site	O10_8	num_posns	1	x=(	2.28	-x2_8103550)*a0_8103550/a_8103550;:	0.28	y=	0.84	-y2_8103550;:	0.84	z=(	0.722	+z1_8103550/3+z2_8103550)*c0_8103550/c_8103550;:	0.722		occ	O-2	=	0,5*(n_ca3);:	0.125	beq		6.32		0	0	0.125
2			site	Ca3_2	num_posns	1	x=(	2.87	-x3_8103550)*a0_8103550/a_8103550;:	0.87	y=	0.5	+y3_8103550;:	0.5	z=(	0.251	-z3_8103550)*c0_8103550/c_8103550;:	0.251		occ	Ca+2	=	n_ca3;:	0.125	beq		4.74		0.125	0	0
2			site	O10_4	num_posns	1	x=(	2.22	-x2_8103550)*a0_8103550/a_8103550;:	0.22	y=	0.34	-y2_8103550;:	0.34	z=(	0.193	-z2_8103550)*c0_8103550/c_8103550;:	0.193		occ	O-2	=	0,5*(n_ca3);:	0.125	beq		6.32		0	0	0.125
2			site	O10_2	num_posns	1	x=(	2.22	-x2_8103550)*a0_8103550/a_8103550;:	0.22	y=	0.66	+y2_8103550;:	0.66	z=(	0.193	-z2_8103550)*c0_8103550/c_8103550;:	0.193		occ	O-2	=	0,5*(n_ca3);:	0.125	beq		6.32		0	0	0.125
2			site	Ca3_1	num_posns	1	x=(	2.13	+x3_8103550)*a0_8103550/a_8103550;:	0.13	y=	0.5	-y3_8103550;:	0.5	z=(	0.251	-z3_8103550)*c0_8103550/c_8103550;:	0.251		occ	Ca+2	=	n_ca3;:	0.125	beq		4.74		0.125	0	0
2			site	O10_3	num_posns	1	x=(	2.78	+x2_8103550)*a0_8103550/a_8103550;:	0.78	y=	0.34	-y2_8103550;:	0.34	z=(	0.193	-z2_8103550)*c0_8103550/c_8103550;:	0.193		occ	O-2	=	0,5*(n_ca3);:	0.125	beq		6.32		0	0	0.125
2			site	O10_1	num_posns	1	x=(	2.78	+x2_8103550)*a0_8103550/a_8103550;:	0.78	y=	0.66	+y2_8103550;:	0.66	z=(	0.193	-z2_8103550)*c0_8103550/c_8103550;:	0.193		occ	O-2	=	0,5*(n_ca3);:	0.125	beq		6.32		0	0	0.125
3			site	O12_1	num_posns	1	x=	3	*a0_8103550/a_8103550;:	0	y			0	z=	0.303	*c0_8103550/c_8103550;:	0.303		occ	O-2			0.5	beq		3.16		0	0	0.5
3			site	O9_2	num_posns	1	x=	3.924	*a0_8103550/a_8103550;:	0.924	y			0	z=	0.307	*c0_8103550/c_8103550;:	0.307		occ	O-2			0.25	beq		6.32		0	0	0.25
3			site	O9_1	num_posns	1	x=	3.076	*a0_8103550/a_8103550;:	0.076	y			0	z=	0.307	*c0_8103550/c_8103550;:	0.307		occ	O-2			0.25	beq		6.32		0	0	0.25
3			site	O7_2	num_posns	1	x=	3.5	*a0_8103550/a_8103550;:	0.5	y			0.67	z=	0.311	*c0_8103550/c_8103550;:	0.311		occ	O-2			0.5	beq		4.18		0	0	0.5
3			site	O7_1	num_posns	1	x=	3.5	*a0_8103550/a_8103550;:	0.5	y			0.33	z=	0.311	*c0_8103550/c_8103550;:	0.311		occ	O-2			0.5	beq		4.18		0	0	0.5
3			site	O6_1	num_posns	1	x=	3.5	*a0_8103550/a_8103550;:	0.5	y			0	z=	0.348	*c0_8103550/c_8103550;:	0.348		occ	O-2			0.5	beq		1.89		0	0	0.5
3			site	Si3_2	num_posns	1	x=	3.5	*a0_8103550/a_8103550;:	0.5	y			0.586	z=	0.373	*c0_8103550/c_8103550;:	0.373		occ	Si+4			0.5	beq		1.18		0	0.5	0
3			site	Si3_1	num_posns	1	x=	3.5	*a0_8103550/a_8103550;:	0.5	y			0.414	z=	0.373	*c0_8103550/c_8103550;:	0.373		occ	Si+4			0.5	beq		1.18		0	0.5	0
3			site	O2_2	num_posns	1	x=	3.735	*a0_8103550/a_8103550;:	0.735	y			0.52	z=	0.411	*c0_8103550/c_8103550;:	0.411		occ	O-2			0.5	beq		1.34		0	0	0.5
3			site	O2_4	num_posns	1	x=	3.265	*a0_8103550/a_8103550;:	0.265	y			0.52	z=	0.411	*c0_8103550/c_8103550;:	0.411		occ	O-2			0.5	beq		1.34		0	0	0.5
3			site	O2_3	num_posns	1	x=	3.735	*a0_8103550/a_8103550;:	0.735	y			0.48	z=	0.411	*c0_8103550/c_8103550;:	0.411		occ	O-2			0.5	beq		1.34		0	0	0.5
3			site	O2_1	num_posns	1	x=	3.265	*a0_8103550/a_8103550;:	0.265	y			0.48	z=	0.411	*c0_8103550/c_8103550;:	0.411		occ	O-2			0.5	beq		1.34		0	0	0.5
3			site	Ca2_1	num_posns	1	x=	3	*a0_8103550/a_8103550;:	0	y			0	z=	0.4135	*c0_8103550/c_8103550;:	0.4135		occ	Ca+2			1	beq		1.34		1	0	0
3			site	Ca1_5	num_posns	1	x=	3.5	*a0_8103550/a_8103550;:	0.5	y			0.5	z=	0.5	*c0_8103550/c_8103550;:	0.5		occ	Ca+2			1	beq		1.34		1	0	0
3			site	O1_6	num_posns	1	x=	3.235	*a0_8103550/a_8103550;:	0.235	y			0.01	z=(	0.519	+z1_8103550)*c0_8103550/c_8103550;:	0.519		occ	O-2			0.5	beq		1.34		0	0	0.5
3			site	O1_8	num_posns	1	x=	3.765	*a0_8103550/a_8103550;:	0.765	y			0.01	z=(	0.519	+z1_8103550)*c0_8103550/c_8103550;:	0.519		occ	O-2			0.5	beq		1.34		0	0	0.5
3			site	O1_7	num_posns	1	x=	3.235	*a0_8103550/a_8103550;:	0.235	y			0.99	z=(	0.519	+z1_8103550)*c0_8103550/c_8103550;:	0.519		occ	O-2			0.5	beq		1.34		0	0	0.5
3			site	O1_5	num_posns	1	x=	3.765	*a0_8103550/a_8103550;:	0.765	y			0.99	z=(	0.519	+z1_8103550)*c0_8103550/c_8103550;:	0.519		occ	O-2			0.5	beq		1.34		0	0	0.5
3			site	Si4_6	num_posns	1	x=	3	*a0_8103550/a_8103550;:	0	y			0.075	z=(	0.557	+z1_8103550)*c0_8103550/c_8103550;:	0.557		occ	Si+4			0.5	beq		1.18		0	0.5	0
3			site	Si4_5	num_posns	1	x=	3	*a0_8103550/a_8103550;:	0	y			0.925	z=(	0.557	+z1_8103550)*c0_8103550/c_8103550;:	0.557		occ	Si+4			0.5	beq		1.18		0	0.5	0
3			site	O5_5	num_posns	1	x=	3	*a0_8103550/a_8103550;:	0	y			0.5	z=(	0.577	+z1_8103550)*c0_8103550/c_8103550;:	0.577		occ	O-2			0.5	beq		1.89		0	0	0.5
3			site	O11_5	num_posns	1	x=	3.5	*a0_8103550/a_8103550;:	0.5	y			0.5	z=(	0.612	+z1_8103550/2)*c0_8103550/c_8103550;:	0.612		occ	O-2			0.5	beq		3.16		0	0	0.5
3			site	O4_6	num_posns	1	x=	3.43	*a0_8103550/a_8103550;:	0.43	y			0.5	z=(	0.613	+z1_8103550/2)*c0_8103550/c_8103550;:	0.613		occ	O-2			0.25	beq		6.32		0	0	0.25
3			site	O4_5	num_posns	1	x=	3.57	*a0_8103550/a_8103550;:	0.57	y			0.5	z=(	0.613	+z1_8103550/2)*c0_8103550/c_8103550;:	0.613		occ	O-2			0.25	beq		6.32		0	0	0.25
3			site	O8_6	num_posns	1	x=	3	*a0_8103550/a_8103550;:	0	y			0.16	z=(	0.619	+z1_8103550)*c0_8103550/c_8103550;:	0.619		occ	O-2			0.5	beq		4.18		0	0	0.5
3			site	O8_5	num_posns	1	x=	3	*a0_8103550/a_8103550;:	0	y			0.84	z=(	0.619	+z1_8103550)*c0_8103550/c_8103550;:	0.619		occ	O-2			0.5	beq		4.18		0	0	0.5
3			site	Si2_2	num_posns	1	x=	3.656	*a0_8103550/a_8103550;:	0.656	y			0	z=	0.282	*c0_8103550/c_8103550;:	0.282		occ	Si+4	=	n_bt;:	0.125	beq		2.76		0	0.125	0
3			site	Si2_1	num_posns	1	x=	3.344	*a0_8103550/a_8103550;:	0.344	y			0	z=	0.282	*c0_8103550/c_8103550;:	0.282		occ	Si+4	=	n_bt;:	0.125	beq		2.76		0	0.125	0
3			site	O3_2	num_posns	1	x=	3.68	*a0_8103550/a_8103550;:	0.68	y			0	z=	0.211	*c0_8103550/c_8103550;:	0.211		occ	O-2	=	n_bt+n_ca3;:	0.25	beq		6.32		0	0	0.25
3			site	O3_1	num_posns	1	x=	3.32	*a0_8103550/a_8103550;:	0.32	y			0	z=	0.211	*c0_8103550/c_8103550;:	0.211		occ	O-2	=	n_bt+n_ca3;:	0.25	beq		6.32		0	0	0.25
3			site	Si1_6	num_posns	1	x=	3.156	*a0_8103550/a_8103550;:	0.156	y			0.5	z=(	0.641	+z1_8103550)*c0_8103550/c_8103550;:	0.641		occ	Si+4	=	n_bt;:	0.125	beq		2.76		0	0.125	0
3			site	Si1_5	num_posns	1	x=	3.844	*a0_8103550/a_8103550;:	0.844	y			0.5	z=(	0.641	+z1_8103550)*c0_8103550/c_8103550;:	0.641		occ	Si+4	=	n_bt;:	0.125	beq		2.76		0	0.125	0
3			site	O3_6	num_posns	1	x=	3.18	*a0_8103550/a_8103550;:	0.18	y			0.5	z=(	0.711	+z1_8103550)*c0_8103550/c_8103550;:	0.711		occ	O-2	=	n_bt+n_ca3;:	0.25	beq		6.32		0	0	0.25
3			site	O3_5	num_posns	1	x=	3.82	*a0_8103550/a_8103550;:	0.82	y			0.5	z=(	0.711	+z1_8103550)*c0_8103550/c_8103550;:	0.711		occ	O-2	=	n_bt+n_ca3;:	0.25	beq		6.32		0	0	0.25
3			site	Ca3_6	num_posns	1	x=(	3.37	-x3_8103550)*a0_8103550/a_8103550;:	0.37	y=	0	+y3_8103550;:	0	z=(	0.664	+z1_8103550/3+z3_8103550)*c0_8103550/c_8103550;:	0.664		occ	Ca+2	=	n_ca3;:	0.125	beq		4.74		0.125	0	0
3			site	O10_7	num_posns	1	x=(	3.72	+x2_8103550)*a0_8103550/a_8103550;:	0.72	y=	0.16	+y2_8103550;:	0.16	z=(	0.722	+z1_8103550/3+z2_8103550)*c0_8103550/c_8103550;:	0.722		occ	O-2	=	0,5*(n_ca3);:	0.125	beq		6.32		0	0	0.125
3			site	O10_5	num_posns	1	x=(	3.72	+x2_8103550)*a0_8103550/a_8103550;:	0.72	y=	0.84	-y2_8103550;:	0.84	z=(	0.722	+z1_8103550/3+z2_8103550)*c0_8103550/c_8103550;:	0.722		occ	O-2	=	0,5*(n_ca3);:	0.125	beq		6.32		0	0	0.125
3			site	Ca3_5	num_posns	1	x=(	3.63	+x3_8103550)*a0_8103550/a_8103550;:	0.63	y=	0	-y3_8103550;:	0	z=(	0.664	+z1_8103550/3+z3_8103550)*c0_8103550/c_8103550;:	0.664		occ	Ca+2	=	n_ca3;:	0.125	beq		4.74		0.125	0	0
3			site	O10_6	num_posns	1	x=(	3.28	-x2_8103550)*a0_8103550/a_8103550;:	0.28	y=	0.16	+y2_8103550;:	0.16	z=(	0.722	+z1_8103550/3+z2_8103550)*c0_8103550/c_8103550;:	0.722		occ	O-2	=	0,5*(n_ca3);:	0.125	beq		6.32		0	0	0.125
3			site	O10_8	num_posns	1	x=(	3.28	-x2_8103550)*a0_8103550/a_8103550;:	0.28	y=	0.84	-y2_8103550;:	0.84	z=(	0.722	+z1_8103550/3+z2_8103550)*c0_8103550/c_8103550;:	0.722		occ	O-2	=	0,5*(n_ca3);:	0.125	beq		6.32		0	0	0.125
3			site	Ca3_2	num_posns	1	x=(	3.87	-x3_8103550)*a0_8103550/a_8103550;:	0.87	y=	0.5	+y3_8103550;:	0.5	z=(	0.251	-z3_8103550)*c0_8103550/c_8103550;:	0.251		occ	Ca+2	=	n_ca3;:	0.125	beq		4.74		0.125	0	0
3			site	O10_4	num_posns	1	x=(	3.22	-x2_8103550)*a0_8103550/a_8103550;:	0.22	y=	0.34	-y2_8103550;:	0.34	z=(	0.193	-z2_8103550)*c0_8103550/c_8103550;:	0.193		occ	O-2	=	0,5*(n_ca3);:	0.125	beq		6.32		0	0	0.125
3			site	O10_2	num_posns	1	x=(	3.22	-x2_8103550)*a0_8103550/a_8103550;:	0.22	y=	0.66	+y2_8103550;:	0.66	z=(	0.193	-z2_8103550)*c0_8103550/c_8103550;:	0.193		occ	O-2	=	0,5*(n_ca3);:	0.125	beq		6.32		0	0	0.125
3			site	Ca3_1	num_posns	1	x=(	3.13	+x3_8103550)*a0_8103550/a_8103550;:	0.13	y=	0.5	-y3_8103550;:	0.5	z=(	0.251	-z3_8103550)*c0_8103550/c_8103550;:	0.251		occ	Ca+2	=	n_ca3;:	0.125	beq		4.74		0.125	0	0
3			site	O10_3	num_posns	1	x=(	3.78	+x2_8103550)*a0_8103550/a_8103550;:	0.78	y=	0.34	-y2_8103550;:	0.34	z=(	0.193	-z2_8103550)*c0_8103550/c_8103550;:	0.193		occ	O-2	=	0,5*(n_ca3);:	0.125	beq		6.32		0	0	0.125
3			site	O10_1	num_posns	1	x=(	3.78	+x2_8103550)*a0_8103550/a_8103550;:	0.78	y=	0.66	+y2_8103550;:	0.66	z=(	0.193	-z2_8103550)*c0_8103550/c_8103550;:	0.193		occ	O-2	=	0,5*(n_ca3);:	0.125	beq		6.32		0	0	0.125
4			site	O12_1	num_posns	1	x=	4	*a0_8103550/a_8103550;:	0	y			0	z=	0.303	*c0_8103550/c_8103550;:	0.303		occ	O-2			0.5	beq		3.16		0	0	0.5
4			site	O9_2	num_posns	1	x=	4.924	*a0_8103550/a_8103550;:	0.924	y			0	z=	0.307	*c0_8103550/c_8103550;:	0.307		occ	O-2			0.25	beq		6.32		0	0	0.25
4			site	O9_1	num_posns	1	x=	4.076	*a0_8103550/a_8103550;:	0.076	y			0	z=	0.307	*c0_8103550/c_8103550;:	0.307		occ	O-2			0.25	beq		6.32		0	0	0.25
4			site	O7_2	num_posns	1	x=	4.5	*a0_8103550/a_8103550;:	0.5	y			0.67	z=	0.311	*c0_8103550/c_8103550;:	0.311		occ	O-2			0.5	beq		4.18		0	0	0.5
4			site	O7_1	num_posns	1	x=	4.5	*a0_8103550/a_8103550;:	0.5	y			0.33	z=	0.311	*c0_8103550/c_8103550;:	0.311		occ	O-2			0.5	beq		4.18		0	0	0.5
4			site	O6_1	num_posns	1	x=	4.5	*a0_8103550/a_8103550;:	0.5	y			0	z=	0.348	*c0_8103550/c_8103550;:	0.348		occ	O-2			0.5	beq		1.89		0	0	0.5
4			site	Si3_2	num_posns	1	x=	4.5	*a0_8103550/a_8103550;:	0.5	y			0.586	z=	0.373	*c0_8103550/c_8103550;:	0.373		occ	Si+4			0.5	beq		1.18		0	0.5	0
4			site	Si3_1	num_posns	1	x=	4.5	*a0_8103550/a_8103550;:	0.5	y			0.414	z=	0.373	*c0_8103550/c_8103550;:	0.373		occ	Si+4			0.5	beq		1.18		0	0.5	0
4			site	O2_2	num_posns	1	x=	4.735	*a0_8103550/a_8103550;:	0.735	y			0.52	z=	0.411	*c0_8103550/c_8103550;:	0.411		occ	O-2			0.5	beq		1.34		0	0	0.5
4			site	O2_4	num_posns	1	x=	4.265	*a0_8103550/a_8103550;:	0.265	y			0.52	z=	0.411	*c0_8103550/c_8103550;:	0.411		occ	O-2			0.5	beq		1.34		0	0	0.5
4			site	O2_3	num_posns	1	x=	4.735	*a0_8103550/a_8103550;:	0.735	y			0.48	z=	0.411	*c0_8103550/c_8103550;:	0.411		occ	O-2			0.5	beq		1.34		0	0	0.5
4			site	O2_1	num_posns	1	x=	4.265	*a0_8103550/a_8103550;:	0.265	y			0.48	z=	0.411	*c0_8103550/c_8103550;:	0.411		occ	O-2			0.5	beq		1.34		0	0	0.5
4			site	Ca2_1	num_posns	1	x=	4	*a0_8103550/a_8103550;:	0	y			0	z=	0.4135	*c0_8103550/c_8103550;:	0.4135		occ	Ca+2			1	beq		1.34		1	0	0
4			site	Ca1_5	num_posns	1	x=	4.5	*a0_8103550/a_8103550;:	0.5	y			0.5	z=	0.5	*c0_8103550/c_8103550;:	0.5		occ	Ca+2			1	beq		1.34		1	0	0
4			site	O1_6	num_posns	1	x=	4.235	*a0_8103550/a_8103550;:	0.235	y			0.01	z=(	0.519	+z1_8103550)*c0_8103550/c_8103550;:	0.519		occ	O-2			0.5	beq		1.34		0	0	0.5
4			site	O1_8	num_posns	1	x=	4.765	*a0_8103550/a_8103550;:	0.765	y			0.01	z=(	0.519	+z1_8103550)*c0_8103550/c_8103550;:	0.519		occ	O-2			0.5	beq		1.34		0	0	0.5
4			site	O1_7	num_posns	1	x=	4.235	*a0_8103550/a_8103550;:	0.235	y			0.99	z=(	0.519	+z1_8103550)*c0_8103550/c_8103550;:	0.519		occ	O-2			0.5	beq		1.34		0	0	0.5
4			site	O1_5	num_posns	1	x=	4.765	*a0_8103550/a_8103550;:	0.765	y			0.99	z=(	0.519	+z1_8103550)*c0_8103550/c_8103550;:	0.519		occ	O-2			0.5	beq		1.34		0	0	0.5
4			site	Si4_6	num_posns	1	x=	4	*a0_8103550/a_8103550;:	0	y			0.075	z=(	0.557	+z1_8103550)*c0_8103550/c_8103550;:	0.557		occ	Si+4			0.5	beq		1.18		0	0.5	0
4			site	Si4_5	num_posns	1	x=	4	*a0_8103550/a_8103550;:	0	y			0.925	z=(	0.557	+z1_8103550)*c0_8103550/c_8103550;:	0.557		occ	Si+4			0.5	beq		1.18		0	0.5	0
4			site	O5_5	num_posns	1	x=	4	*a0_8103550/a_8103550;:	0	y			0.5	z=(	0.577	+z1_8103550)*c0_8103550/c_8103550;:	0.577		occ	O-2			0.5	beq		1.89		0	0	0.5
4			site	O11_5	num_posns	1	x=	4.5	*a0_8103550/a_8103550;:	0.5	y			0.5	z=(	0.612	+z1_8103550/2)*c0_8103550/c_8103550;:	0.612		occ	O-2			0.5	beq		3.16		0	0	0.5
4			site	O4_6	num_posns	1	x=	4.43	*a0_8103550/a_8103550;:	0.43	y			0.5	z=(	0.613	+z1_8103550/2)*c0_8103550/c_8103550;:	0.613		occ	O-2			0.25	beq		6.32		0	0	0.25
4			site	O4_5	num_posns	1	x=	4.57	*a0_8103550/a_8103550;:	0.57	y			0.5	z=(	0.613	+z1_8103550/2)*c0_8103550/c_8103550;:	0.613		occ	O-2			0.25	beq		6.32		0	0	0.25
4			site	O8_6	num_posns	1	x=	4	*a0_8103550/a_8103550;:	0	y			0.16	z=(	0.619	+z1_8103550)*c0_8103550/c_8103550;:	0.619		occ	O-2			0.5	beq		4.18		0	0	0.5
4			site	O8_5	num_posns	1	x=	4	*a0_8103550/a_8103550;:	0	y			0.84	z=(	0.619	+z1_8103550)*c0_8103550/c_8103550;:	0.619		occ	O-2			0.5	beq		4.18		0	0	0.5
4			site	Si2_2	num_posns	1	x=	4.656	*a0_8103550/a_8103550;:	0.656	y			0	z=	0.282	*c0_8103550/c_8103550;:	0.282		occ	Si+4	=	n_bt;:	0.125	beq		2.76		0	0.125	0
4			site	Si2_1	num_posns	1	x=	4.344	*a0_8103550/a_8103550;:	0.344	y			0	z=	0.282	*c0_8103550/c_8103550;:	0.282		occ	Si+4	=	n_bt;:	0.125	beq		2.76		0	0.125	0
4			site	O3_2	num_posns	1	x=	4.68	*a0_8103550/a_8103550;:	0.68	y			0	z=	0.211	*c0_8103550/c_8103550;:	0.211		occ	O-2	=	n_bt+n_ca3;:	0.25	beq		6.32		0	0	0.25
4			site	O3_1	num_posns	1	x=	4.32	*a0_8103550/a_8103550;:	0.32	y			0	z=	0.211	*c0_8103550/c_8103550;:	0.211		occ	O-2	=	n_bt+n_ca3;:	0.25	beq		6.32		0	0	0.25
4			site	Si1_6	num_posns	1	x=	4.156	*a0_8103550/a_8103550;:	0.156	y			0.5	z=(	0.641	+z1_8103550)*c0_8103550/c_8103550;:	0.641		occ	Si+4	=	n_bt;:	0.125	beq		2.76		0	0.125	0
4			site	Si1_5	num_posns	1	x=	4.844	*a0_8103550/a_8103550;:	0.844	y			0.5	z=(	0.641	+z1_8103550)*c0_8103550/c_8103550;:	0.641		occ	Si+4	=	n_bt;:	0.125	beq		2.76		0	0.125	0
4			site	O3_6	num_posns	1	x=	4.18	*a0_8103550/a_8103550;:	0.18	y			0.5	z=(	0.711	+z1_8103550)*c0_8103550/c_8103550;:	0.711		occ	O-2	=	n_bt+n_ca3;:	0.25	beq		6.32		0	0	0.25
4			site	O3_5	num_posns	1	x=	4.82	*a0_8103550/a_8103550;:	0.82	y			0.5	z=(	0.711	+z1_8103550)*c0_8103550/c_8103550;:	0.711		occ	O-2	=	n_bt+n_ca3;:	0.25	beq		6.32		0	0	0.25
4			site	Ca3_6	num_posns	1	x=(	4.37	-x3_8103550)*a0_8103550/a_8103550;:	0.37	y=	0	+y3_8103550;:	0	z=(	0.664	+z1_8103550/3+z3_8103550)*c0_8103550/c_8103550;:	0.664		occ	Ca+2	=	n_ca3;:	0.125	beq		4.74		0.125	0	0
4			site	O10_7	num_posns	1	x=(	4.72	+x2_8103550)*a0_8103550/a_8103550;:	0.72	y=	0.16	+y2_8103550;:	0.16	z=(	0.722	+z1_8103550/3+z2_8103550)*c0_8103550/c_8103550;:	0.722		occ	O-2	=	0,5*(n_ca3);:	0.125	beq		6.32		0	0	0.125
4			site	O10_5	num_posns	1	x=(	4.72	+x2_8103550)*a0_8103550/a_8103550;:	0.72	y=	0.84	-y2_8103550;:	0.84	z=(	0.722	+z1_8103550/3+z2_8103550)*c0_8103550/c_8103550;:	0.722		occ	O-2	=	0,5*(n_ca3);:	0.125	beq		6.32		0	0	0.125
4			site	Ca3_5	num_posns	1	x=(	4.63	+x3_8103550)*a0_8103550/a_8103550;:	0.63	y=	0	-y3_8103550;:	0	z=(	0.664	+z1_8103550/3+z3_8103550)*c0_8103550/c_8103550;:	0.664		occ	Ca+2	=	n_ca3;:	0.125	beq		4.74		0.125	0	0
4			site	O10_6	num_posns	1	x=(	4.28	-x2_8103550)*a0_8103550/a_8103550;:	0.28	y=	0.16	+y2_8103550;:	0.16	z=(	0.722	+z1_8103550/3+z2_8103550)*c0_8103550/c_8103550;:	0.722		occ	O-2	=	0,5*(n_ca3);:	0.125	beq		6.32		0	0	0.125
4			site	O10_8	num_posns	1	x=(	4.28	-x2_8103550)*a0_8103550/a_8103550;:	0.28	y=	0.84	-y2_8103550;:	0.84	z=(	0.722	+z1_8103550/3+z2_8103550)*c0_8103550/c_8103550;:	0.722		occ	O-2	=	0,5*(n_ca3);:	0.125	beq		6.32		0	0	0.125
4			site	Ca3_2	num_posns	1	x=(	4.87	-x3_8103550)*a0_8103550/a_8103550;:	0.87	y=	0.5	+y3_8103550;:	0.5	z=(	0.251	-z3_8103550)*c0_8103550/c_8103550;:	0.251		occ	Ca+2	=	n_ca3;:	0.125	beq		4.74		0.125	0	0
4			site	O10_4	num_posns	1	x=(	4.22	-x2_8103550)*a0_8103550/a_8103550;:	0.22	y=	0.34	-y2_8103550;:	0.34	z=(	0.193	-z2_8103550)*c0_8103550/c_8103550;:	0.193		occ	O-2	=	0,5*(n_ca3);:	0.125	beq		6.32		0	0	0.125
4			site	O10_2	num_posns	1	x=(	4.22	-x2_8103550)*a0_8103550/a_8103550;:	0.22	y=	0.66	+y2_8103550;:	0.66	z=(	0.193	-z2_8103550)*c0_8103550/c_8103550;:	0.193		occ	O-2	=	0,5*(n_ca3);:	0.125	beq		6.32		0	0	0.125
4			site	Ca3_1	num_posns	1	x=(	4.13	+x3_8103550)*a0_8103550/a_8103550;:	0.13	y=	0.5	-y3_8103550;:	0.5	z=(	0.251	-z3_8103550)*c0_8103550/c_8103550;:	0.251		occ	Ca+2	=	n_ca3;:	0.125	beq		4.74		0.125	0	0
4			site	O10_3	num_posns	1	x=(	4.78	+x2_8103550)*a0_8103550/a_8103550;:	0.78	y=	0.34	-y2_8103550;:	0.34	z=(	0.193	-z2_8103550)*c0_8103550/c_8103550;:	0.193		occ	O-2	=	0,5*(n_ca3);:	0.125	beq		6.32		0	0	0.125
4			site	O10_1	num_posns	1	x=(	4.78	+x2_8103550)*a0_8103550/a_8103550;:	0.78	y=	0.66	+y2_8103550;:	0.66	z=(	0.193	-z2_8103550)*c0_8103550/c_8103550;:	0.193		occ	O-2	=	0,5*(n_ca3);:	0.125	beq		6.32		0	0	0.125
5			site	O12_1	num_posns	1	x=	5	*a0_8103550/a_8103550;:	0	y			0	z=	0.303	*c0_8103550/c_8103550;:	0.303		occ	O-2			0.5	beq		3.16		0	0	0.5
5			site	O9_2	num_posns	1	x=	5.924	*a0_8103550/a_8103550;:	0.924	y			0	z=	0.307	*c0_8103550/c_8103550;:	0.307		occ	O-2			0.25	beq		6.32		0	0	0.25
5			site	O9_1	num_posns	1	x=	5.076	*a0_8103550/a_8103550;:	0.076	y			0	z=	0.307	*c0_8103550/c_8103550;:	0.307		occ	O-2			0.25	beq		6.32		0	0	0.25
5			site	O7_2	num_posns	1	x=	5.5	*a0_8103550/a_8103550;:	0.5	y			0.67	z=	0.311	*c0_8103550/c_8103550;:	0.311		occ	O-2			0.5	beq		4.18		0	0	0.5
5			site	O7_1	num_posns	1	x=	5.5	*a0_8103550/a_8103550;:	0.5	y			0.33	z=	0.311	*c0_8103550/c_8103550;:	0.311		occ	O-2			0.5	beq		4.18		0	0	0.5
5			site	O6_1	num_posns	1	x=	5.5	*a0_8103550/a_8103550;:	0.5	y			0	z=	0.348	*c0_8103550/c_8103550;:	0.348		occ	O-2			0.5	beq		1.89		0	0	0.5
5			site	Si3_2	num_posns	1	x=	5.5	*a0_8103550/a_8103550;:	0.5	y			0.586	z=	0.373	*c0_8103550/c_8103550;:	0.373		occ	Si+4			0.5	beq		1.18		0	0.5	0
5			site	Si3_1	num_posns	1	x=	5.5	*a0_8103550/a_8103550;:	0.5	y			0.414	z=	0.373	*c0_8103550/c_8103550;:	0.373		occ	Si+4			0.5	beq		1.18		0	0.5	0
5			site	O2_2	num_posns	1	x=	5.735	*a0_8103550/a_8103550;:	0.735	y			0.52	z=	0.411	*c0_8103550/c_8103550;:	0.411		occ	O-2			0.5	beq		1.34		0	0	0.5
5			site	O2_4	num_posns	1	x=	5.265	*a0_8103550/a_8103550;:	0.265	y			0.52	z=	0.411	*c0_8103550/c_8103550;:	0.411		occ	O-2			0.5	beq		1.34		0	0	0.5
5			site	O2_3	num_posns	1	x=	5.735	*a0_8103550/a_8103550;:	0.735	y			0.48	z=	0.411	*c0_8103550/c_8103550;:	0.411		occ	O-2			0.5	beq		1.34		0	0	0.5
5			site	O2_1	num_posns	1	x=	5.265	*a0_8103550/a_8103550;:	0.265	y			0.48	z=	0.411	*c0_8103550/c_8103550;:	0.411		occ	O-2			0.5	beq		1.34		0	0	0.5
5			site	Ca2_1	num_posns	1	x=	5	*a0_8103550/a_8103550;:	0	y			0	z=	0.4135	*c0_8103550/c_8103550;:	0.4135		occ	Ca+2			1	beq		1.34		1	0	0
5			site	Ca1_5	num_posns	1	x=	5.5	*a0_8103550/a_8103550;:	0.5	y			0.5	z=	0.5	*c0_8103550/c_8103550;:	0.5		occ	Ca+2			1	beq		1.34		1	0	0
5			site	O1_6	num_posns	1	x=	5.235	*a0_8103550/a_8103550;:	0.235	y			0.01	z=(	0.519	+z1_8103550)*c0_8103550/c_8103550;:	0.519		occ	O-2			0.5	beq		1.34		0	0	0.5
5			site	O1_8	num_posns	1	x=	5.765	*a0_8103550/a_8103550;:	0.765	y			0.01	z=(	0.519	+z1_8103550)*c0_8103550/c_8103550;:	0.519		occ	O-2			0.5	beq		1.34		0	0	0.5
5			site	O1_7	num_posns	1	x=	5.235	*a0_8103550/a_8103550;:	0.235	y			0.99	z=(	0.519	+z1_8103550)*c0_8103550/c_8103550;:	0.519		occ	O-2			0.5	beq		1.34		0	0	0.5
5			site	O1_5	num_posns	1	x=	5.765	*a0_8103550/a_8103550;:	0.765	y			0.99	z=(	0.519	+z1_8103550)*c0_8103550/c_8103550;:	0.519		occ	O-2			0.5	beq		1.34		0	0	0.5
5			site	Si4_6	num_posns	1	x=	5	*a0_8103550/a_8103550;:	0	y			0.075	z=(	0.557	+z1_8103550)*c0_8103550/c_8103550;:	0.557		occ	Si+4			0.5	beq		1.18		0	0.5	0
5			site	Si4_5	num_posns	1	x=	5	*a0_8103550/a_8103550;:	0	y			0.925	z=(	0.557	+z1_8103550)*c0_8103550/c_8103550;:	0.557		occ	Si+4			0.5	beq		1.18		0	0.5	0
5			site	O5_5	num_posns	1	x=	5	*a0_8103550/a_8103550;:	0	y			0.5	z=(	0.577	+z1_8103550)*c0_8103550/c_8103550;:	0.577		occ	O-2			0.5	beq		1.89		0	0	0.5
5			site	O11_5	num_posns	1	x=	5.5	*a0_8103550/a_8103550;:	0.5	y			0.5	z=(	0.612	+z1_8103550/2)*c0_8103550/c_8103550;:	0.612		occ	O-2			0.5	beq		3.16		0	0	0.5
5			site	O4_6	num_posns	1	x=	5.43	*a0_8103550/a_8103550;:	0.43	y			0.5	z=(	0.613	+z1_8103550/2)*c0_8103550/c_8103550;:	0.613		occ	O-2			0.25	beq		6.32		0	0	0.25
5			site	O4_5	num_posns	1	x=	5.57	*a0_8103550/a_8103550;:	0.57	y			0.5	z=(	0.613	+z1_8103550/2)*c0_8103550/c_8103550;:	0.613		occ	O-2			0.25	beq		6.32		0	0	0.25
5			site	O8_6	num_posns	1	x=	5	*a0_8103550/a_8103550;:	0	y			0.16	z=(	0.619	+z1_8103550)*c0_8103550/c_8103550;:	0.619		occ	O-2			0.5	beq		4.18		0	0	0.5
5			site	O8_5	num_posns	1	x=	5	*a0_8103550/a_8103550;:	0	y			0.84	z=(	0.619	+z1_8103550)*c0_8103550/c_8103550;:	0.619		occ	O-2			0.5	beq		4.18		0	0	0.5
5			site	Si2_2	num_posns	1	x=	5.656	*a0_8103550/a_8103550;:	0.656	y			0	z=	0.282	*c0_8103550/c_8103550;:	0.282		occ	Si+4	=	n_bt;:	0.125	beq		2.76		0	0.125	0
5			site	Si2_1	num_posns	1	x=	5.344	*a0_8103550/a_8103550;:	0.344	y			0	z=	0.282	*c0_8103550/c_8103550;:	0.282		occ	Si+4	=	n_bt;:	0.125	beq		2.76		0	0.125	0
5			site	O3_2	num_posns	1	x=	5.68	*a0_8103550/a_8103550;:	0.68	y			0	z=	0.211	*c0_8103550/c_8103550;:	0.211		occ	O-2	=	n_bt+n_ca3;:	0.25	beq		6.32		0	0	0.25
5			site	O3_1	num_posns	1	x=	5.32	*a0_8103550/a_8103550;:	0.32	y			0	z=	0.211	*c0_8103550/c_8103550;:	0.211		occ	O-2	=	n_bt+n_ca3;:	0.25	beq		6.32		0	0	0.25
5			site	Si1_6	num_posns	1	x=	5.156	*a0_8103550/a_8103550;:	0.156	y			0.5	z=(	0.641	+z1_8103550)*c0_8103550/c_8103550;:	0.641		occ	Si+4	=	n_bt;:	0.125	beq		2.76		0	0.125	0
5			site	Si1_5	num_posns	1	x=	5.844	*a0_8103550/a_8103550;:	0.844	y			0.5	z=(	0.641	+z1_8103550)*c0_8103550/c_8103550;:	0.641		occ	Si+4	=	n_bt;:	0.125	beq		2.76		0	0.125	0
5			site	O3_6	num_posns	1	x=	5.18	*a0_8103550/a_8103550;:	0.18	y			0.5	z=(	0.711	+z1_8103550)*c0_8103550/c_8103550;:	0.711		occ	O-2	=	n_bt+n_ca3;:	0.25	beq		6.32		0	0	0.25
5			site	O3_5	num_posns	1	x=	5.82	*a0_8103550/a_8103550;:	0.82	y			0.5	z=(	0.711	+z1_8103550)*c0_8103550/c_8103550;:	0.711		occ	O-2	=	n_bt+n_ca3;:	0.25	beq		6.32		0	0	0.25
5			site	Ca3_6	num_posns	1	x=(	5.37	-x3_8103550)*a0_8103550/a_8103550;:	0.37	y=	0	+y3_8103550;:	0	z=(	0.664	+z1_8103550/3+z3_8103550)*c0_8103550/c_8103550;:	0.664		occ	Ca+2	=	n_ca3;:	0.125	beq		4.74		0.125	0	0
5			site	O10_7	num_posns	1	x=(	5.72	+x2_8103550)*a0_8103550/a_8103550;:	0.72	y=	0.16	+y2_8103550;:	0.16	z=(	0.722	+z1_8103550/3+z2_8103550)*c0_8103550/c_8103550;:	0.722		occ	O-2	=	0,5*(n_ca3);:	0.125	beq		6.32		0	0	0.125
5			site	O10_5	num_posns	1	x=(	5.72	+x2_8103550)*a0_8103550/a_8103550;:	0.72	y=	0.84	-y2_8103550;:	0.84	z=(	0.722	+z1_8103550/3+z2_8103550)*c0_8103550/c_8103550;:	0.722		occ	O-2	=	0,5*(n_ca3);:	0.125	beq		6.32		0	0	0.125
5			site	Ca3_5	num_posns	1	x=(	5.63	+x3_8103550)*a0_8103550/a_8103550;:	0.63	y=	0	-y3_8103550;:	0	z=(	0.664	+z1_8103550/3+z3_8103550)*c0_8103550/c_8103550;:	0.664		occ	Ca+2	=	n_ca3;:	0.125	beq		4.74		0.125	0	0
5			site	O10_6	num_posns	1	x=(	5.28	-x2_8103550)*a0_8103550/a_8103550;:	0.28	y=	0.16	+y2_8103550;:	0.16	z=(	0.722	+z1_8103550/3+z2_8103550)*c0_8103550/c_8103550;:	0.722		occ	O-2	=	0,5*(n_ca3);:	0.125	beq		6.32		0	0	0.125
5			site	O10_8	num_posns	1	x=(	5.28	-x2_8103550)*a0_8103550/a_8103550;:	0.28	y=	0.84	-y2_8103550;:	0.84	z=(	0.722	+z1_8103550/3+z2_8103550)*c0_8103550/c_8103550;:	0.722		occ	O-2	=	0,5*(n_ca3);:	0.125	beq		6.32		0	0	0.125
5			site	Ca3_2	num_posns	1	x=(	5.87	-x3_8103550)*a0_8103550/a_8103550;:	0.87	y=	0.5	+y3_8103550;:	0.5	z=(	0.251	-z3_8103550)*c0_8103550/c_8103550;:	0.251		occ	Ca+2	=	n_ca3;:	0.125	beq		4.74		0.125	0	0
5			site	O10_4	num_posns	1	x=(	5.22	-x2_8103550)*a0_8103550/a_8103550;:	0.22	y=	0.34	-y2_8103550;:	0.34	z=(	0.193	-z2_8103550)*c0_8103550/c_8103550;:	0.193		occ	O-2	=	0,5*(n_ca3);:	0.125	beq		6.32		0	0	0.125
5			site	O10_2	num_posns	1	x=(	5.22	-x2_8103550)*a0_8103550/a_8103550;:	0.22	y=	0.66	+y2_8103550;:	0.66	z=(	0.193	-z2_8103550)*c0_8103550/c_8103550;:	0.193		occ	O-2	=	0,5*(n_ca3);:	0.125	beq		6.32		0	0	0.125
5			site	Ca3_1	num_posns	1	x=(	5.13	+x3_8103550)*a0_8103550/a_8103550;:	0.13	y=	0.5	-y3_8103550;:	0.5	z=(	0.251	-z3_8103550)*c0_8103550/c_8103550;:	0.251		occ	Ca+2	=	n_ca3;:	0.125	beq		4.74		0.125	0	0
5			site	O10_3	num_posns	1	x=(	5.78	+x2_8103550)*a0_8103550/a_8103550;:	0.78	y=	0.34	-y2_8103550;:	0.34	z=(	0.193	-z2_8103550)*c0_8103550/c_8103550;:	0.193		occ	O-2	=	0,5*(n_ca3);:	0.125	beq		6.32		0	0	0.125
5			site	O10_1	num_posns	1	x=(	5.78	+x2_8103550)*a0_8103550/a_8103550;:	0.78	y=	0.66	+y2_8103550;:	0.66	z=(	0.193	-z2_8103550)*c0_8103550/c_8103550;:	0.193		occ	O-2	=	0,5*(n_ca3);:	0.125	beq		6.32		0	0	0.125
6			site	O12_1	num_posns	1	x=	6	*a0_8103550/a_8103550;:	0	y			0	z=	0.303	*c0_8103550/c_8103550;:	0.303		occ	O-2			0.5	beq		3.16		0	0	0.5
6			site	O9_2	num_posns	1	x=	6.924	*a0_8103550/a_8103550;:	0.924	y			0	z=	0.307	*c0_8103550/c_8103550;:	0.307		occ	O-2			0.25	beq		6.32		0	0	0.25
6			site	O9_1	num_posns	1	x=	6.076	*a0_8103550/a_8103550;:	0.076	y			0	z=	0.307	*c0_8103550/c_8103550;:	0.307		occ	O-2			0.25	beq		6.32		0	0	0.25
6			site	O7_2	num_posns	1	x=	6.5	*a0_8103550/a_8103550;:	0.5	y			0.67	z=	0.311	*c0_8103550/c_8103550;:	0.311		occ	O-2			0.5	beq		4.18		0	0	0.5
6			site	O7_1	num_posns	1	x=	6.5	*a0_8103550/a_8103550;:	0.5	y			0.33	z=	0.311	*c0_8103550/c_8103550;:	0.311		occ	O-2			0.5	beq		4.18		0	0	0.5
6			site	O6_1	num_posns	1	x=	6.5	*a0_8103550/a_8103550;:	0.5	y			0	z=	0.348	*c0_8103550/c_8103550;:	0.348		occ	O-2			0.5	beq		1.89		0	0	0.5
6			site	Si3_2	num_posns	1	x=	6.5	*a0_8103550/a_8103550;:	0.5	y			0.586	z=	0.373	*c0_8103550/c_8103550;:	0.373		occ	Si+4			0.5	beq		1.18		0	0.5	0
6			site	Si3_1	num_posns	1	x=	6.5	*a0_8103550/a_8103550;:	0.5	y			0.414	z=	0.373	*c0_8103550/c_8103550;:	0.373		occ	Si+4			0.5	beq		1.18		0	0.5	0
6			site	O2_2	num_posns	1	x=	6.735	*a0_8103550/a_8103550;:	0.735	y			0.52	z=	0.411	*c0_8103550/c_8103550;:	0.411		occ	O-2			0.5	beq		1.34		0	0	0.5
6			site	O2_4	num_posns	1	x=	6.265	*a0_8103550/a_8103550;:	0.265	y			0.52	z=	0.411	*c0_8103550/c_8103550;:	0.411		occ	O-2			0.5	beq		1.34		0	0	0.5
6			site	O2_3	num_posns	1	x=	6.735	*a0_8103550/a_8103550;:	0.735	y			0.48	z=	0.411	*c0_8103550/c_8103550;:	0.411		occ	O-2			0.5	beq		1.34		0	0	0.5
6			site	O2_1	num_posns	1	x=	6.265	*a0_8103550/a_8103550;:	0.265	y			0.48	z=	0.411	*c0_8103550/c_8103550;:	0.411		occ	O-2			0.5	beq		1.34		0	0	0.5
6			site	Ca2_1	num_posns	1	x=	6	*a0_8103550/a_8103550;:	0	y			0	z=	0.4135	*c0_8103550/c_8103550;:	0.4135		occ	Ca+2			1	beq		1.34		1	0	0
6			site	Ca1_5	num_posns	1	x=	6.5	*a0_8103550/a_8103550;:	0.5	y			0.5	z=	0.5	*c0_8103550/c_8103550;:	0.5		occ	Ca+2			1	beq		1.34		1	0	0
6			site	O1_6	num_posns	1	x=	6.235	*a0_8103550/a_8103550;:	0.235	y			0.01	z=(	0.519	+z1_8103550)*c0_8103550/c_8103550;:	0.519		occ	O-2			0.5	beq		1.34		0	0	0.5
6			site	O1_8	num_posns	1	x=	6.765	*a0_8103550/a_8103550;:	0.765	y			0.01	z=(	0.519	+z1_8103550)*c0_8103550/c_8103550;:	0.519		occ	O-2			0.5	beq		1.34		0	0	0.5
6			site	O1_7	num_posns	1	x=	6.235	*a0_8103550/a_8103550;:	0.235	y			0.99	z=(	0.519	+z1_8103550)*c0_8103550/c_8103550;:	0.519		occ	O-2			0.5	beq		1.34		0	0	0.5
6			site	O1_5	num_posns	1	x=	6.765	*a0_8103550/a_8103550;:	0.765	y			0.99	z=(	0.519	+z1_8103550)*c0_8103550/c_8103550;:	0.519		occ	O-2			0.5	beq		1.34		0	0	0.5
6			site	Si4_6	num_posns	1	x=	6	*a0_8103550/a_8103550;:	0	y			0.075	z=(	0.557	+z1_8103550)*c0_8103550/c_8103550;:	0.557		occ	Si+4			0.5	beq		1.18		0	0.5	0
6			site	Si4_5	num_posns	1	x=	6	*a0_8103550/a_8103550;:	0	y			0.925	z=(	0.557	+z1_8103550)*c0_8103550/c_8103550;:	0.557		occ	Si+4			0.5	beq		1.18		0	0.5	0
6			site	O5_5	num_posns	1	x=	6	*a0_8103550/a_8103550;:	0	y			0.5	z=(	0.577	+z1_8103550)*c0_8103550/c_8103550;:	0.577		occ	O-2			0.5	beq		1.89		0	0	0.5
6			site	O11_5	num_posns	1	x=	6.5	*a0_8103550/a_8103550;:	0.5	y			0.5	z=(	0.612	+z1_8103550/2)*c0_8103550/c_8103550;:	0.612		occ	O-2			0.5	beq		3.16		0	0	0.5
6			site	O4_6	num_posns	1	x=	6.43	*a0_8103550/a_8103550;:	0.43	y			0.5	z=(	0.613	+z1_8103550/2)*c0_8103550/c_8103550;:	0.613		occ	O-2			0.25	beq		6.32		0	0	0.25
6			site	O4_5	num_posns	1	x=	6.57	*a0_8103550/a_8103550;:	0.57	y			0.5	z=(	0.613	+z1_8103550/2)*c0_8103550/c_8103550;:	0.613		occ	O-2			0.25	beq		6.32		0	0	0.25
6			site	O8_6	num_posns	1	x=	6	*a0_8103550/a_8103550;:	0	y			0.16	z=(	0.619	+z1_8103550)*c0_8103550/c_8103550;:	0.619		occ	O-2			0.5	beq		4.18		0	0	0.5
6			site	O8_5	num_posns	1	x=	6	*a0_8103550/a_8103550;:	0	y			0.84	z=(	0.619	+z1_8103550)*c0_8103550/c_8103550;:	0.619		occ	O-2			0.5	beq		4.18		0	0	0.5
6			site	Si2_2	num_posns	1	x=	6.656	*a0_8103550/a_8103550;:	0.656	y			0	z=	0.282	*c0_8103550/c_8103550;:	0.282		occ	Si+4	=	n_bt;:	0.125	beq		2.76		0	0.125	0
6			site	Si2_1	num_posns	1	x=	6.344	*a0_8103550/a_8103550;:	0.344	y			0	z=	0.282	*c0_8103550/c_8103550;:	0.282		occ	Si+4	=	n_bt;:	0.125	beq		2.76		0	0.125	0
6			site	O3_2	num_posns	1	x=	6.68	*a0_8103550/a_8103550;:	0.68	y			0	z=	0.211	*c0_8103550/c_8103550;:	0.211		occ	O-2	=	n_bt+n_ca3;:	0.25	beq		6.32		0	0	0.25
6			site	O3_1	num_posns	1	x=	6.32	*a0_8103550/a_8103550;:	0.32	y			0	z=	0.211	*c0_8103550/c_8103550;:	0.211		occ	O-2	=	n_bt+n_ca3;:	0.25	beq		6.32		0	0	0.25
6			site	Si1_6	num_posns	1	x=	6.156	*a0_8103550/a_8103550;:	0.156	y			0.5	z=(	0.641	+z1_8103550)*c0_8103550/c_8103550;:	0.641		occ	Si+4	=	n_bt;:	0.125	beq		2.76		0	0.125	0
6			site	Si1_5	num_posns	1	x=	6.844	*a0_8103550/a_8103550;:	0.844	y			0.5	z=(	0.641	+z1_8103550)*c0_8103550/c_8103550;:	0.641		occ	Si+4	=	n_bt;:	0.125	beq		2.76		0	0.125	0
6			site	O3_6	num_posns	1	x=	6.18	*a0_8103550/a_8103550;:	0.18	y			0.5	z=(	0.711	+z1_8103550)*c0_8103550/c_8103550;:	0.711		occ	O-2	=	n_bt+n_ca3;:	0.25	beq		6.32		0	0	0.25
6			site	O3_5	num_posns	1	x=	6.82	*a0_8103550/a_8103550;:	0.82	y			0.5	z=(	0.711	+z1_8103550)*c0_8103550/c_8103550;:	0.711		occ	O-2	=	n_bt+n_ca3;:	0.25	beq		6.32		0	0	0.25
6			site	Ca3_6	num_posns	1	x=(	6.37	-x3_8103550)*a0_8103550/a_8103550;:	0.37	y=	0	+y3_8103550;:	0	z=(	0.664	+z1_8103550/3+z3_8103550)*c0_8103550/c_8103550;:	0.664		occ	Ca+2	=	n_ca3;:	0.125	beq		4.74		0.125	0	0
6			site	O10_7	num_posns	1	x=(	6.72	+x2_8103550)*a0_8103550/a_8103550;:	0.72	y=	0.16	+y2_8103550;:	0.16	z=(	0.722	+z1_8103550/3+z2_8103550)*c0_8103550/c_8103550;:	0.722		occ	O-2	=	0,5*(n_ca3);:	0.125	beq		6.32		0	0	0.125
6			site	O10_5	num_posns	1	x=(	6.72	+x2_8103550)*a0_8103550/a_8103550;:	0.72	y=	0.84	-y2_8103550;:	0.84	z=(	0.722	+z1_8103550/3+z2_8103550)*c0_8103550/c_8103550;:	0.722		occ	O-2	=	0,5*(n_ca3);:	0.125	beq		6.32		0	0	0.125
6			site	Ca3_5	num_posns	1	x=(	6.63	+x3_8103550)*a0_8103550/a_8103550;:	0.63	y=	0	-y3_8103550;:	0	z=(	0.664	+z1_8103550/3+z3_8103550)*c0_8103550/c_8103550;:	0.664		occ	Ca+2	=	n_ca3;:	0.125	beq		4.74		0.125	0	0
6			site	O10_6	num_posns	1	x=(	6.28	-x2_8103550)*a0_8103550/a_8103550;:	0.28	y=	0.16	+y2_8103550;:	0.16	z=(	0.722	+z1_8103550/3+z2_8103550)*c0_8103550/c_8103550;:	0.722		occ	O-2	=	0,5*(n_ca3);:	0.125	beq		6.32		0	0	0.125
6			site	O10_8	num_posns	1	x=(	6.28	-x2_8103550)*a0_8103550/a_8103550;:	0.28	y=	0.84	-y2_8103550;:	0.84	z=(	0.722	+z1_8103550/3+z2_8103550)*c0_8103550/c_8103550;:	0.722		occ	O-2	=	0,5*(n_ca3);:	0.125	beq		6.32		0	0	0.125
6			site	Ca3_2	num_posns	1	x=(	6.87	-x3_8103550)*a0_8103550/a_8103550;:	0.87	y=	0.5	+y3_8103550;:	0.5	z=(	0.251	-z3_8103550)*c0_8103550/c_8103550;:	0.251		occ	Ca+2	=	n_ca3;:	0.125	beq		4.74		0.125	0	0
6			site	O10_4	num_posns	1	x=(	6.22	-x2_8103550)*a0_8103550/a_8103550;:	0.22	y=	0.34	-y2_8103550;:	0.34	z=(	0.193	-z2_8103550)*c0_8103550/c_8103550;:	0.193		occ	O-2	=	0,5*(n_ca3);:	0.125	beq		6.32		0	0	0.125
6			site	O10_2	num_posns	1	x=(	6.22	-x2_8103550)*a0_8103550/a_8103550;:	0.22	y=	0.66	+y2_8103550;:	0.66	z=(	0.193	-z2_8103550)*c0_8103550/c_8103550;:	0.193		occ	O-2	=	0,5*(n_ca3);:	0.125	beq		6.32		0	0	0.125
6			site	Ca3_1	num_posns	1	x=(	6.13	+x3_8103550)*a0_8103550/a_8103550;:	0.13	y=	0.5	-y3_8103550;:	0.5	z=(	0.251	-z3_8103550)*c0_8103550/c_8103550;:	0.251		occ	Ca+2	=	n_ca3;:	0.125	beq		4.74		0.125	0	0
6			site	O10_3	num_posns	1	x=(	6.78	+x2_8103550)*a0_8103550/a_8103550;:	0.78	y=	0.34	-y2_8103550;:	0.34	z=(	0.193	-z2_8103550)*c0_8103550/c_8103550;:	0.193		occ	O-2	=	0,5*(n_ca3);:	0.125	beq		6.32		0	0	0.125
6			site	O10_1	num_posns	1	x=(	6.78	+x2_8103550)*a0_8103550/a_8103550;:	0.78	y=	0.66	+y2_8103550;:	0.66	z=(	0.193	-z2_8103550)*c0_8103550/c_8103550;:	0.193		occ	O-2	=	0,5*(n_ca3);:	0.125	beq		6.32		0	0	0.125
7			site	O12_1	num_posns	1	x=	7	*a0_8103550/a_8103550;:	0	y			0	z=	0.303	*c0_8103550/c_8103550;:	0.303		occ	O-2			0.5	beq		3.16		0	0	0.5
7			site	O9_2	num_posns	1	x=	7.924	*a0_8103550/a_8103550;:	0.924	y			0	z=	0.307	*c0_8103550/c_8103550;:	0.307		occ	O-2			0.25	beq		6.32		0	0	0.25
7			site	O9_1	num_posns	1	x=	7.076	*a0_8103550/a_8103550;:	0.076	y			0	z=	0.307	*c0_8103550/c_8103550;:	0.307		occ	O-2			0.25	beq		6.32		0	0	0.25
7			site	O7_2	num_posns	1	x=	7.5	*a0_8103550/a_8103550;:	0.5	y			0.67	z=	0.311	*c0_8103550/c_8103550;:	0.311		occ	O-2			0.5	beq		4.18		0	0	0.5
7			site	O7_1	num_posns	1	x=	7.5	*a0_8103550/a_8103550;:	0.5	y			0.33	z=	0.311	*c0_8103550/c_8103550;:	0.311		occ	O-2			0.5	beq		4.18		0	0	0.5
7			site	O6_1	num_posns	1	x=	7.5	*a0_8103550/a_8103550;:	0.5	y			0	z=	0.348	*c0_8103550/c_8103550;:	0.348		occ	O-2			0.5	beq		1.89		0	0	0.5
7			site	Si3_2	num_posns	1	x=	7.5	*a0_8103550/a_8103550;:	0.5	y			0.586	z=	0.373	*c0_8103550/c_8103550;:	0.373		occ	Si+4			0.5	beq		1.18		0	0.5	0
7			site	Si3_1	num_posns	1	x=	7.5	*a0_8103550/a_8103550;:	0.5	y			0.414	z=	0.373	*c0_8103550/c_8103550;:	0.373		occ	Si+4			0.5	beq		1.18		0	0.5	0
7			site	O2_2	num_posns	1	x=	7.735	*a0_8103550/a_8103550;:	0.735	y			0.52	z=	0.411	*c0_8103550/c_8103550;:	0.411		occ	O-2			0.5	beq		1.34		0	0	0.5
7			site	O2_4	num_posns	1	x=	7.265	*a0_8103550/a_8103550;:	0.265	y			0.52	z=	0.411	*c0_8103550/c_8103550;:	0.411		occ	O-2			0.5	beq		1.34		0	0	0.5
7			site	O2_3	num_posns	1	x=	7.735	*a0_8103550/a_8103550;:	0.735	y			0.48	z=	0.411	*c0_8103550/c_8103550;:	0.411		occ	O-2			0.5	beq		1.34		0	0	0.5
7			site	O2_1	num_posns	1	x=	7.265	*a0_8103550/a_8103550;:	0.265	y			0.48	z=	0.411	*c0_8103550/c_8103550;:	0.411		occ	O-2			0.5	beq		1.34		0	0	0.5
7			site	Ca2_1	num_posns	1	x=	7	*a0_8103550/a_8103550;:	0	y			0	z=	0.4135	*c0_8103550/c_8103550;:	0.4135		occ	Ca+2			1	beq		1.34		1	0	0
7			site	Ca1_5	num_posns	1	x=	7.5	*a0_8103550/a_8103550;:	0.5	y			0.5	z=	0.5	*c0_8103550/c_8103550;:	0.5		occ	Ca+2			1	beq		1.34		1	0	0
7			site	O1_6	num_posns	1	x=	7.235	*a0_8103550/a_8103550;:	0.235	y			0.01	z=(	0.519	+z1_8103550)*c0_8103550/c_8103550;:	0.519		occ	O-2			0.5	beq		1.34		0	0	0.5
7			site	O1_8	num_posns	1	x=	7.765	*a0_8103550/a_8103550;:	0.765	y			0.01	z=(	0.519	+z1_8103550)*c0_8103550/c_8103550;:	0.519		occ	O-2			0.5	beq		1.34		0	0	0.5
7			site	O1_7	num_posns	1	x=	7.235	*a0_8103550/a_8103550;:	0.235	y			0.99	z=(	0.519	+z1_8103550)*c0_8103550/c_8103550;:	0.519		occ	O-2			0.5	beq		1.34		0	0	0.5
7			site	O1_5	num_posns	1	x=	7.765	*a0_8103550/a_8103550;:	0.765	y			0.99	z=(	0.519	+z1_8103550)*c0_8103550/c_8103550;:	0.519		occ	O-2			0.5	beq		1.34		0	0	0.5
7			site	Si4_6	num_posns	1	x=	7	*a0_8103550/a_8103550;:	0	y			0.075	z=(	0.557	+z1_8103550)*c0_8103550/c_8103550;:	0.557		occ	Si+4			0.5	beq		1.18		0	0.5	0
7			site	Si4_5	num_posns	1	x=	7	*a0_8103550/a_8103550;:	0	y			0.925	z=(	0.557	+z1_8103550)*c0_8103550/c_8103550;:	0.557		occ	Si+4			0.5	beq		1.18		0	0.5	0
7			site	O5_5	num_posns	1	x=	7	*a0_8103550/a_8103550;:	0	y			0.5	z=(	0.577	+z1_8103550)*c0_8103550/c_8103550;:	0.577		occ	O-2			0.5	beq		1.89		0	0	0.5
7			site	O11_5	num_posns	1	x=	7.5	*a0_8103550/a_8103550;:	0.5	y			0.5	z=(	0.612	+z1_8103550/2)*c0_8103550/c_8103550;:	0.612		occ	O-2			0.5	beq		3.16		0	0	0.5
7			site	O4_6	num_posns	1	x=	7.43	*a0_8103550/a_8103550;:	0.43	y			0.5	z=(	0.613	+z1_8103550/2)*c0_8103550/c_8103550;:	0.613		occ	O-2			0.25	beq		6.32		0	0	0.25
7			site	O4_5	num_posns	1	x=	7.57	*a0_8103550/a_8103550;:	0.57	y			0.5	z=(	0.613	+z1_8103550/2)*c0_8103550/c_8103550;:	0.613		occ	O-2			0.25	beq		6.32		0	0	0.25
7			site	O8_6	num_posns	1	x=	7	*a0_8103550/a_8103550;:	0	y			0.16	z=(	0.619	+z1_8103550)*c0_8103550/c_8103550;:	0.619		occ	O-2			0.5	beq		4.18		0	0	0.5
7			site	O8_5	num_posns	1	x=	7	*a0_8103550/a_8103550;:	0	y			0.84	z=(	0.619	+z1_8103550)*c0_8103550/c_8103550;:	0.619		occ	O-2			0.5	beq		4.18		0	0	0.5
7			site	Si2_2	num_posns	1	x=	7.656	*a0_8103550/a_8103550;:	0.656	y			0	z=	0.282	*c0_8103550/c_8103550;:	0.282		occ	Si+4	=	n_bt;:	0.125	beq		2.76		0	0.125	0
7			site	Si2_1	num_posns	1	x=	7.344	*a0_8103550/a_8103550;:	0.344	y			0	z=	0.282	*c0_8103550/c_8103550;:	0.282		occ	Si+4	=	n_bt;:	0.125	beq		2.76		0	0.125	0
7			site	O3_2	num_posns	1	x=	7.68	*a0_8103550/a_8103550;:	0.68	y			0	z=	0.211	*c0_8103550/c_8103550;:	0.211		occ	O-2	=	n_bt+n_ca3;:	0.25	beq		6.32		0	0	0.25
7			site	O3_1	num_posns	1	x=	7.32	*a0_8103550/a_8103550;:	0.32	y			0	z=	0.211	*c0_8103550/c_8103550;:	0.211		occ	O-2	=	n_bt+n_ca3;:	0.25	beq		6.32		0	0	0.25
7			site	Si1_6	num_posns	1	x=	7.156	*a0_8103550/a_8103550;:	0.156	y			0.5	z=(	0.641	+z1_8103550)*c0_8103550/c_8103550;:	0.641		occ	Si+4	=	n_bt;:	0.125	beq		2.76		0	0.125	0
7			site	Si1_5	num_posns	1	x=	7.844	*a0_8103550/a_8103550;:	0.844	y			0.5	z=(	0.641	+z1_8103550)*c0_8103550/c_8103550;:	0.641		occ	Si+4	=	n_bt;:	0.125	beq		2.76		0	0.125	0
7			site	O3_6	num_posns	1	x=	7.18	*a0_8103550/a_8103550;:	0.18	y			0.5	z=(	0.711	+z1_8103550)*c0_8103550/c_8103550;:	0.711		occ	O-2	=	n_bt+n_ca3;:	0.25	beq		6.32		0	0	0.25
7			site	O3_5	num_posns	1	x=	7.82	*a0_8103550/a_8103550;:	0.82	y			0.5	z=(	0.711	+z1_8103550)*c0_8103550/c_8103550;:	0.711		occ	O-2	=	n_bt+n_ca3;:	0.25	beq		6.32		0	0	0.25
7			site	Ca3_6	num_posns	1	x=(	7.37	-x3_8103550)*a0_8103550/a_8103550;:	0.37	y=	0	+y3_8103550;:	0	z=(	0.664	+z1_8103550/3+z3_8103550)*c0_8103550/c_8103550;:	0.664		occ	Ca+2	=	n_ca3;:	0.125	beq		4.74		0.125	0	0
7			site	O10_7	num_posns	1	x=(	7.72	+x2_8103550)*a0_8103550/a_8103550;:	0.72	y=	0.16	+y2_8103550;:	0.16	z=(	0.722	+z1_8103550/3+z2_8103550)*c0_8103550/c_8103550;:	0.722		occ	O-2	=	0,5*(n_ca3);:	0.125	beq		6.32		0	0	0.125
7			site	O10_5	num_posns	1	x=(	7.72	+x2_8103550)*a0_8103550/a_8103550;:	0.72	y=	0.84	-y2_8103550;:	0.84	z=(	0.722	+z1_8103550/3+z2_8103550)*c0_8103550/c_8103550;:	0.722		occ	O-2	=	0,5*(n_ca3);:	0.125	beq		6.32		0	0	0.125
7			site	Ca3_5	num_posns	1	x=(	7.63	+x3_8103550)*a0_8103550/a_8103550;:	0.63	y=	0	-y3_8103550;:	0	z=(	0.664	+z1_8103550/3+z3_8103550)*c0_8103550/c_8103550;:	0.664		occ	Ca+2	=	n_ca3;:	0.125	beq		4.74		0.125	0	0
7			site	O10_6	num_posns	1	x=(	7.28	-x2_8103550)*a0_8103550/a_8103550;:	0.28	y=	0.16	+y2_8103550;:	0.16	z=(	0.722	+z1_8103550/3+z2_8103550)*c0_8103550/c_8103550;:	0.722		occ	O-2	=	0,5*(n_ca3);:	0.125	beq		6.32		0	0	0.125
7			site	O10_8	num_posns	1	x=(	7.28	-x2_8103550)*a0_8103550/a_8103550;:	0.28	y=	0.84	-y2_8103550;:	0.84	z=(	0.722	+z1_8103550/3+z2_8103550)*c0_8103550/c_8103550;:	0.722		occ	O-2	=	0,5*(n_ca3);:	0.125	beq		6.32		0	0	0.125
7			site	Ca3_2	num_posns	1	x=(	7.87	-x3_8103550)*a0_8103550/a_8103550;:	0.87	y=	0.5	+y3_8103550;:	0.5	z=(	0.251	-z3_8103550)*c0_8103550/c_8103550;:	0.251		occ	Ca+2	=	n_ca3;:	0.125	beq		4.74		0.125	0	0
7			site	O10_4	num_posns	1	x=(	7.22	-x2_8103550)*a0_8103550/a_8103550;:	0.22	y=	0.34	-y2_8103550;:	0.34	z=(	0.193	-z2_8103550)*c0_8103550/c_8103550;:	0.193		occ	O-2	=	0,5*(n_ca3);:	0.125	beq		6.32		0	0	0.125
7			site	O10_2	num_posns	1	x=(	7.22	-x2_8103550)*a0_8103550/a_8103550;:	0.22	y=	0.66	+y2_8103550;:	0.66	z=(	0.193	-z2_8103550)*c0_8103550/c_8103550;:	0.193		occ	O-2	=	0,5*(n_ca3);:	0.125	beq		6.32		0	0	0.125
7			site	Ca3_1	num_posns	1	x=(	7.13	+x3_8103550)*a0_8103550/a_8103550;:	0.13	y=	0.5	-y3_8103550;:	0.5	z=(	0.251	-z3_8103550)*c0_8103550/c_8103550;:	0.251		occ	Ca+2	=	n_ca3;:	0.125	beq		4.74		0.125	0	0
7			site	O10_3	num_posns	1	x=(	7.78	+x2_8103550)*a0_8103550/a_8103550;:	0.78	y=	0.34	-y2_8103550;:	0.34	z=(	0.193	-z2_8103550)*c0_8103550/c_8103550;:	0.193		occ	O-2	=	0,5*(n_ca3);:	0.125	beq		6.32		0	0	0.125
7			site	O10_1	num_posns	1	x=(	7.78	+x2_8103550)*a0_8103550/a_8103550;:	0.78	y=	0.66	+y2_8103550;:	0.66	z=(	0.193	-z2_8103550)*c0_8103550/c_8103550;:	0.193		occ	O-2	=	0,5*(n_ca3);:	0.125	beq		6.32		0	0	0.125
8			site	O12_1	num_posns	1	x=	8	*a0_8103550/a_8103550;:	0	y			0	z=	0.303	*c0_8103550/c_8103550;:	0.303		occ	O-2			0.5	beq		3.16		0	0	0.5
8			site	O9_2	num_posns	1	x=	8.924	*a0_8103550/a_8103550;:	0.924	y			0	z=	0.307	*c0_8103550/c_8103550;:	0.307		occ	O-2			0.25	beq		6.32		0	0	0.25
8			site	O9_1	num_posns	1	x=	8.076	*a0_8103550/a_8103550;:	0.076	y			0	z=	0.307	*c0_8103550/c_8103550;:	0.307		occ	O-2			0.25	beq		6.32		0	0	0.25
8			site	O7_2	num_posns	1	x=	8.5	*a0_8103550/a_8103550;:	0.5	y			0.67	z=	0.311	*c0_8103550/c_8103550;:	0.311		occ	O-2			0.5	beq		4.18		0	0	0.5
8			site	O7_1	num_posns	1	x=	8.5	*a0_8103550/a_8103550;:	0.5	y			0.33	z=	0.311	*c0_8103550/c_8103550;:	0.311		occ	O-2			0.5	beq		4.18		0	0	0.5
8			site	O6_1	num_posns	1	x=	8.5	*a0_8103550/a_8103550;:	0.5	y			0	z=	0.348	*c0_8103550/c_8103550;:	0.348		occ	O-2			0.5	beq		1.89		0	0	0.5
8			site	Si3_2	num_posns	1	x=	8.5	*a0_8103550/a_8103550;:	0.5	y			0.586	z=	0.373	*c0_8103550/c_8103550;:	0.373		occ	Si+4			0.5	beq		1.18		0	0.5	0
8			site	Si3_1	num_posns	1	x=	8.5	*a0_8103550/a_8103550;:	0.5	y			0.414	z=	0.373	*c0_8103550/c_8103550;:	0.373		occ	Si+4			0.5	beq		1.18		0	0.5	0
8			site	O2_2	num_posns	1	x=	8.735	*a0_8103550/a_8103550;:	0.735	y			0.52	z=	0.411	*c0_8103550/c_8103550;:	0.411		occ	O-2			0.5	beq		1.34		0	0	0.5
8			site	O2_4	num_posns	1	x=	8.265	*a0_8103550/a_8103550;:	0.265	y			0.52	z=	0.411	*c0_8103550/c_8103550;:	0.411		occ	O-2			0.5	beq		1.34		0	0	0.5
8			site	O2_3	num_posns	1	x=	8.735	*a0_8103550/a_8103550;:	0.735	y			0.48	z=	0.411	*c0_8103550/c_8103550;:	0.411		occ	O-2			0.5	beq		1.34		0	0	0.5
8			site	O2_1	num_posns	1	x=	8.265	*a0_8103550/a_8103550;:	0.265	y			0.48	z=	0.411	*c0_8103550/c_8103550;:	0.411		occ	O-2			0.5	beq		1.34		0	0	0.5
8			site	Ca2_1	num_posns	1	x=	8	*a0_8103550/a_8103550;:	0	y			0	z=	0.4135	*c0_8103550/c_8103550;:	0.4135		occ	Ca+2			1	beq		1.34		1	0	0
8			site	Ca1_5	num_posns	1	x=	8.5	*a0_8103550/a_8103550;:	0.5	y			0.5	z=	0.5	*c0_8103550/c_8103550;:	0.5		occ	Ca+2			1	beq		1.34		1	0	0
8			site	O1_6	num_posns	1	x=	8.235	*a0_8103550/a_8103550;:	0.235	y			0.01	z=(	0.519	+z1_8103550)*c0_8103550/c_8103550;:	0.519		occ	O-2			0.5	beq		1.34		0	0	0.5
8			site	O1_8	num_posns	1	x=	8.765	*a0_8103550/a_8103550;:	0.765	y			0.01	z=(	0.519	+z1_8103550)*c0_8103550/c_8103550;:	0.519		occ	O-2			0.5	beq		1.34		0	0	0.5
8			site	O1_7	num_posns	1	x=	8.235	*a0_8103550/a_8103550;:	0.235	y			0.99	z=(	0.519	+z1_8103550)*c0_8103550/c_8103550;:	0.519		occ	O-2			0.5	beq		1.34		0	0	0.5
8			site	O1_5	num_posns	1	x=	8.765	*a0_8103550/a_8103550;:	0.765	y			0.99	z=(	0.519	+z1_8103550)*c0_8103550/c_8103550;:	0.519		occ	O-2			0.5	beq		1.34		0	0	0.5
8			site	Si4_6	num_posns	1	x=	8	*a0_8103550/a_8103550;:	0	y			0.075	z=(	0.557	+z1_8103550)*c0_8103550/c_8103550;:	0.557		occ	Si+4			0.5	beq		1.18		0	0.5	0
8			site	Si4_5	num_posns	1	x=	8	*a0_8103550/a_8103550;:	0	y			0.925	z=(	0.557	+z1_8103550)*c0_8103550/c_8103550;:	0.557		occ	Si+4			0.5	beq		1.18		0	0.5	0
8			site	O5_5	num_posns	1	x=	8	*a0_8103550/a_8103550;:	0	y			0.5	z=(	0.577	+z1_8103550)*c0_8103550/c_8103550;:	0.577		occ	O-2			0.5	beq		1.89		0	0	0.5
8			site	O11_5	num_posns	1	x=	8.5	*a0_8103550/a_8103550;:	0.5	y			0.5	z=(	0.612	+z1_8103550/2)*c0_8103550/c_8103550;:	0.612		occ	O-2			0.5	beq		3.16		0	0	0.5
8			site	O4_6	num_posns	1	x=	8.43	*a0_8103550/a_8103550;:	0.43	y			0.5	z=(	0.613	+z1_8103550/2)*c0_8103550/c_8103550;:	0.613		occ	O-2			0.25	beq		6.32		0	0	0.25
8			site	O4_5	num_posns	1	x=	8.57	*a0_8103550/a_8103550;:	0.57	y			0.5	z=(	0.613	+z1_8103550/2)*c0_8103550/c_8103550;:	0.613		occ	O-2			0.25	beq		6.32		0	0	0.25
8			site	O8_6	num_posns	1	x=	8	*a0_8103550/a_8103550;:	0	y			0.16	z=(	0.619	+z1_8103550)*c0_8103550/c_8103550;:	0.619		occ	O-2			0.5	beq		4.18		0	0	0.5
8			site	O8_5	num_posns	1	x=	8	*a0_8103550/a_8103550;:	0	y			0.84	z=(	0.619	+z1_8103550)*c0_8103550/c_8103550;:	0.619		occ	O-2			0.5	beq		4.18		0	0	0.5
8			site	Si2_2	num_posns	1	x=	8.656	*a0_8103550/a_8103550;:	0.656	y			0	z=	0.282	*c0_8103550/c_8103550;:	0.282		occ	Si+4	=	n_bt;:	0.125	beq		2.76		0	0.125	0
8			site	Si2_1	num_posns	1	x=	8.344	*a0_8103550/a_8103550;:	0.344	y			0	z=	0.282	*c0_8103550/c_8103550;:	0.282		occ	Si+4	=	n_bt;:	0.125	beq		2.76		0	0.125	0
8			site	O3_2	num_posns	1	x=	8.68	*a0_8103550/a_8103550;:	0.68	y			0	z=	0.211	*c0_8103550/c_8103550;:	0.211		occ	O-2	=	n_bt+n_ca3;:	0.25	beq		6.32		0	0	0.25
8			site	O3_1	num_posns	1	x=	8.32	*a0_8103550/a_8103550;:	0.32	y			0	z=	0.211	*c0_8103550/c_8103550;:	0.211		occ	O-2	=	n_bt+n_ca3;:	0.25	beq		6.32		0	0	0.25
8			site	Si1_6	num_posns	1	x=	8.156	*a0_8103550/a_8103550;:	0.156	y			0.5	z=(	0.641	+z1_8103550)*c0_8103550/c_8103550;:	0.641		occ	Si+4	=	n_bt;:	0.125	beq		2.76		0	0.125	0
8			site	Si1_5	num_posns	1	x=	8.844	*a0_8103550/a_8103550;:	0.844	y			0.5	z=(	0.641	+z1_8103550)*c0_8103550/c_8103550;:	0.641		occ	Si+4	=	n_bt;:	0.125	beq		2.76		0	0.125	0
8			site	O3_6	num_posns	1	x=	8.18	*a0_8103550/a_8103550;:	0.18	y			0.5	z=(	0.711	+z1_8103550)*c0_8103550/c_8103550;:	0.711		occ	O-2	=	n_bt+n_ca3;:	0.25	beq		6.32		0	0	0.25
8			site	O3_5	num_posns	1	x=	8.82	*a0_8103550/a_8103550;:	0.82	y			0.5	z=(	0.711	+z1_8103550)*c0_8103550/c_8103550;:	0.711		occ	O-2	=	n_bt+n_ca3;:	0.25	beq		6.32		0	0	0.25
8			site	Ca3_6	num_posns	1	x=(	8.37	-x3_8103550)*a0_8103550/a_8103550;:	0.37	y=	0	+y3_8103550;:	0	z=(	0.664	+z1_8103550/3+z3_8103550)*c0_8103550/c_8103550;:	0.664		occ	Ca+2	=	n_ca3;:	0.125	beq		4.74		0.125	0	0
8			site	O10_7	num_posns	1	x=(	8.72	+x2_8103550)*a0_8103550/a_8103550;:	0.72	y=	0.16	+y2_8103550;:	0.16	z=(	0.722	+z1_8103550/3+z2_8103550)*c0_8103550/c_8103550;:	0.722		occ	O-2	=	0,5*(n_ca3);:	0.125	beq		6.32		0	0	0.125
8			site	O10_5	num_posns	1	x=(	8.72	+x2_8103550)*a0_8103550/a_8103550;:	0.72	y=	0.84	-y2_8103550;:	0.84	z=(	0.722	+z1_8103550/3+z2_8103550)*c0_8103550/c_8103550;:	0.722		occ	O-2	=	0,5*(n_ca3);:	0.125	beq		6.32		0	0	0.125
8			site	Ca3_5	num_posns	1	x=(	8.63	+x3_8103550)*a0_8103550/a_8103550;:	0.63	y=	0	-y3_8103550;:	0	z=(	0.664	+z1_8103550/3+z3_8103550)*c0_8103550/c_8103550;:	0.664		occ	Ca+2	=	n_ca3;:	0.125	beq		4.74		0.125	0	0
8			site	O10_6	num_posns	1	x=(	8.28	-x2_8103550)*a0_8103550/a_8103550;:	0.28	y=	0.16	+y2_8103550;:	0.16	z=(	0.722	+z1_8103550/3+z2_8103550)*c0_8103550/c_8103550;:	0.722		occ	O-2	=	0,5*(n_ca3);:	0.125	beq		6.32		0	0	0.125
8			site	O10_8	num_posns	1	x=(	8.28	-x2_8103550)*a0_8103550/a_8103550;:	0.28	y=	0.84	-y2_8103550;:	0.84	z=(	0.722	+z1_8103550/3+z2_8103550)*c0_8103550/c_8103550;:	0.722		occ	O-2	=	0,5*(n_ca3);:	0.125	beq		6.32		0	0	0.125
8			site	Ca3_2	num_posns	1	x=(	8.87	-x3_8103550)*a0_8103550/a_8103550;:	0.87	y=	0.5	+y3_8103550;:	0.5	z=(	0.251	-z3_8103550)*c0_8103550/c_8103550;:	0.251		occ	Ca+2	=	n_ca3;:	0.125	beq		4.74		0.125	0	0
8			site	O10_4	num_posns	1	x=(	8.22	-x2_8103550)*a0_8103550/a_8103550;:	0.22	y=	0.34	-y2_8103550;:	0.34	z=(	0.193	-z2_8103550)*c0_8103550/c_8103550;:	0.193		occ	O-2	=	0,5*(n_ca3);:	0.125	beq		6.32		0	0	0.125
8			site	O10_2	num_posns	1	x=(	8.22	-x2_8103550)*a0_8103550/a_8103550;:	0.22	y=	0.66	+y2_8103550;:	0.66	z=(	0.193	-z2_8103550)*c0_8103550/c_8103550;:	0.193		occ	O-2	=	0,5*(n_ca3);:	0.125	beq		6.32		0	0	0.125
8			site	Ca3_1	num_posns	1	x=(	8.13	+x3_8103550)*a0_8103550/a_8103550;:	0.13	y=	0.5	-y3_8103550;:	0.5	z=(	0.251	-z3_8103550)*c0_8103550/c_8103550;:	0.251		occ	Ca+2	=	n_ca3;:	0.125	beq		4.74		0.125	0	0
8			site	O10_3	num_posns	1	x=(	8.78	+x2_8103550)*a0_8103550/a_8103550;:	0.78	y=	0.34	-y2_8103550;:	0.34	z=(	0.193	-z2_8103550)*c0_8103550/c_8103550;:	0.193		occ	O-2	=	0,5*(n_ca3);:	0.125	beq		6.32		0	0	0.125
8			site	O10_1	num_posns	1	x=(	8.78	+x2_8103550)*a0_8103550/a_8103550;:	0.78	y=	0.66	+y2_8103550;:	0.66	z=(	0.193	-z2_8103550)*c0_8103550/c_8103550;:	0.193		occ	O-2	=	0,5*(n_ca3);:	0.125	beq		6.32		0	0	0.125
9			site	O12_1	num_posns	1	x=	9	*a0_8103550/a_8103550;:	0	y			0	z=	0.303	*c0_8103550/c_8103550;:	0.303		occ	O-2			0.5	beq		3.16		0	0	0.5
9			site	O9_2	num_posns	1	x=	9.924	*a0_8103550/a_8103550;:	0.924	y			0	z=	0.307	*c0_8103550/c_8103550;:	0.307		occ	O-2			0.25	beq		6.32		0	0	0.25
9			site	O9_1	num_posns	1	x=	9.076	*a0_8103550/a_8103550;:	0.076	y			0	z=	0.307	*c0_8103550/c_8103550;:	0.307		occ	O-2			0.25	beq		6.32		0	0	0.25
9			site	O7_2	num_posns	1	x=	9.5	*a0_8103550/a_8103550;:	0.5	y			0.67	z=	0.311	*c0_8103550/c_8103550;:	0.311		occ	O-2			0.5	beq		4.18		0	0	0.5
9			site	O7_1	num_posns	1	x=	9.5	*a0_8103550/a_8103550;:	0.5	y			0.33	z=	0.311	*c0_8103550/c_8103550;:	0.311		occ	O-2			0.5	beq		4.18		0	0	0.5
9			site	O6_1	num_posns	1	x=	9.5	*a0_8103550/a_8103550;:	0.5	y			0	z=	0.348	*c0_8103550/c_8103550;:	0.348		occ	O-2			0.5	beq		1.89		0	0	0.5
9			site	Si3_2	num_posns	1	x=	9.5	*a0_8103550/a_8103550;:	0.5	y			0.586	z=	0.373	*c0_8103550/c_8103550;:	0.373		occ	Si+4			0.5	beq		1.18		0	0.5	0
9			site	Si3_1	num_posns	1	x=	9.5	*a0_8103550/a_8103550;:	0.5	y			0.414	z=	0.373	*c0_8103550/c_8103550;:	0.373		occ	Si+4			0.5	beq		1.18		0	0.5	0
9			site	O2_2	num_posns	1	x=	9.735	*a0_8103550/a_8103550;:	0.735	y			0.52	z=	0.411	*c0_8103550/c_8103550;:	0.411		occ	O-2			0.5	beq		1.34		0	0	0.5
9			site	O2_4	num_posns	1	x=	9.265	*a0_8103550/a_8103550;:	0.265	y			0.52	z=	0.411	*c0_8103550/c_8103550;:	0.411		occ	O-2			0.5	beq		1.34		0	0	0.5
9			site	O2_3	num_posns	1	x=	9.735	*a0_8103550/a_8103550;:	0.735	y			0.48	z=	0.411	*c0_8103550/c_8103550;:	0.411		occ	O-2			0.5	beq		1.34		0	0	0.5
9			site	O2_1	num_posns	1	x=	9.265	*a0_8103550/a_8103550;:	0.265	y			0.48	z=	0.411	*c0_8103550/c_8103550;:	0.411		occ	O-2			0.5	beq		1.34		0	0	0.5
9			site	Ca2_1	num_posns	1	x=	9	*a0_8103550/a_8103550;:	0	y			0	z=	0.4135	*c0_8103550/c_8103550;:	0.4135		occ	Ca+2			1	beq		1.34		1	0	0
9			site	Ca1_5	num_posns	1	x=	9.5	*a0_8103550/a_8103550;:	0.5	y			0.5	z=	0.5	*c0_8103550/c_8103550;:	0.5		occ	Ca+2			1	beq		1.34		1	0	0
9			site	O1_6	num_posns	1	x=	9.235	*a0_8103550/a_8103550;:	0.235	y			0.01	z=(	0.519	+z1_8103550)*c0_8103550/c_8103550;:	0.519		occ	O-2			0.5	beq		1.34		0	0	0.5
9			site	O1_8	num_posns	1	x=	9.765	*a0_8103550/a_8103550;:	0.765	y			0.01	z=(	0.519	+z1_8103550)*c0_8103550/c_8103550;:	0.519		occ	O-2			0.5	beq		1.34		0	0	0.5
9			site	O1_7	num_posns	1	x=	9.235	*a0_8103550/a_8103550;:	0.235	y			0.99	z=(	0.519	+z1_8103550)*c0_8103550/c_8103550;:	0.519		occ	O-2			0.5	beq		1.34		0	0	0.5
9			site	O1_5	num_posns	1	x=	9.765	*a0_8103550/a_8103550;:	0.765	y			0.99	z=(	0.519	+z1_8103550)*c0_8103550/c_8103550;:	0.519		occ	O-2			0.5	beq		1.34		0	0	0.5
9			site	Si4_6	num_posns	1	x=	9	*a0_8103550/a_8103550;:	0	y			0.075	z=(	0.557	+z1_8103550)*c0_8103550/c_8103550;:	0.557		occ	Si+4			0.5	beq		1.18		0	0.5	0
9			site	Si4_5	num_posns	1	x=	9	*a0_8103550/a_8103550;:	0	y			0.925	z=(	0.557	+z1_8103550)*c0_8103550/c_8103550;:	0.557		occ	Si+4			0.5	beq		1.18		0	0.5	0
9			site	O5_5	num_posns	1	x=	9	*a0_8103550/a_8103550;:	0	y			0.5	z=(	0.577	+z1_8103550)*c0_8103550/c_8103550;:	0.577		occ	O-2			0.5	beq		1.89		0	0	0.5
9			site	O11_5	num_posns	1	x=	9.5	*a0_8103550/a_8103550;:	0.5	y			0.5	z=(	0.612	+z1_8103550/2)*c0_8103550/c_8103550;:	0.612		occ	O-2			0.5	beq		3.16		0	0	0.5
9			site	O4_6	num_posns	1	x=	9.43	*a0_8103550/a_8103550;:	0.43	y			0.5	z=(	0.613	+z1_8103550/2)*c0_8103550/c_8103550;:	0.613		occ	O-2			0.25	beq		6.32		0	0	0.25
9			site	O4_5	num_posns	1	x=	9.57	*a0_8103550/a_8103550;:	0.57	y			0.5	z=(	0.613	+z1_8103550/2)*c0_8103550/c_8103550;:	0.613		occ	O-2			0.25	beq		6.32		0	0	0.25
9			site	O8_6	num_posns	1	x=	9	*a0_8103550/a_8103550;:	0	y			0.16	z=(	0.619	+z1_8103550)*c0_8103550/c_8103550;:	0.619		occ	O-2			0.5	beq		4.18		0	0	0.5
9			site	O8_5	num_posns	1	x=	9	*a0_8103550/a_8103550;:	0	y			0.84	z=(	0.619	+z1_8103550)*c0_8103550/c_8103550;:	0.619		occ	O-2			0.5	beq		4.18		0	0	0.5
9			site	Si2_2	num_posns	1	x=	9.656	*a0_8103550/a_8103550;:	0.656	y			0	z=	0.282	*c0_8103550/c_8103550;:	0.282		occ	Si+4	=	n_bt;:	0.125	beq		2.76		0	0.125	0
9			site	Si2_1	num_posns	1	x=	9.344	*a0_8103550/a_8103550;:	0.344	y			0	z=	0.282	*c0_8103550/c_8103550;:	0.282		occ	Si+4	=	n_bt;:	0.125	beq		2.76		0	0.125	0
9			site	O3_2	num_posns	1	x=	9.68	*a0_8103550/a_8103550;:	0.68	y			0	z=	0.211	*c0_8103550/c_8103550;:	0.211		occ	O-2	=	n_bt+n_ca3;:	0.25	beq		6.32		0	0	0.25
9			site	O3_1	num_posns	1	x=	9.32	*a0_8103550/a_8103550;:	0.32	y			0	z=	0.211	*c0_8103550/c_8103550;:	0.211		occ	O-2	=	n_bt+n_ca3;:	0.25	beq		6.32		0	0	0.25
9			site	Si1_6	num_posns	1	x=	9.156	*a0_8103550/a_8103550;:	0.156	y			0.5	z=(	0.641	+z1_8103550)*c0_8103550/c_8103550;:	0.641		occ	Si+4	=	n_bt;:	0.125	beq		2.76		0	0.125	0
9			site	Si1_5	num_posns	1	x=	9.844	*a0_8103550/a_8103550;:	0.844	y			0.5	z=(	0.641	+z1_8103550)*c0_8103550/c_8103550;:	0.641		occ	Si+4	=	n_bt;:	0.125	beq		2.76		0	0.125	0
9			site	O3_6	num_posns	1	x=	9.18	*a0_8103550/a_8103550;:	0.18	y			0.5	z=(	0.711	+z1_8103550)*c0_8103550/c_8103550;:	0.711		occ	O-2	=	n_bt+n_ca3;:	0.25	beq		6.32		0	0	0.25
9			site	O3_5	num_posns	1	x=	9.82	*a0_8103550/a_8103550;:	0.82	y			0.5	z=(	0.711	+z1_8103550)*c0_8103550/c_8103550;:	0.711		occ	O-2	=	n_bt+n_ca3;:	0.25	beq		6.32		0	0	0.25
9			site	Ca3_6	num_posns	1	x=(	9.37	-x3_8103550)*a0_8103550/a_8103550;:	0.37	y=	0	+y3_8103550;:	0	z=(	0.664	+z1_8103550/3+z3_8103550)*c0_8103550/c_8103550;:	0.664		occ	Ca+2	=	n_ca3;:	0.125	beq		4.74		0.125	0	0
9			site	O10_7	num_posns	1	x=(	9.72	+x2_8103550)*a0_8103550/a_8103550;:	0.72	y=	0.16	+y2_8103550;:	0.16	z=(	0.722	+z1_8103550/3+z2_8103550)*c0_8103550/c_8103550;:	0.722		occ	O-2	=	0,5*(n_ca3);:	0.125	beq		6.32		0	0	0.125
9			site	O10_5	num_posns	1	x=(	9.72	+x2_8103550)*a0_8103550/a_8103550;:	0.72	y=	0.84	-y2_8103550;:	0.84	z=(	0.722	+z1_8103550/3+z2_8103550)*c0_8103550/c_8103550;:	0.722		occ	O-2	=	0,5*(n_ca3);:	0.125	beq		6.32		0	0	0.125
9			site	Ca3_5	num_posns	1	x=(	9.63	+x3_8103550)*a0_8103550/a_8103550;:	0.63	y=	0	-y3_8103550;:	0	z=(	0.664	+z1_8103550/3+z3_8103550)*c0_8103550/c_8103550;:	0.664		occ	Ca+2	=	n_ca3;:	0.125	beq		4.74		0.125	0	0
9			site	O10_6	num_posns	1	x=(	9.28	-x2_8103550)*a0_8103550/a_8103550;:	0.28	y=	0.16	+y2_8103550;:	0.16	z=(	0.722	+z1_8103550/3+z2_8103550)*c0_8103550/c_8103550;:	0.722		occ	O-2	=	0,5*(n_ca3);:	0.125	beq		6.32		0	0	0.125
9			site	O10_8	num_posns	1	x=(	9.28	-x2_8103550)*a0_8103550/a_8103550;:	0.28	y=	0.84	-y2_8103550;:	0.84	z=(	0.722	+z1_8103550/3+z2_8103550)*c0_8103550/c_8103550;:	0.722		occ	O-2	=	0,5*(n_ca3);:	0.125	beq		6.32		0	0	0.125
9			site	Ca3_2	num_posns	1	x=(	9.87	-x3_8103550)*a0_8103550/a_8103550;:	0.87	y=	0.5	+y3_8103550;:	0.5	z=(	0.251	-z3_8103550)*c0_8103550/c_8103550;:	0.251		occ	Ca+2	=	n_ca3;:	0.125	beq		4.74		0.125	0	0
9			site	O10_4	num_posns	1	x=(	9.22	-x2_8103550)*a0_8103550/a_8103550;:	0.22	y=	0.34	-y2_8103550;:	0.34	z=(	0.193	-z2_8103550)*c0_8103550/c_8103550;:	0.193		occ	O-2	=	0,5*(n_ca3);:	0.125	beq		6.32		0	0	0.125
9			site	O10_2	num_posns	1	x=(	9.22	-x2_8103550)*a0_8103550/a_8103550;:	0.22	y=	0.66	+y2_8103550;:	0.66	z=(	0.193	-z2_8103550)*c0_8103550/c_8103550;:	0.193		occ	O-2	=	0,5*(n_ca3);:	0.125	beq		6.32		0	0	0.125
9			site	Ca3_1	num_posns	1	x=(	9.13	+x3_8103550)*a0_8103550/a_8103550;:	0.13	y=	0.5	-y3_8103550;:	0.5	z=(	0.251	-z3_8103550)*c0_8103550/c_8103550;:	0.251		occ	Ca+2	=	n_ca3;:	0.125	beq		4.74		0.125	0	0
9			site	O10_3	num_posns	1	x=(	9.78	+x2_8103550)*a0_8103550/a_8103550;:	0.78	y=	0.34	-y2_8103550;:	0.34	z=(	0.193	-z2_8103550)*c0_8103550/c_8103550;:	0.193		occ	O-2	=	0,5*(n_ca3);:	0.125	beq		6.32		0	0	0.125
9			site	O10_1	num_posns	1	x=(	9.78	+x2_8103550)*a0_8103550/a_8103550;:	0.78	y=	0.66	+y2_8103550;:	0.66	z=(	0.193	-z2_8103550)*c0_8103550/c_8103550;:	0.193		occ	O-2	=	0,5*(n_ca3);:	0.125	beq		6.32		0	0	0.125
10			site	O12_1	num_posns	1	x=	10	*a0_8103550/a_8103550;:	0	y			0	z=	0.303	*c0_8103550/c_8103550;:	0.303		occ	O-2			0.5	beq		3.16		0	0	0.5
10			site	O9_2	num_posns	1	x=	10.924	*a0_8103550/a_8103550;:	0.924	y			0	z=	0.307	*c0_8103550/c_8103550;:	0.307		occ	O-2			0.25	beq		6.32		0	0	0.25
10			site	O9_1	num_posns	1	x=	10.076	*a0_8103550/a_8103550;:	0.076	y			0	z=	0.307	*c0_8103550/c_8103550;:	0.307		occ	O-2			0.25	beq		6.32		0	0	0.25
10			site	O7_2	num_posns	1	x=	10.5	*a0_8103550/a_8103550;:	0.5	y			0.67	z=	0.311	*c0_8103550/c_8103550;:	0.311		occ	O-2			0.5	beq		4.18		0	0	0.5
10			site	O7_1	num_posns	1	x=	10.5	*a0_8103550/a_8103550;:	0.5	y			0.33	z=	0.311	*c0_8103550/c_8103550;:	0.311		occ	O-2			0.5	beq		4.18		0	0	0.5
10			site	O6_1	num_posns	1	x=	10.5	*a0_8103550/a_8103550;:	0.5	y			0	z=	0.348	*c0_8103550/c_8103550;:	0.348		occ	O-2			0.5	beq		1.89		0	0	0.5
10			site	Si3_2	num_posns	1	x=	10.5	*a0_8103550/a_8103550;:	0.5	y			0.586	z=	0.373	*c0_8103550/c_8103550;:	0.373		occ	Si+4			0.5	beq		1.18		0	0.5	0
10			site	Si3_1	num_posns	1	x=	10.5	*a0_8103550/a_8103550;:	0.5	y			0.414	z=	0.373	*c0_8103550/c_8103550;:	0.373		occ	Si+4			0.5	beq		1.18		0	0.5	0
10			site	O2_2	num_posns	1	x=	10.735	*a0_8103550/a_8103550;:	0.735	y			0.52	z=	0.411	*c0_8103550/c_8103550;:	0.411		occ	O-2			0.5	beq		1.34		0	0	0.5
10			site	O2_4	num_posns	1	x=	10.265	*a0_8103550/a_8103550;:	0.265	y			0.52	z=	0.411	*c0_8103550/c_8103550;:	0.411		occ	O-2			0.5	beq		1.34		0	0	0.5
10			site	O2_3	num_posns	1	x=	10.735	*a0_8103550/a_8103550;:	0.735	y			0.48	z=	0.411	*c0_8103550/c_8103550;:	0.411		occ	O-2			0.5	beq		1.34		0	0	0.5
10			site	O2_1	num_posns	1	x=	10.265	*a0_8103550/a_8103550;:	0.265	y			0.48	z=	0.411	*c0_8103550/c_8103550;:	0.411		occ	O-2			0.5	beq		1.34		0	0	0.5
10			site	Ca2_1	num_posns	1	x=	10	*a0_8103550/a_8103550;:	0	y			0	z=	0.4135	*c0_8103550/c_8103550;:	0.4135		occ	Ca+2			1	beq		1.34		1	0	0
10			site	Ca1_5	num_posns	1	x=	10.5	*a0_8103550/a_8103550;:	0.5	y			0.5	z=	0.5	*c0_8103550/c_8103550;:	0.5		occ	Ca+2			1	beq		1.34		1	0	0
10			site	O1_6	num_posns	1	x=	10.235	*a0_8103550/a_8103550;:	0.235	y			0.01	z=(	0.519	+z1_8103550)*c0_8103550/c_8103550;:	0.519		occ	O-2			0.5	beq		1.34		0	0	0.5
10			site	O1_8	num_posns	1	x=	10.765	*a0_8103550/a_8103550;:	0.765	y			0.01	z=(	0.519	+z1_8103550)*c0_8103550/c_8103550;:	0.519		occ	O-2			0.5	beq		1.34		0	0	0.5
10			site	O1_7	num_posns	1	x=	10.235	*a0_8103550/a_8103550;:	0.235	y			0.99	z=(	0.519	+z1_8103550)*c0_8103550/c_8103550;:	0.519		occ	O-2			0.5	beq		1.34		0	0	0.5
10			site	O1_5	num_posns	1	x=	10.765	*a0_8103550/a_8103550;:	0.765	y			0.99	z=(	0.519	+z1_8103550)*c0_8103550/c_8103550;:	0.519		occ	O-2			0.5	beq		1.34		0	0	0.5
10			site	Si4_6	num_posns	1	x=	10	*a0_8103550/a_8103550;:	0	y			0.075	z=(	0.557	+z1_8103550)*c0_8103550/c_8103550;:	0.557		occ	Si+4			0.5	beq		1.18		0	0.5	0
10			site	Si4_5	num_posns	1	x=	10	*a0_8103550/a_8103550;:	0	y			0.925	z=(	0.557	+z1_8103550)*c0_8103550/c_8103550;:	0.557		occ	Si+4			0.5	beq		1.18		0	0.5	0
10			site	O5_5	num_posns	1	x=	10	*a0_8103550/a_8103550;:	0	y			0.5	z=(	0.577	+z1_8103550)*c0_8103550/c_8103550;:	0.577		occ	O-2			0.5	beq		1.89		0	0	0.5
10			site	O11_5	num_posns	1	x=	10.5	*a0_8103550/a_8103550;:	0.5	y			0.5	z=(	0.612	+z1_8103550/2)*c0_8103550/c_8103550;:	0.612		occ	O-2			0.5	beq		3.16		0	0	0.5
10			site	O4_6	num_posns	1	x=	10.43	*a0_8103550/a_8103550;:	0.43	y			0.5	z=(	0.613	+z1_8103550/2)*c0_8103550/c_8103550;:	0.613		occ	O-2			0.25	beq		6.32		0	0	0.25
10			site	O4_5	num_posns	1	x=	10.57	*a0_8103550/a_8103550;:	0.57	y			0.5	z=(	0.613	+z1_8103550/2)*c0_8103550/c_8103550;:	0.613		occ	O-2			0.25	beq		6.32		0	0	0.25
10			site	O8_6	num_posns	1	x=	10	*a0_8103550/a_8103550;:	0	y			0.16	z=(	0.619	+z1_8103550)*c0_8103550/c_8103550;:	0.619		occ	O-2			0.5	beq		4.18		0	0	0.5
10			site	O8_5	num_posns	1	x=	10	*a0_8103550/a_8103550;:	0	y			0.84	z=(	0.619	+z1_8103550)*c0_8103550/c_8103550;:	0.619		occ	O-2			0.5	beq		4.18		0	0	0.5
10			site	Si2_2	num_posns	1	x=	10.656	*a0_8103550/a_8103550;:	0.656	y			0	z=	0.282	*c0_8103550/c_8103550;:	0.282		occ	Si+4	=	n_bt;:	0.125	beq		2.76		0	0.125	0
10			site	Si2_1	num_posns	1	x=	10.344	*a0_8103550/a_8103550;:	0.344	y			0	z=	0.282	*c0_8103550/c_8103550;:	0.282		occ	Si+4	=	n_bt;:	0.125	beq		2.76		0	0.125	0
10			site	O3_2	num_posns	1	x=	10.68	*a0_8103550/a_8103550;:	0.68	y			0	z=	0.211	*c0_8103550/c_8103550;:	0.211		occ	O-2	=	n_bt+n_ca3;:	0.25	beq		6.32		0	0	0.25
10			site	O3_1	num_posns	1	x=	10.32	*a0_8103550/a_8103550;:	0.32	y			0	z=	0.211	*c0_8103550/c_8103550;:	0.211		occ	O-2	=	n_bt+n_ca3;:	0.25	beq		6.32		0	0	0.25
10			site	Si1_6	num_posns	1	x=	10.156	*a0_8103550/a_8103550;:	0.156	y			0.5	z=(	0.641	+z1_8103550)*c0_8103550/c_8103550;:	0.641		occ	Si+4	=	n_bt;:	0.125	beq		2.76		0	0.125	0
10			site	Si1_5	num_posns	1	x=	10.844	*a0_8103550/a_8103550;:	0.844	y			0.5	z=(	0.641	+z1_8103550)*c0_8103550/c_8103550;:	0.641		occ	Si+4	=	n_bt;:	0.125	beq		2.76		0	0.125	0
10			site	O3_6	num_posns	1	x=	10.18	*a0_8103550/a_8103550;:	0.18	y			0.5	z=(	0.711	+z1_8103550)*c0_8103550/c_8103550;:	0.711		occ	O-2	=	n_bt+n_ca3;:	0.25	beq		6.32		0	0	0.25
10			site	O3_5	num_posns	1	x=	10.82	*a0_8103550/a_8103550;:	0.82	y			0.5	z=(	0.711	+z1_8103550)*c0_8103550/c_8103550;:	0.711		occ	O-2	=	n_bt+n_ca3;:	0.25	beq		6.32		0	0	0.25
10			site	Ca3_6	num_posns	1	x=(	10.37	-x3_8103550)*a0_8103550/a_8103550;:	0.37	y=	0	+y3_8103550;:	0	z=(	0.664	+z1_8103550/3+z3_8103550)*c0_8103550/c_8103550;:	0.664		occ	Ca+2	=	n_ca3;:	0.125	beq		4.74		0.125	0	0
10			site	O10_7	num_posns	1	x=(	10.72	+x2_8103550)*a0_8103550/a_8103550;:	0.72	y=	0.16	+y2_8103550;:	0.16	z=(	0.722	+z1_8103550/3+z2_8103550)*c0_8103550/c_8103550;:	0.722		occ	O-2	=	0,5*(n_ca3);:	0.125	beq		6.32		0	0	0.125
10			site	O10_5	num_posns	1	x=(	10.72	+x2_8103550)*a0_8103550/a_8103550;:	0.72	y=	0.84	-y2_8103550;:	0.84	z=(	0.722	+z1_8103550/3+z2_8103550)*c0_8103550/c_8103550;:	0.722		occ	O-2	=	0,5*(n_ca3);:	0.125	beq		6.32		0	0	0.125
10			site	Ca3_5	num_posns	1	x=(	10.63	+x3_8103550)*a0_8103550/a_8103550;:	0.63	y=	0	-y3_8103550;:	0	z=(	0.664	+z1_8103550/3+z3_8103550)*c0_8103550/c_8103550;:	0.664		occ	Ca+2	=	n_ca3;:	0.125	beq		4.74		0.125	0	0
10			site	O10_6	num_posns	1	x=(	10.28	-x2_8103550)*a0_8103550/a_8103550;:	0.28	y=	0.16	+y2_8103550;:	0.16	z=(	0.722	+z1_8103550/3+z2_8103550)*c0_8103550/c_8103550;:	0.722		occ	O-2	=	0,5*(n_ca3);:	0.125	beq		6.32		0	0	0.125
10			site	O10_8	num_posns	1	x=(	10.28	-x2_8103550)*a0_8103550/a_8103550;:	0.28	y=	0.84	-y2_8103550;:	0.84	z=(	0.722	+z1_8103550/3+z2_8103550)*c0_8103550/c_8103550;:	0.722		occ	O-2	=	0,5*(n_ca3);:	0.125	beq		6.32		0	0	0.125
10			site	Ca3_2	num_posns	1	x=(	10.87	-x3_8103550)*a0_8103550/a_8103550;:	0.87	y=	0.5	+y3_8103550;:	0.5	z=(	0.251	-z3_8103550)*c0_8103550/c_8103550;:	0.251		occ	Ca+2	=	n_ca3;:	0.125	beq		4.74		0.125	0	0
10			site	O10_4	num_posns	1	x=(	10.22	-x2_8103550)*a0_8103550/a_8103550;:	0.22	y=	0.34	-y2_8103550;:	0.34	z=(	0.193	-z2_8103550)*c0_8103550/c_8103550;:	0.193		occ	O-2	=	0,5*(n_ca3);:	0.125	beq		6.32		0	0	0.125
10			site	O10_2	num_posns	1	x=(	10.22	-x2_8103550)*a0_8103550/a_8103550;:	0.22	y=	0.66	+y2_8103550;:	0.66	z=(	0.193	-z2_8103550)*c0_8103550/c_8103550;:	0.193		occ	O-2	=	0,5*(n_ca3);:	0.125	beq		6.32		0	0	0.125
10			site	Ca3_1	num_posns	1	x=(	10.13	+x3_8103550)*a0_8103550/a_8103550;:	0.13	y=	0.5	-y3_8103550;:	0.5	z=(	0.251	-z3_8103550)*c0_8103550/c_8103550;:	0.251		occ	Ca+2	=	n_ca3;:	0.125	beq		4.74		0.125	0	0
10			site	O10_3	num_posns	1	x=(	10.78	+x2_8103550)*a0_8103550/a_8103550;:	0.78	y=	0.34	-y2_8103550;:	0.34	z=(	0.193	-z2_8103550)*c0_8103550/c_8103550;:	0.193		occ	O-2	=	0,5*(n_ca3);:	0.125	beq		6.32		0	0	0.125
10			site	O10_1	num_posns	1	x=(	10.78	+x2_8103550)*a0_8103550/a_8103550;:	0.78	y=	0.66	+y2_8103550;:	0.66	z=(	0.193	-z2_8103550)*c0_8103550/c_8103550;:	0.193		occ	O-2	=	0,5*(n_ca3);:	0.125	beq		6.32		0	0	0.125
11			site	O12_1	num_posns	1	x=	11	*a0_8103550/a_8103550;:	0	y			0	z=	0.303	*c0_8103550/c_8103550;:	0.303		occ	O-2			0.5	beq		3.16		0	0	0.5
11			site	O9_2	num_posns	1	x=	11.924	*a0_8103550/a_8103550;:	0.924	y			0	z=	0.307	*c0_8103550/c_8103550;:	0.307		occ	O-2			0.25	beq		6.32		0	0	0.25
11			site	O9_1	num_posns	1	x=	11.076	*a0_8103550/a_8103550;:	0.076	y			0	z=	0.307	*c0_8103550/c_8103550;:	0.307		occ	O-2			0.25	beq		6.32		0	0	0.25
11			site	O7_2	num_posns	1	x=	11.5	*a0_8103550/a_8103550;:	0.5	y			0.67	z=	0.311	*c0_8103550/c_8103550;:	0.311		occ	O-2			0.5	beq		4.18		0	0	0.5
11			site	O7_1	num_posns	1	x=	11.5	*a0_8103550/a_8103550;:	0.5	y			0.33	z=	0.311	*c0_8103550/c_8103550;:	0.311		occ	O-2			0.5	beq		4.18		0	0	0.5
11			site	O6_1	num_posns	1	x=	11.5	*a0_8103550/a_8103550;:	0.5	y			0	z=	0.348	*c0_8103550/c_8103550;:	0.348		occ	O-2			0.5	beq		1.89		0	0	0.5
11			site	Si3_2	num_posns	1	x=	11.5	*a0_8103550/a_8103550;:	0.5	y			0.586	z=	0.373	*c0_8103550/c_8103550;:	0.373		occ	Si+4			0.5	beq		1.18		0	0.5	0
11			site	Si3_1	num_posns	1	x=	11.5	*a0_8103550/a_8103550;:	0.5	y			0.414	z=	0.373	*c0_8103550/c_8103550;:	0.373		occ	Si+4			0.5	beq		1.18		0	0.5	0
11			site	O2_2	num_posns	1	x=	11.735	*a0_8103550/a_8103550;:	0.735	y			0.52	z=	0.411	*c0_8103550/c_8103550;:	0.411		occ	O-2			0.5	beq		1.34		0	0	0.5
11			site	O2_4	num_posns	1	x=	11.265	*a0_8103550/a_8103550;:	0.265	y			0.52	z=	0.411	*c0_8103550/c_8103550;:	0.411		occ	O-2			0.5	beq		1.34		0	0	0.5
11			site	O2_3	num_posns	1	x=	11.735	*a0_8103550/a_8103550;:	0.735	y			0.48	z=	0.411	*c0_8103550/c_8103550;:	0.411		occ	O-2			0.5	beq		1.34		0	0	0.5
11			site	O2_1	num_posns	1	x=	11.265	*a0_8103550/a_8103550;:	0.265	y			0.48	z=	0.411	*c0_8103550/c_8103550;:	0.411		occ	O-2			0.5	beq		1.34		0	0	0.5
11			site	Ca2_1	num_posns	1	x=	11	*a0_8103550/a_8103550;:	0	y			0	z=	0.4135	*c0_8103550/c_8103550;:	0.4135		occ	Ca+2			1	beq		1.34		1	0	0
11			site	Ca1_5	num_posns	1	x=	11.5	*a0_8103550/a_8103550;:	0.5	y			0.5	z=	0.5	*c0_8103550/c_8103550;:	0.5		occ	Ca+2			1	beq		1.34		1	0	0
11			site	O1_6	num_posns	1	x=	11.235	*a0_8103550/a_8103550;:	0.235	y			0.01	z=(	0.519	+z1_8103550)*c0_8103550/c_8103550;:	0.519		occ	O-2			0.5	beq		1.34		0	0	0.5
11			site	O1_8	num_posns	1	x=	11.765	*a0_8103550/a_8103550;:	0.765	y			0.01	z=(	0.519	+z1_8103550)*c0_8103550/c_8103550;:	0.519		occ	O-2			0.5	beq		1.34		0	0	0.5
11			site	O1_7	num_posns	1	x=	11.235	*a0_8103550/a_8103550;:	0.235	y			0.99	z=(	0.519	+z1_8103550)*c0_8103550/c_8103550;:	0.519		occ	O-2			0.5	beq		1.34		0	0	0.5
11			site	O1_5	num_posns	1	x=	11.765	*a0_8103550/a_8103550;:	0.765	y			0.99	z=(	0.519	+z1_8103550)*c0_8103550/c_8103550;:	0.519		occ	O-2			0.5	beq		1.34		0	0	0.5
11			site	Si4_6	num_posns	1	x=	11	*a0_8103550/a_8103550;:	0	y			0.075	z=(	0.557	+z1_8103550)*c0_8103550/c_8103550;:	0.557		occ	Si+4			0.5	beq		1.18		0	0.5	0
11			site	Si4_5	num_posns	1	x=	11	*a0_8103550/a_8103550;:	0	y			0.925	z=(	0.557	+z1_8103550)*c0_8103550/c_8103550;:	0.557		occ	Si+4			0.5	beq		1.18		0	0.5	0
11			site	O5_5	num_posns	1	x=	11	*a0_8103550/a_8103550;:	0	y			0.5	z=(	0.577	+z1_8103550)*c0_8103550/c_8103550;:	0.577		occ	O-2			0.5	beq		1.89		0	0	0.5
11			site	O11_5	num_posns	1	x=	11.5	*a0_8103550/a_8103550;:	0.5	y			0.5	z=(	0.612	+z1_8103550/2)*c0_8103550/c_8103550;:	0.612		occ	O-2			0.5	beq		3.16		0	0	0.5
11			site	O4_6	num_posns	1	x=	11.43	*a0_8103550/a_8103550;:	0.43	y			0.5	z=(	0.613	+z1_8103550/2)*c0_8103550/c_8103550;:	0.613		occ	O-2			0.25	beq		6.32		0	0	0.25
11			site	O4_5	num_posns	1	x=	11.57	*a0_8103550/a_8103550;:	0.57	y			0.5	z=(	0.613	+z1_8103550/2)*c0_8103550/c_8103550;:	0.613		occ	O-2			0.25	beq		6.32		0	0	0.25
11			site	O8_6	num_posns	1	x=	11	*a0_8103550/a_8103550;:	0	y			0.16	z=(	0.619	+z1_8103550)*c0_8103550/c_8103550;:	0.619		occ	O-2			0.5	beq		4.18		0	0	0.5
11			site	O8_5	num_posns	1	x=	11	*a0_8103550/a_8103550;:	0	y			0.84	z=(	0.619	+z1_8103550)*c0_8103550/c_8103550;:	0.619		occ	O-2			0.5	beq		4.18		0	0	0.5
11			site	Si2_2	num_posns	1	x=	11.656	*a0_8103550/a_8103550;:	0.656	y			0	z=	0.282	*c0_8103550/c_8103550;:	0.282		occ	Si+4	=	n_bt;:	0.125	beq		2.76		0	0.125	0
11			site	Si2_1	num_posns	1	x=	11.344	*a0_8103550/a_8103550;:	0.344	y			0	z=	0.282	*c0_8103550/c_8103550;:	0.282		occ	Si+4	=	n_bt;:	0.125	beq		2.76		0	0.125	0
11			site	O3_2	num_posns	1	x=	11.68	*a0_8103550/a_8103550;:	0.68	y			0	z=	0.211	*c0_8103550/c_8103550;:	0.211		occ	O-2	=	n_bt+n_ca3;:	0.25	beq		6.32		0	0	0.25
11			site	O3_1	num_posns	1	x=	11.32	*a0_8103550/a_8103550;:	0.32	y			0	z=	0.211	*c0_8103550/c_8103550;:	0.211		occ	O-2	=	n_bt+n_ca3;:	0.25	beq		6.32		0	0	0.25
11			site	Si1_6	num_posns	1	x=	11.156	*a0_8103550/a_8103550;:	0.156	y			0.5	z=(	0.641	+z1_8103550)*c0_8103550/c_8103550;:	0.641		occ	Si+4	=	n_bt;:	0.125	beq		2.76		0	0.125	0
11			site	Si1_5	num_posns	1	x=	11.844	*a0_8103550/a_8103550;:	0.844	y			0.5	z=(	0.641	+z1_8103550)*c0_8103550/c_8103550;:	0.641		occ	Si+4	=	n_bt;:	0.125	beq		2.76		0	0.125	0
11			site	O3_6	num_posns	1	x=	11.18	*a0_8103550/a_8103550;:	0.18	y			0.5	z=(	0.711	+z1_8103550)*c0_8103550/c_8103550;:	0.711		occ	O-2	=	n_bt+n_ca3;:	0.25	beq		6.32		0	0	0.25
11			site	O3_5	num_posns	1	x=	11.82	*a0_8103550/a_8103550;:	0.82	y			0.5	z=(	0.711	+z1_8103550)*c0_8103550/c_8103550;:	0.711		occ	O-2	=	n_bt+n_ca3;:	0.25	beq		6.32		0	0	0.25
11			site	Ca3_6	num_posns	1	x=(	11.37	-x3_8103550)*a0_8103550/a_8103550;:	0.37	y=	0	+y3_8103550;:	0	z=(	0.664	+z1_8103550/3+z3_8103550)*c0_8103550/c_8103550;:	0.664		occ	Ca+2	=	n_ca3;:	0.125	beq		4.74		0.125	0	0
11			site	O10_7	num_posns	1	x=(	11.72	+x2_8103550)*a0_8103550/a_8103550;:	0.72	y=	0.16	+y2_8103550;:	0.16	z=(	0.722	+z1_8103550/3+z2_8103550)*c0_8103550/c_8103550;:	0.722		occ	O-2	=	0,5*(n_ca3);:	0.125	beq		6.32		0	0	0.125
11			site	O10_5	num_posns	1	x=(	11.72	+x2_8103550)*a0_8103550/a_8103550;:	0.72	y=	0.84	-y2_8103550;:	0.84	z=(	0.722	+z1_8103550/3+z2_8103550)*c0_8103550/c_8103550;:	0.722		occ	O-2	=	0,5*(n_ca3);:	0.125	beq		6.32		0	0	0.125
11			site	Ca3_5	num_posns	1	x=(	11.63	+x3_8103550)*a0_8103550/a_8103550;:	0.63	y=	0	-y3_8103550;:	0	z=(	0.664	+z1_8103550/3+z3_8103550)*c0_8103550/c_8103550;:	0.664		occ	Ca+2	=	n_ca3;:	0.125	beq		4.74		0.125	0	0
11			site	O10_6	num_posns	1	x=(	11.28	-x2_8103550)*a0_8103550/a_8103550;:	0.28	y=	0.16	+y2_8103550;:	0.16	z=(	0.722	+z1_8103550/3+z2_8103550)*c0_8103550/c_8103550;:	0.722		occ	O-2	=	0,5*(n_ca3);:	0.125	beq		6.32		0	0	0.125
11			site	O10_8	num_posns	1	x=(	11.28	-x2_8103550)*a0_8103550/a_8103550;:	0.28	y=	0.84	-y2_8103550;:	0.84	z=(	0.722	+z1_8103550/3+z2_8103550)*c0_8103550/c_8103550;:	0.722		occ	O-2	=	0,5*(n_ca3);:	0.125	beq		6.32		0	0	0.125
11			site	Ca3_2	num_posns	1	x=(	11.87	-x3_8103550)*a0_8103550/a_8103550;:	0.87	y=	0.5	+y3_8103550;:	0.5	z=(	0.251	-z3_8103550)*c0_8103550/c_8103550;:	0.251		occ	Ca+2	=	n_ca3;:	0.125	beq		4.74		0.125	0	0
11			site	O10_4	num_posns	1	x=(	11.22	-x2_8103550)*a0_8103550/a_8103550;:	0.22	y=	0.34	-y2_8103550;:	0.34	z=(	0.193	-z2_8103550)*c0_8103550/c_8103550;:	0.193		occ	O-2	=	0,5*(n_ca3);:	0.125	beq		6.32		0	0	0.125
11			site	O10_2	num_posns	1	x=(	11.22	-x2_8103550)*a0_8103550/a_8103550;:	0.22	y=	0.66	+y2_8103550;:	0.66	z=(	0.193	-z2_8103550)*c0_8103550/c_8103550;:	0.193		occ	O-2	=	0,5*(n_ca3);:	0.125	beq		6.32		0	0	0.125
11			site	Ca3_1	num_posns	1	x=(	11.13	+x3_8103550)*a0_8103550/a_8103550;:	0.13	y=	0.5	-y3_8103550;:	0.5	z=(	0.251	-z3_8103550)*c0_8103550/c_8103550;:	0.251		occ	Ca+2	=	n_ca3;:	0.125	beq		4.74		0.125	0	0
11			site	O10_3	num_posns	1	x=(	11.78	+x2_8103550)*a0_8103550/a_8103550;:	0.78	y=	0.34	-y2_8103550;:	0.34	z=(	0.193	-z2_8103550)*c0_8103550/c_8103550;:	0.193		occ	O-2	=	0,5*(n_ca3);:	0.125	beq		6.32		0	0	0.125
11			site	O10_1	num_posns	1	x=(	11.78	+x2_8103550)*a0_8103550/a_8103550;:	0.78	y=	0.66	+y2_8103550;:	0.66	z=(	0.193	-z2_8103550)*c0_8103550/c_8103550;:	0.193		occ	O-2	=	0,5*(n_ca3);:	0.125	beq		6.32		0	0	0.125
12			site	O12_1	num_posns	1	x=	12	*a0_8103550/a_8103550;:	0	y			0	z=	0.303	*c0_8103550/c_8103550;:	0.303		occ	O-2			0.5	beq		3.16		0	0	0.5
12			site	O9_2	num_posns	1	x=	12.924	*a0_8103550/a_8103550;:	0.924	y			0	z=	0.307	*c0_8103550/c_8103550;:	0.307		occ	O-2			0.25	beq		6.32		0	0	0.25
12			site	O9_1	num_posns	1	x=	12.076	*a0_8103550/a_8103550;:	0.076	y			0	z=	0.307	*c0_8103550/c_8103550;:	0.307		occ	O-2			0.25	beq		6.32		0	0	0.25
12			site	O7_2	num_posns	1	x=	12.5	*a0_8103550/a_8103550;:	0.5	y			0.67	z=	0.311	*c0_8103550/c_8103550;:	0.311		occ	O-2			0.5	beq		4.18		0	0	0.5
12			site	O7_1	num_posns	1	x=	12.5	*a0_8103550/a_8103550;:	0.5	y			0.33	z=	0.311	*c0_8103550/c_8103550;:	0.311		occ	O-2			0.5	beq		4.18		0	0	0.5
12			site	O6_1	num_posns	1	x=	12.5	*a0_8103550/a_8103550;:	0.5	y			0	z=	0.348	*c0_8103550/c_8103550;:	0.348		occ	O-2			0.5	beq		1.89		0	0	0.5
12			site	Si3_2	num_posns	1	x=	12.5	*a0_8103550/a_8103550;:	0.5	y			0.586	z=	0.373	*c0_8103550/c_8103550;:	0.373		occ	Si+4			0.5	beq		1.18		0	0.5	0
12			site	Si3_1	num_posns	1	x=	12.5	*a0_8103550/a_8103550;:	0.5	y			0.414	z=	0.373	*c0_8103550/c_8103550;:	0.373		occ	Si+4			0.5	beq		1.18		0	0.5	0
12			site	O2_2	num_posns	1	x=	12.735	*a0_8103550/a_8103550;:	0.735	y			0.52	z=	0.411	*c0_8103550/c_8103550;:	0.411		occ	O-2			0.5	beq		1.34		0	0	0.5
12			site	O2_4	num_posns	1	x=	12.265	*a0_8103550/a_8103550;:	0.265	y			0.52	z=	0.411	*c0_8103550/c_8103550;:	0.411		occ	O-2			0.5	beq		1.34		0	0	0.5
12			site	O2_3	num_posns	1	x=	12.735	*a0_8103550/a_8103550;:	0.735	y			0.48	z=	0.411	*c0_8103550/c_8103550;:	0.411		occ	O-2			0.5	beq		1.34		0	0	0.5
12			site	O2_1	num_posns	1	x=	12.265	*a0_8103550/a_8103550;:	0.265	y			0.48	z=	0.411	*c0_8103550/c_8103550;:	0.411		occ	O-2			0.5	beq		1.34		0	0	0.5
12			site	Ca2_1	num_posns	1	x=	12	*a0_8103550/a_8103550;:	0	y			0	z=	0.4135	*c0_8103550/c_8103550;:	0.4135		occ	Ca+2			1	beq		1.34		1	0	0
12			site	Ca1_5	num_posns	1	x=	12.5	*a0_8103550/a_8103550;:	0.5	y			0.5	z=	0.5	*c0_8103550/c_8103550;:	0.5		occ	Ca+2			1	beq		1.34		1	0	0
12			site	O1_6	num_posns	1	x=	12.235	*a0_8103550/a_8103550;:	0.235	y			0.01	z=(	0.519	+z1_8103550)*c0_8103550/c_8103550;:	0.519		occ	O-2			0.5	beq		1.34		0	0	0.5
12			site	O1_8	num_posns	1	x=	12.765	*a0_8103550/a_8103550;:	0.765	y			0.01	z=(	0.519	+z1_8103550)*c0_8103550/c_8103550;:	0.519		occ	O-2			0.5	beq		1.34		0	0	0.5
12			site	O1_7	num_posns	1	x=	12.235	*a0_8103550/a_8103550;:	0.235	y			0.99	z=(	0.519	+z1_8103550)*c0_8103550/c_8103550;:	0.519		occ	O-2			0.5	beq		1.34		0	0	0.5
12			site	O1_5	num_posns	1	x=	12.765	*a0_8103550/a_8103550;:	0.765	y			0.99	z=(	0.519	+z1_8103550)*c0_8103550/c_8103550;:	0.519		occ	O-2			0.5	beq		1.34		0	0	0.5
12			site	Si4_6	num_posns	1	x=	12	*a0_8103550/a_8103550;:	0	y			0.075	z=(	0.557	+z1_8103550)*c0_8103550/c_8103550;:	0.557		occ	Si+4			0.5	beq		1.18		0	0.5	0
12			site	Si4_5	num_posns	1	x=	12	*a0_8103550/a_8103550;:	0	y			0.925	z=(	0.557	+z1_8103550)*c0_8103550/c_8103550;:	0.557		occ	Si+4			0.5	beq		1.18		0	0.5	0
12			site	O5_5	num_posns	1	x=	12	*a0_8103550/a_8103550;:	0	y			0.5	z=(	0.577	+z1_8103550)*c0_8103550/c_8103550;:	0.577		occ	O-2			0.5	beq		1.89		0	0	0.5
12			site	O11_5	num_posns	1	x=	12.5	*a0_8103550/a_8103550;:	0.5	y			0.5	z=(	0.612	+z1_8103550/2)*c0_8103550/c_8103550;:	0.612		occ	O-2			0.5	beq		3.16		0	0	0.5
12			site	O4_6	num_posns	1	x=	12.43	*a0_8103550/a_8103550;:	0.43	y			0.5	z=(	0.613	+z1_8103550/2)*c0_8103550/c_8103550;:	0.613		occ	O-2			0.25	beq		6.32		0	0	0.25
12			site	O4_5	num_posns	1	x=	12.57	*a0_8103550/a_8103550;:	0.57	y			0.5	z=(	0.613	+z1_8103550/2)*c0_8103550/c_8103550;:	0.613		occ	O-2			0.25	beq		6.32		0	0	0.25
12			site	O8_6	num_posns	1	x=	12	*a0_8103550/a_8103550;:	0	y			0.16	z=(	0.619	+z1_8103550)*c0_8103550/c_8103550;:	0.619		occ	O-2			0.5	beq		4.18		0	0	0.5
12			site	O8_5	num_posns	1	x=	12	*a0_8103550/a_8103550;:	0	y			0.84	z=(	0.619	+z1_8103550)*c0_8103550/c_8103550;:	0.619		occ	O-2			0.5	beq		4.18		0	0	0.5
12			site	Si2_2	num_posns	1	x=	12.656	*a0_8103550/a_8103550;:	0.656	y			0	z=	0.282	*c0_8103550/c_8103550;:	0.282		occ	Si+4	=	n_bt;:	0.125	beq		2.76		0	0.125	0
12			site	Si2_1	num_posns	1	x=	12.344	*a0_8103550/a_8103550;:	0.344	y			0	z=	0.282	*c0_8103550/c_8103550;:	0.282		occ	Si+4	=	n_bt;:	0.125	beq		2.76		0	0.125	0
12			site	O3_2	num_posns	1	x=	12.68	*a0_8103550/a_8103550;:	0.68	y			0	z=	0.211	*c0_8103550/c_8103550;:	0.211		occ	O-2	=	n_bt+n_ca3;:	0.25	beq		6.32		0	0	0.25
12			site	O3_1	num_posns	1	x=	12.32	*a0_8103550/a_8103550;:	0.32	y			0	z=	0.211	*c0_8103550/c_8103550;:	0.211		occ	O-2	=	n_bt+n_ca3;:	0.25	beq		6.32		0	0	0.25
12			site	Si1_6	num_posns	1	x=	12.156	*a0_8103550/a_8103550;:	0.156	y			0.5	z=(	0.641	+z1_8103550)*c0_8103550/c_8103550;:	0.641		occ	Si+4	=	n_bt;:	0.125	beq		2.76		0	0.125	0
12			site	Si1_5	num_posns	1	x=	12.844	*a0_8103550/a_8103550;:	0.844	y			0.5	z=(	0.641	+z1_8103550)*c0_8103550/c_8103550;:	0.641		occ	Si+4	=	n_bt;:	0.125	beq		2.76		0	0.125	0
12			site	O3_6	num_posns	1	x=	12.18	*a0_8103550/a_8103550;:	0.18	y			0.5	z=(	0.711	+z1_8103550)*c0_8103550/c_8103550;:	0.711		occ	O-2	=	n_bt+n_ca3;:	0.25	beq		6.32		0	0	0.25
12			site	O3_5	num_posns	1	x=	12.82	*a0_8103550/a_8103550;:	0.82	y			0.5	z=(	0.711	+z1_8103550)*c0_8103550/c_8103550;:	0.711		occ	O-2	=	n_bt+n_ca3;:	0.25	beq		6.32		0	0	0.25
12			site	Ca3_6	num_posns	1	x=(	12.37	-x3_8103550)*a0_8103550/a_8103550;:	0.37	y=	0	+y3_8103550;:	0	z=(	0.664	+z1_8103550/3+z3_8103550)*c0_8103550/c_8103550;:	0.664		occ	Ca+2	=	n_ca3;:	0.125	beq		4.74		0.125	0	0
12			site	O10_7	num_posns	1	x=(	12.72	+x2_8103550)*a0_8103550/a_8103550;:	0.72	y=	0.16	+y2_8103550;:	0.16	z=(	0.722	+z1_8103550/3+z2_8103550)*c0_8103550/c_8103550;:	0.722		occ	O-2	=	0,5*(n_ca3);:	0.125	beq		6.32		0	0	0.125
12			site	O10_5	num_posns	1	x=(	12.72	+x2_8103550)*a0_8103550/a_8103550;:	0.72	y=	0.84	-y2_8103550;:	0.84	z=(	0.722	+z1_8103550/3+z2_8103550)*c0_8103550/c_8103550;:	0.722		occ	O-2	=	0,5*(n_ca3);:	0.125	beq		6.32		0	0	0.125
12			site	Ca3_5	num_posns	1	x=(	12.63	+x3_8103550)*a0_8103550/a_8103550;:	0.63	y=	0	-y3_8103550;:	0	z=(	0.664	+z1_8103550/3+z3_8103550)*c0_8103550/c_8103550;:	0.664		occ	Ca+2	=	n_ca3;:	0.125	beq		4.74		0.125	0	0
12			site	O10_6	num_posns	1	x=(	12.28	-x2_8103550)*a0_8103550/a_8103550;:	0.28	y=	0.16	+y2_8103550;:	0.16	z=(	0.722	+z1_8103550/3+z2_8103550)*c0_8103550/c_8103550;:	0.722		occ	O-2	=	0,5*(n_ca3);:	0.125	beq		6.32		0	0	0.125
12			site	O10_8	num_posns	1	x=(	12.28	-x2_8103550)*a0_8103550/a_8103550;:	0.28	y=	0.84	-y2_8103550;:	0.84	z=(	0.722	+z1_8103550/3+z2_8103550)*c0_8103550/c_8103550;:	0.722		occ	O-2	=	0,5*(n_ca3);:	0.125	beq		6.32		0	0	0.125
12			site	Ca3_2	num_posns	1	x=(	12.87	-x3_8103550)*a0_8103550/a_8103550;:	0.87	y=	0.5	+y3_8103550;:	0.5	z=(	0.251	-z3_8103550)*c0_8103550/c_8103550;:	0.251		occ	Ca+2	=	n_ca3;:	0.125	beq		4.74		0.125	0	0
12			site	O10_4	num_posns	1	x=(	12.22	-x2_8103550)*a0_8103550/a_8103550;:	0.22	y=	0.34	-y2_8103550;:	0.34	z=(	0.193	-z2_8103550)*c0_8103550/c_8103550;:	0.193		occ	O-2	=	0,5*(n_ca3);:	0.125	beq		6.32		0	0	0.125
12			site	O10_2	num_posns	1	x=(	12.22	-x2_8103550)*a0_8103550/a_8103550;:	0.22	y=	0.66	+y2_8103550;:	0.66	z=(	0.193	-z2_8103550)*c0_8103550/c_8103550;:	0.193		occ	O-2	=	0,5*(n_ca3);:	0.125	beq		6.32		0	0	0.125
12			site	Ca3_1	num_posns	1	x=(	12.13	+x3_8103550)*a0_8103550/a_8103550;:	0.13	y=	0.5	-y3_8103550;:	0.5	z=(	0.251	-z3_8103550)*c0_8103550/c_8103550;:	0.251		occ	Ca+2	=	n_ca3;:	0.125	beq		4.74		0.125	0	0
12			site	O10_3	num_posns	1	x=(	12.78	+x2_8103550)*a0_8103550/a_8103550;:	0.78	y=	0.34	-y2_8103550;:	0.34	z=(	0.193	-z2_8103550)*c0_8103550/c_8103550;:	0.193		occ	O-2	=	0,5*(n_ca3);:	0.125	beq		6.32		0	0	0.125
12			site	O10_1	num_posns	1	x=(	12.78	+x2_8103550)*a0_8103550/a_8103550;:	0.78	y=	0.66	+y2_8103550;:	0.66	z=(	0.193	-z2_8103550)*c0_8103550/c_8103550;:	0.193		occ	O-2	=	0,5*(n_ca3);:	0.125	beq		6.32		0	0	0.125
13			site	O12_1	num_posns	1	x=	13	*a0_8103550/a_8103550;:	0	y			0	z=	0.303	*c0_8103550/c_8103550;:	0.303		occ	O-2			0.5	beq		3.16		0	0	0.5
13			site	O9_2	num_posns	1	x=	13.924	*a0_8103550/a_8103550;:	0.924	y			0	z=	0.307	*c0_8103550/c_8103550;:	0.307		occ	O-2			0.25	beq		6.32		0	0	0.25
13			site	O9_1	num_posns	1	x=	13.076	*a0_8103550/a_8103550;:	0.076	y			0	z=	0.307	*c0_8103550/c_8103550;:	0.307		occ	O-2			0.25	beq		6.32		0	0	0.25
13			site	O7_2	num_posns	1	x=	13.5	*a0_8103550/a_8103550;:	0.5	y			0.67	z=	0.311	*c0_8103550/c_8103550;:	0.311		occ	O-2			0.5	beq		4.18		0	0	0.5
13			site	O7_1	num_posns	1	x=	13.5	*a0_8103550/a_8103550;:	0.5	y			0.33	z=	0.311	*c0_8103550/c_8103550;:	0.311		occ	O-2			0.5	beq		4.18		0	0	0.5
13			site	O6_1	num_posns	1	x=	13.5	*a0_8103550/a_8103550;:	0.5	y			0	z=	0.348	*c0_8103550/c_8103550;:	0.348		occ	O-2			0.5	beq		1.89		0	0	0.5
13			site	Si3_2	num_posns	1	x=	13.5	*a0_8103550/a_8103550;:	0.5	y			0.586	z=	0.373	*c0_8103550/c_8103550;:	0.373		occ	Si+4			0.5	beq		1.18		0	0.5	0
13			site	Si3_1	num_posns	1	x=	13.5	*a0_8103550/a_8103550;:	0.5	y			0.414	z=	0.373	*c0_8103550/c_8103550;:	0.373		occ	Si+4			0.5	beq		1.18		0	0.5	0
13			site	O2_2	num_posns	1	x=	13.735	*a0_8103550/a_8103550;:	0.735	y			0.52	z=	0.411	*c0_8103550/c_8103550;:	0.411		occ	O-2			0.5	beq		1.34		0	0	0.5
13			site	O2_4	num_posns	1	x=	13.265	*a0_8103550/a_8103550;:	0.265	y			0.52	z=	0.411	*c0_8103550/c_8103550;:	0.411		occ	O-2			0.5	beq		1.34		0	0	0.5
13			site	O2_3	num_posns	1	x=	13.735	*a0_8103550/a_8103550;:	0.735	y			0.48	z=	0.411	*c0_8103550/c_8103550;:	0.411		occ	O-2			0.5	beq		1.34		0	0	0.5
13			site	O2_1	num_posns	1	x=	13.265	*a0_8103550/a_8103550;:	0.265	y			0.48	z=	0.411	*c0_8103550/c_8103550;:	0.411		occ	O-2			0.5	beq		1.34		0	0	0.5
13			site	Ca2_1	num_posns	1	x=	13	*a0_8103550/a_8103550;:	0	y			0	z=	0.4135	*c0_8103550/c_8103550;:	0.4135		occ	Ca+2			1	beq		1.34		1	0	0
13			site	Ca1_5	num_posns	1	x=	13.5	*a0_8103550/a_8103550;:	0.5	y			0.5	z=	0.5	*c0_8103550/c_8103550;:	0.5		occ	Ca+2			1	beq		1.34		1	0	0
13			site	O1_6	num_posns	1	x=	13.235	*a0_8103550/a_8103550;:	0.235	y			0.01	z=(	0.519	+z1_8103550)*c0_8103550/c_8103550;:	0.519		occ	O-2			0.5	beq		1.34		0	0	0.5
13			site	O1_8	num_posns	1	x=	13.765	*a0_8103550/a_8103550;:	0.765	y			0.01	z=(	0.519	+z1_8103550)*c0_8103550/c_8103550;:	0.519		occ	O-2			0.5	beq		1.34		0	0	0.5
13			site	O1_7	num_posns	1	x=	13.235	*a0_8103550/a_8103550;:	0.235	y			0.99	z=(	0.519	+z1_8103550)*c0_8103550/c_8103550;:	0.519		occ	O-2			0.5	beq		1.34		0	0	0.5
13			site	O1_5	num_posns	1	x=	13.765	*a0_8103550/a_8103550;:	0.765	y			0.99	z=(	0.519	+z1_8103550)*c0_8103550/c_8103550;:	0.519		occ	O-2			0.5	beq		1.34		0	0	0.5
13			site	Si4_6	num_posns	1	x=	13	*a0_8103550/a_8103550;:	0	y			0.075	z=(	0.557	+z1_8103550)*c0_8103550/c_8103550;:	0.557		occ	Si+4			0.5	beq		1.18		0	0.5	0
13			site	Si4_5	num_posns	1	x=	13	*a0_8103550/a_8103550;:	0	y			0.925	z=(	0.557	+z1_8103550)*c0_8103550/c_8103550;:	0.557		occ	Si+4			0.5	beq		1.18		0	0.5	0
13			site	O5_5	num_posns	1	x=	13	*a0_8103550/a_8103550;:	0	y			0.5	z=(	0.577	+z1_8103550)*c0_8103550/c_8103550;:	0.577		occ	O-2			0.5	beq		1.89		0	0	0.5
13			site	O11_5	num_posns	1	x=	13.5	*a0_8103550/a_8103550;:	0.5	y			0.5	z=(	0.612	+z1_8103550/2)*c0_8103550/c_8103550;:	0.612		occ	O-2			0.5	beq		3.16		0	0	0.5
13			site	O4_6	num_posns	1	x=	13.43	*a0_8103550/a_8103550;:	0.43	y			0.5	z=(	0.613	+z1_8103550/2)*c0_8103550/c_8103550;:	0.613		occ	O-2			0.25	beq		6.32		0	0	0.25
13			site	O4_5	num_posns	1	x=	13.57	*a0_8103550/a_8103550;:	0.57	y			0.5	z=(	0.613	+z1_8103550/2)*c0_8103550/c_8103550;:	0.613		occ	O-2			0.25	beq		6.32		0	0	0.25
13			site	O8_6	num_posns	1	x=	13	*a0_8103550/a_8103550;:	0	y			0.16	z=(	0.619	+z1_8103550)*c0_8103550/c_8103550;:	0.619		occ	O-2			0.5	beq		4.18		0	0	0.5
13			site	O8_5	num_posns	1	x=	13	*a0_8103550/a_8103550;:	0	y			0.84	z=(	0.619	+z1_8103550)*c0_8103550/c_8103550;:	0.619		occ	O-2			0.5	beq		4.18		0	0	0.5
13			site	Si2_2	num_posns	1	x=	13.656	*a0_8103550/a_8103550;:	0.656	y			0	z=	0.282	*c0_8103550/c_8103550;:	0.282		occ	Si+4	=	n_bt;:	0.125	beq		2.76		0	0.125	0
13			site	Si2_1	num_posns	1	x=	13.344	*a0_8103550/a_8103550;:	0.344	y			0	z=	0.282	*c0_8103550/c_8103550;:	0.282		occ	Si+4	=	n_bt;:	0.125	beq		2.76		0	0.125	0
13			site	O3_2	num_posns	1	x=	13.68	*a0_8103550/a_8103550;:	0.68	y			0	z=	0.211	*c0_8103550/c_8103550;:	0.211		occ	O-2	=	n_bt+n_ca3;:	0.25	beq		6.32		0	0	0.25
13			site	O3_1	num_posns	1	x=	13.32	*a0_8103550/a_8103550;:	0.32	y			0	z=	0.211	*c0_8103550/c_8103550;:	0.211		occ	O-2	=	n_bt+n_ca3;:	0.25	beq		6.32		0	0	0.25
13			site	Si1_6	num_posns	1	x=	13.156	*a0_8103550/a_8103550;:	0.156	y			0.5	z=(	0.641	+z1_8103550)*c0_8103550/c_8103550;:	0.641		occ	Si+4	=	n_bt;:	0.125	beq		2.76		0	0.125	0
13			site	Si1_5	num_posns	1	x=	13.844	*a0_8103550/a_8103550;:	0.844	y			0.5	z=(	0.641	+z1_8103550)*c0_8103550/c_8103550;:	0.641		occ	Si+4	=	n_bt;:	0.125	beq		2.76		0	0.125	0
13			site	O3_6	num_posns	1	x=	13.18	*a0_8103550/a_8103550;:	0.18	y			0.5	z=(	0.711	+z1_8103550)*c0_8103550/c_8103550;:	0.711		occ	O-2	=	n_bt+n_ca3;:	0.25	beq		6.32		0	0	0.25
13			site	O3_5	num_posns	1	x=	13.82	*a0_8103550/a_8103550;:	0.82	y			0.5	z=(	0.711	+z1_8103550)*c0_8103550/c_8103550;:	0.711		occ	O-2	=	n_bt+n_ca3;:	0.25	beq		6.32		0	0	0.25
13			site	Ca3_6	num_posns	1	x=(	13.37	-x3_8103550)*a0_8103550/a_8103550;:	0.37	y=	0	+y3_8103550;:	0	z=(	0.664	+z1_8103550/3+z3_8103550)*c0_8103550/c_8103550;:	0.664		occ	Ca+2	=	n_ca3;:	0.125	beq		4.74		0.125	0	0
13			site	O10_7	num_posns	1	x=(	13.72	+x2_8103550)*a0_8103550/a_8103550;:	0.72	y=	0.16	+y2_8103550;:	0.16	z=(	0.722	+z1_8103550/3+z2_8103550)*c0_8103550/c_8103550;:	0.722		occ	O-2	=	0,5*(n_ca3);:	0.125	beq		6.32		0	0	0.125
13			site	O10_5	num_posns	1	x=(	13.72	+x2_8103550)*a0_8103550/a_8103550;:	0.72	y=	0.84	-y2_8103550;:	0.84	z=(	0.722	+z1_8103550/3+z2_8103550)*c0_8103550/c_8103550;:	0.722		occ	O-2	=	0,5*(n_ca3);:	0.125	beq		6.32		0	0	0.125
13			site	Ca3_5	num_posns	1	x=(	13.63	+x3_8103550)*a0_8103550/a_8103550;:	0.63	y=	0	-y3_8103550;:	0	z=(	0.664	+z1_8103550/3+z3_8103550)*c0_8103550/c_8103550;:	0.664		occ	Ca+2	=	n_ca3;:	0.125	beq		4.74		0.125	0	0
13			site	O10_6	num_posns	1	x=(	13.28	-x2_8103550)*a0_8103550/a_8103550;:	0.28	y=	0.16	+y2_8103550;:	0.16	z=(	0.722	+z1_8103550/3+z2_8103550)*c0_8103550/c_8103550;:	0.722		occ	O-2	=	0,5*(n_ca3);:	0.125	beq		6.32		0	0	0.125
13			site	O10_8	num_posns	1	x=(	13.28	-x2_8103550)*a0_8103550/a_8103550;:	0.28	y=	0.84	-y2_8103550;:	0.84	z=(	0.722	+z1_8103550/3+z2_8103550)*c0_8103550/c_8103550;:	0.722		occ	O-2	=	0,5*(n_ca3);:	0.125	beq		6.32		0	0	0.125
13			site	Ca3_2	num_posns	1	x=(	13.87	-x3_8103550)*a0_8103550/a_8103550;:	0.87	y=	0.5	+y3_8103550;:	0.5	z=(	0.251	-z3_8103550)*c0_8103550/c_8103550;:	0.251		occ	Ca+2	=	n_ca3;:	0.125	beq		4.74		0.125	0	0
13			site	O10_4	num_posns	1	x=(	13.22	-x2_8103550)*a0_8103550/a_8103550;:	0.22	y=	0.34	-y2_8103550;:	0.34	z=(	0.193	-z2_8103550)*c0_8103550/c_8103550;:	0.193		occ	O-2	=	0,5*(n_ca3);:	0.125	beq		6.32		0	0	0.125
13			site	O10_2	num_posns	1	x=(	13.22	-x2_8103550)*a0_8103550/a_8103550;:	0.22	y=	0.66	+y2_8103550;:	0.66	z=(	0.193	-z2_8103550)*c0_8103550/c_8103550;:	0.193		occ	O-2	=	0,5*(n_ca3);:	0.125	beq		6.32		0	0	0.125
13			site	Ca3_1	num_posns	1	x=(	13.13	+x3_8103550)*a0_8103550/a_8103550;:	0.13	y=	0.5	-y3_8103550;:	0.5	z=(	0.251	-z3_8103550)*c0_8103550/c_8103550;:	0.251		occ	Ca+2	=	n_ca3;:	0.125	beq		4.74		0.125	0	0
13			site	O10_3	num_posns	1	x=(	13.78	+x2_8103550)*a0_8103550/a_8103550;:	0.78	y=	0.34	-y2_8103550;:	0.34	z=(	0.193	-z2_8103550)*c0_8103550/c_8103550;:	0.193		occ	O-2	=	0,5*(n_ca3);:	0.125	beq		6.32		0	0	0.125
13			site	O10_1	num_posns	1	x=(	13.78	+x2_8103550)*a0_8103550/a_8103550;:	0.78	y=	0.66	+y2_8103550;:	0.66	z=(	0.193	-z2_8103550)*c0_8103550/c_8103550;:	0.193		occ	O-2	=	0,5*(n_ca3);:	0.125	beq		6.32		0	0	0.125
14			site	O12_1	num_posns	1	x=	14	*a0_8103550/a_8103550;:	0	y			0	z=	0.303	*c0_8103550/c_8103550;:	0.303		occ	O-2			0.5	beq		3.16		0	0	0.5
14			site	O9_2	num_posns	1	x=	14.924	*a0_8103550/a_8103550;:	0.924	y			0	z=	0.307	*c0_8103550/c_8103550;:	0.307		occ	O-2			0.25	beq		6.32		0	0	0.25
14			site	O9_1	num_posns	1	x=	14.076	*a0_8103550/a_8103550;:	0.076	y			0	z=	0.307	*c0_8103550/c_8103550;:	0.307		occ	O-2			0.25	beq		6.32		0	0	0.25
14			site	O7_2	num_posns	1	x=	14.5	*a0_8103550/a_8103550;:	0.5	y			0.67	z=	0.311	*c0_8103550/c_8103550;:	0.311		occ	O-2			0.5	beq		4.18		0	0	0.5
14			site	O7_1	num_posns	1	x=	14.5	*a0_8103550/a_8103550;:	0.5	y			0.33	z=	0.311	*c0_8103550/c_8103550;:	0.311		occ	O-2			0.5	beq		4.18		0	0	0.5
14			site	O6_1	num_posns	1	x=	14.5	*a0_8103550/a_8103550;:	0.5	y			0	z=	0.348	*c0_8103550/c_8103550;:	0.348		occ	O-2			0.5	beq		1.89		0	0	0.5
14			site	Si3_2	num_posns	1	x=	14.5	*a0_8103550/a_8103550;:	0.5	y			0.586	z=	0.373	*c0_8103550/c_8103550;:	0.373		occ	Si+4			0.5	beq		1.18		0	0.5	0
14			site	Si3_1	num_posns	1	x=	14.5	*a0_8103550/a_8103550;:	0.5	y			0.414	z=	0.373	*c0_8103550/c_8103550;:	0.373		occ	Si+4			0.5	beq		1.18		0	0.5	0
14			site	O2_2	num_posns	1	x=	14.735	*a0_8103550/a_8103550;:	0.735	y			0.52	z=	0.411	*c0_8103550/c_8103550;:	0.411		occ	O-2			0.5	beq		1.34		0	0	0.5
14			site	O2_4	num_posns	1	x=	14.265	*a0_8103550/a_8103550;:	0.265	y			0.52	z=	0.411	*c0_8103550/c_8103550;:	0.411		occ	O-2			0.5	beq		1.34		0	0	0.5
14			site	O2_3	num_posns	1	x=	14.735	*a0_8103550/a_8103550;:	0.735	y			0.48	z=	0.411	*c0_8103550/c_8103550;:	0.411		occ	O-2			0.5	beq		1.34		0	0	0.5
14			site	O2_1	num_posns	1	x=	14.265	*a0_8103550/a_8103550;:	0.265	y			0.48	z=	0.411	*c0_8103550/c_8103550;:	0.411		occ	O-2			0.5	beq		1.34		0	0	0.5
14			site	Ca2_1	num_posns	1	x=	14	*a0_8103550/a_8103550;:	0	y			0	z=	0.4135	*c0_8103550/c_8103550;:	0.4135		occ	Ca+2			1	beq		1.34		1	0	0
14			site	Ca1_5	num_posns	1	x=	14.5	*a0_8103550/a_8103550;:	0.5	y			0.5	z=	0.5	*c0_8103550/c_8103550;:	0.5		occ	Ca+2			1	beq		1.34		1	0	0
14			site	O1_6	num_posns	1	x=	14.235	*a0_8103550/a_8103550;:	0.235	y			0.01	z=(	0.519	+z1_8103550)*c0_8103550/c_8103550;:	0.519		occ	O-2			0.5	beq		1.34		0	0	0.5
14			site	O1_8	num_posns	1	x=	14.765	*a0_8103550/a_8103550;:	0.765	y			0.01	z=(	0.519	+z1_8103550)*c0_8103550/c_8103550;:	0.519		occ	O-2			0.5	beq		1.34		0	0	0.5
14			site	O1_7	num_posns	1	x=	14.235	*a0_8103550/a_8103550;:	0.235	y			0.99	z=(	0.519	+z1_8103550)*c0_8103550/c_8103550;:	0.519		occ	O-2			0.5	beq		1.34		0	0	0.5
14			site	O1_5	num_posns	1	x=	14.765	*a0_8103550/a_8103550;:	0.765	y			0.99	z=(	0.519	+z1_8103550)*c0_8103550/c_8103550;:	0.519		occ	O-2			0.5	beq		1.34		0	0	0.5
14			site	Si4_6	num_posns	1	x=	14	*a0_8103550/a_8103550;:	0	y			0.075	z=(	0.557	+z1_8103550)*c0_8103550/c_8103550;:	0.557		occ	Si+4			0.5	beq		1.18		0	0.5	0
14			site	Si4_5	num_posns	1	x=	14	*a0_8103550/a_8103550;:	0	y			0.925	z=(	0.557	+z1_8103550)*c0_8103550/c_8103550;:	0.557		occ	Si+4			0.5	beq		1.18		0	0.5	0
14			site	O5_5	num_posns	1	x=	14	*a0_8103550/a_8103550;:	0	y			0.5	z=(	0.577	+z1_8103550)*c0_8103550/c_8103550;:	0.577		occ	O-2			0.5	beq		1.89		0	0	0.5
14			site	O11_5	num_posns	1	x=	14.5	*a0_8103550/a_8103550;:	0.5	y			0.5	z=(	0.612	+z1_8103550/2)*c0_8103550/c_8103550;:	0.612		occ	O-2			0.5	beq		3.16		0	0	0.5
14			site	O4_6	num_posns	1	x=	14.43	*a0_8103550/a_8103550;:	0.43	y			0.5	z=(	0.613	+z1_8103550/2)*c0_8103550/c_8103550;:	0.613		occ	O-2			0.25	beq		6.32		0	0	0.25
14			site	O4_5	num_posns	1	x=	14.57	*a0_8103550/a_8103550;:	0.57	y			0.5	z=(	0.613	+z1_8103550/2)*c0_8103550/c_8103550;:	0.613		occ	O-2			0.25	beq		6.32		0	0	0.25
14			site	O8_6	num_posns	1	x=	14	*a0_8103550/a_8103550;:	0	y			0.16	z=(	0.619	+z1_8103550)*c0_8103550/c_8103550;:	0.619		occ	O-2			0.5	beq		4.18		0	0	0.5
14			site	O8_5	num_posns	1	x=	14	*a0_8103550/a_8103550;:	0	y			0.84	z=(	0.619	+z1_8103550)*c0_8103550/c_8103550;:	0.619		occ	O-2			0.5	beq		4.18		0	0	0.5
14			site	Si2_2	num_posns	1	x=	14.656	*a0_8103550/a_8103550;:	0.656	y			0	z=	0.282	*c0_8103550/c_8103550;:	0.282		occ	Si+4	=	n_bt;:	0.125	beq		2.76		0	0.125	0
14			site	Si2_1	num_posns	1	x=	14.344	*a0_8103550/a_8103550;:	0.344	y			0	z=	0.282	*c0_8103550/c_8103550;:	0.282		occ	Si+4	=	n_bt;:	0.125	beq		2.76		0	0.125	0
14			site	O3_2	num_posns	1	x=	14.68	*a0_8103550/a_8103550;:	0.68	y			0	z=	0.211	*c0_8103550/c_8103550;:	0.211		occ	O-2	=	n_bt+n_ca3;:	0.25	beq		6.32		0	0	0.25
14			site	O3_1	num_posns	1	x=	14.32	*a0_8103550/a_8103550;:	0.32	y			0	z=	0.211	*c0_8103550/c_8103550;:	0.211		occ	O-2	=	n_bt+n_ca3;:	0.25	beq		6.32		0	0	0.25
14			site	Si1_6	num_posns	1	x=	14.156	*a0_8103550/a_8103550;:	0.156	y			0.5	z=(	0.641	+z1_8103550)*c0_8103550/c_8103550;:	0.641		occ	Si+4	=	n_bt;:	0.125	beq		2.76		0	0.125	0
14			site	Si1_5	num_posns	1	x=	14.844	*a0_8103550/a_8103550;:	0.844	y			0.5	z=(	0.641	+z1_8103550)*c0_8103550/c_8103550;:	0.641		occ	Si+4	=	n_bt;:	0.125	beq		2.76		0	0.125	0
14			site	O3_6	num_posns	1	x=	14.18	*a0_8103550/a_8103550;:	0.18	y			0.5	z=(	0.711	+z1_8103550)*c0_8103550/c_8103550;:	0.711		occ	O-2	=	n_bt+n_ca3;:	0.25	beq		6.32		0	0	0.25
14			site	O3_5	num_posns	1	x=	14.82	*a0_8103550/a_8103550;:	0.82	y			0.5	z=(	0.711	+z1_8103550)*c0_8103550/c_8103550;:	0.711		occ	O-2	=	n_bt+n_ca3;:	0.25	beq		6.32		0	0	0.25
14			site	Ca3_6	num_posns	1	x=(	14.37	-x3_8103550)*a0_8103550/a_8103550;:	0.37	y=	0	+y3_8103550;:	0	z=(	0.664	+z1_8103550/3+z3_8103550)*c0_8103550/c_8103550;:	0.664		occ	Ca+2	=	n_ca3;:	0.125	beq		4.74		0.125	0	0
14			site	O10_7	num_posns	1	x=(	14.72	+x2_8103550)*a0_8103550/a_8103550;:	0.72	y=	0.16	+y2_8103550;:	0.16	z=(	0.722	+z1_8103550/3+z2_8103550)*c0_8103550/c_8103550;:	0.722		occ	O-2	=	0,5*(n_ca3);:	0.125	beq		6.32		0	0	0.125
14			site	O10_5	num_posns	1	x=(	14.72	+x2_8103550)*a0_8103550/a_8103550;:	0.72	y=	0.84	-y2_8103550;:	0.84	z=(	0.722	+z1_8103550/3+z2_8103550)*c0_8103550/c_8103550;:	0.722		occ	O-2	=	0,5*(n_ca3);:	0.125	beq		6.32		0	0	0.125
14			site	Ca3_5	num_posns	1	x=(	14.63	+x3_8103550)*a0_8103550/a_8103550;:	0.63	y=	0	-y3_8103550;:	0	z=(	0.664	+z1_8103550/3+z3_8103550)*c0_8103550/c_8103550;:	0.664		occ	Ca+2	=	n_ca3;:	0.125	beq		4.74		0.125	0	0
14			site	O10_6	num_posns	1	x=(	14.28	-x2_8103550)*a0_8103550/a_8103550;:	0.28	y=	0.16	+y2_8103550;:	0.16	z=(	0.722	+z1_8103550/3+z2_8103550)*c0_8103550/c_8103550;:	0.722		occ	O-2	=	0,5*(n_ca3);:	0.125	beq		6.32		0	0	0.125
14			site	O10_8	num_posns	1	x=(	14.28	-x2_8103550)*a0_8103550/a_8103550;:	0.28	y=	0.84	-y2_8103550;:	0.84	z=(	0.722	+z1_8103550/3+z2_8103550)*c0_8103550/c_8103550;:	0.722		occ	O-2	=	0,5*(n_ca3);:	0.125	beq		6.32		0	0	0.125
14			site	Ca3_2	num_posns	1	x=(	14.87	-x3_8103550)*a0_8103550/a_8103550;:	0.87	y=	0.5	+y3_8103550;:	0.5	z=(	0.251	-z3_8103550)*c0_8103550/c_8103550;:	0.251		occ	Ca+2	=	n_ca3;:	0.125	beq		4.74		0.125	0	0
14			site	O10_4	num_posns	1	x=(	14.22	-x2_8103550)*a0_8103550/a_8103550;:	0.22	y=	0.34	-y2_8103550;:	0.34	z=(	0.193	-z2_8103550)*c0_8103550/c_8103550;:	0.193		occ	O-2	=	0,5*(n_ca3);:	0.125	beq		6.32		0	0	0.125
14			site	O10_2	num_posns	1	x=(	14.22	-x2_8103550)*a0_8103550/a_8103550;:	0.22	y=	0.66	+y2_8103550;:	0.66	z=(	0.193	-z2_8103550)*c0_8103550/c_8103550;:	0.193		occ	O-2	=	0,5*(n_ca3);:	0.125	beq		6.32		0	0	0.125
14			site	Ca3_1	num_posns	1	x=(	14.13	+x3_8103550)*a0_8103550/a_8103550;:	0.13	y=	0.5	-y3_8103550;:	0.5	z=(	0.251	-z3_8103550)*c0_8103550/c_8103550;:	0.251		occ	Ca+2	=	n_ca3;:	0.125	beq		4.74		0.125	0	0
14			site	O10_3	num_posns	1	x=(	14.78	+x2_8103550)*a0_8103550/a_8103550;:	0.78	y=	0.34	-y2_8103550;:	0.34	z=(	0.193	-z2_8103550)*c0_8103550/c_8103550;:	0.193		occ	O-2	=	0,5*(n_ca3);:	0.125	beq		6.32		0	0	0.125
14			site	O10_1	num_posns	1	x=(	14.78	+x2_8103550)*a0_8103550/a_8103550;:	0.78	y=	0.66	+y2_8103550;:	0.66	z=(	0.193	-z2_8103550)*c0_8103550/c_8103550;:	0.193		occ	O-2	=	0,5*(n_ca3);:	0.125	beq		6.32		0	0	0.125
15			site	O12_1	num_posns	1	x=	15	*a0_8103550/a_8103550;:	0	y			0	z=	0.303	*c0_8103550/c_8103550;:	0.303		occ	O-2			0.5	beq		3.16		0	0	0.5
15			site	O9_2	num_posns	1	x=	15.924	*a0_8103550/a_8103550;:	0.924	y			0	z=	0.307	*c0_8103550/c_8103550;:	0.307		occ	O-2			0.25	beq		6.32		0	0	0.25
15			site	O9_1	num_posns	1	x=	15.076	*a0_8103550/a_8103550;:	0.076	y			0	z=	0.307	*c0_8103550/c_8103550;:	0.307		occ	O-2			0.25	beq		6.32		0	0	0.25
15			site	O7_2	num_posns	1	x=	15.5	*a0_8103550/a_8103550;:	0.5	y			0.67	z=	0.311	*c0_8103550/c_8103550;:	0.311		occ	O-2			0.5	beq		4.18		0	0	0.5
15			site	O7_1	num_posns	1	x=	15.5	*a0_8103550/a_8103550;:	0.5	y			0.33	z=	0.311	*c0_8103550/c_8103550;:	0.311		occ	O-2			0.5	beq		4.18		0	0	0.5
15			site	O6_1	num_posns	1	x=	15.5	*a0_8103550/a_8103550;:	0.5	y			0	z=	0.348	*c0_8103550/c_8103550;:	0.348		occ	O-2			0.5	beq		1.89		0	0	0.5
15			site	Si3_2	num_posns	1	x=	15.5	*a0_8103550/a_8103550;:	0.5	y			0.586	z=	0.373	*c0_8103550/c_8103550;:	0.373		occ	Si+4			0.5	beq		1.18		0	0.5	0
15			site	Si3_1	num_posns	1	x=	15.5	*a0_8103550/a_8103550;:	0.5	y			0.414	z=	0.373	*c0_8103550/c_8103550;:	0.373		occ	Si+4			0.5	beq		1.18		0	0.5	0
15			site	O2_2	num_posns	1	x=	15.735	*a0_8103550/a_8103550;:	0.735	y			0.52	z=	0.411	*c0_8103550/c_8103550;:	0.411		occ	O-2			0.5	beq		1.34		0	0	0.5
15			site	O2_4	num_posns	1	x=	15.265	*a0_8103550/a_8103550;:	0.265	y			0.52	z=	0.411	*c0_8103550/c_8103550;:	0.411		occ	O-2			0.5	beq		1.34		0	0	0.5
15			site	O2_3	num_posns	1	x=	15.735	*a0_8103550/a_8103550;:	0.735	y			0.48	z=	0.411	*c0_8103550/c_8103550;:	0.411		occ	O-2			0.5	beq		1.34		0	0	0.5
15			site	O2_1	num_posns	1	x=	15.265	*a0_8103550/a_8103550;:	0.265	y			0.48	z=	0.411	*c0_8103550/c_8103550;:	0.411		occ	O-2			0.5	beq		1.34		0	0	0.5
15			site	Ca2_1	num_posns	1	x=	15	*a0_8103550/a_8103550;:	0	y			0	z=	0.4135	*c0_8103550/c_8103550;:	0.4135		occ	Ca+2			1	beq		1.34		1	0	0
15			site	Ca1_5	num_posns	1	x=	15.5	*a0_8103550/a_8103550;:	0.5	y			0.5	z=	0.5	*c0_8103550/c_8103550;:	0.5		occ	Ca+2			1	beq		1.34		1	0	0
15			site	O1_6	num_posns	1	x=	15.235	*a0_8103550/a_8103550;:	0.235	y			0.01	z=(	0.519	+z1_8103550)*c0_8103550/c_8103550;:	0.519		occ	O-2			0.5	beq		1.34		0	0	0.5
15			site	O1_8	num_posns	1	x=	15.765	*a0_8103550/a_8103550;:	0.765	y			0.01	z=(	0.519	+z1_8103550)*c0_8103550/c_8103550;:	0.519		occ	O-2			0.5	beq		1.34		0	0	0.5
15			site	O1_7	num_posns	1	x=	15.235	*a0_8103550/a_8103550;:	0.235	y			0.99	z=(	0.519	+z1_8103550)*c0_8103550/c_8103550;:	0.519		occ	O-2			0.5	beq		1.34		0	0	0.5
15			site	O1_5	num_posns	1	x=	15.765	*a0_8103550/a_8103550;:	0.765	y			0.99	z=(	0.519	+z1_8103550)*c0_8103550/c_8103550;:	0.519		occ	O-2			0.5	beq		1.34		0	0	0.5
15			site	Si4_6	num_posns	1	x=	15	*a0_8103550/a_8103550;:	0	y			0.075	z=(	0.557	+z1_8103550)*c0_8103550/c_8103550;:	0.557		occ	Si+4			0.5	beq		1.18		0	0.5	0
15			site	Si4_5	num_posns	1	x=	15	*a0_8103550/a_8103550;:	0	y			0.925	z=(	0.557	+z1_8103550)*c0_8103550/c_8103550;:	0.557		occ	Si+4			0.5	beq		1.18		0	0.5	0
15			site	O5_5	num_posns	1	x=	15	*a0_8103550/a_8103550;:	0	y			0.5	z=(	0.577	+z1_8103550)*c0_8103550/c_8103550;:	0.577		occ	O-2			0.5	beq		1.89		0	0	0.5
15			site	O11_5	num_posns	1	x=	15.5	*a0_8103550/a_8103550;:	0.5	y			0.5	z=(	0.612	+z1_8103550/2)*c0_8103550/c_8103550;:	0.612		occ	O-2			0.5	beq		3.16		0	0	0.5
15			site	O4_6	num_posns	1	x=	15.43	*a0_8103550/a_8103550;:	0.43	y			0.5	z=(	0.613	+z1_8103550/2)*c0_8103550/c_8103550;:	0.613		occ	O-2			0.25	beq		6.32		0	0	0.25
15			site	O4_5	num_posns	1	x=	15.57	*a0_8103550/a_8103550;:	0.57	y			0.5	z=(	0.613	+z1_8103550/2)*c0_8103550/c_8103550;:	0.613		occ	O-2			0.25	beq		6.32		0	0	0.25
15			site	O8_6	num_posns	1	x=	15	*a0_8103550/a_8103550;:	0	y			0.16	z=(	0.619	+z1_8103550)*c0_8103550/c_8103550;:	0.619		occ	O-2			0.5	beq		4.18		0	0	0.5
15			site	O8_5	num_posns	1	x=	15	*a0_8103550/a_8103550;:	0	y			0.84	z=(	0.619	+z1_8103550)*c0_8103550/c_8103550;:	0.619		occ	O-2			0.5	beq		4.18		0	0	0.5
15			site	Si2_2	num_posns	1	x=	15.656	*a0_8103550/a_8103550;:	0.656	y			0	z=	0.282	*c0_8103550/c_8103550;:	0.282		occ	Si+4	=	n_bt;:	0.125	beq		2.76		0	0.125	0
15			site	Si2_1	num_posns	1	x=	15.344	*a0_8103550/a_8103550;:	0.344	y			0	z=	0.282	*c0_8103550/c_8103550;:	0.282		occ	Si+4	=	n_bt;:	0.125	beq		2.76		0	0.125	0
15			site	O3_2	num_posns	1	x=	15.68	*a0_8103550/a_8103550;:	0.68	y			0	z=	0.211	*c0_8103550/c_8103550;:	0.211		occ	O-2	=	n_bt+n_ca3;:	0.25	beq		6.32		0	0	0.25
15			site	O3_1	num_posns	1	x=	15.32	*a0_8103550/a_8103550;:	0.32	y			0	z=	0.211	*c0_8103550/c_8103550;:	0.211		occ	O-2	=	n_bt+n_ca3;:	0.25	beq		6.32		0	0	0.25
15			site	Si1_6	num_posns	1	x=	15.156	*a0_8103550/a_8103550;:	0.156	y			0.5	z=(	0.641	+z1_8103550)*c0_8103550/c_8103550;:	0.641		occ	Si+4	=	n_bt;:	0.125	beq		2.76		0	0.125	0
15			site	Si1_5	num_posns	1	x=	15.844	*a0_8103550/a_8103550;:	0.844	y			0.5	z=(	0.641	+z1_8103550)*c0_8103550/c_8103550;:	0.641		occ	Si+4	=	n_bt;:	0.125	beq		2.76		0	0.125	0
15			site	O3_6	num_posns	1	x=	15.18	*a0_8103550/a_8103550;:	0.18	y			0.5	z=(	0.711	+z1_8103550)*c0_8103550/c_8103550;:	0.711		occ	O-2	=	n_bt+n_ca3;:	0.25	beq		6.32		0	0	0.25
15			site	O3_5	num_posns	1	x=	15.82	*a0_8103550/a_8103550;:	0.82	y			0.5	z=(	0.711	+z1_8103550)*c0_8103550/c_8103550;:	0.711		occ	O-2	=	n_bt+n_ca3;:	0.25	beq		6.32		0	0	0.25
15			site	Ca3_6	num_posns	1	x=(	15.37	-x3_8103550)*a0_8103550/a_8103550;:	0.37	y=	0	+y3_8103550;:	0	z=(	0.664	+z1_8103550/3+z3_8103550)*c0_8103550/c_8103550;:	0.664		occ	Ca+2	=	n_ca3;:	0.125	beq		4.74		0.125	0	0
15			site	O10_7	num_posns	1	x=(	15.72	+x2_8103550)*a0_8103550/a_8103550;:	0.72	y=	0.16	+y2_8103550;:	0.16	z=(	0.722	+z1_8103550/3+z2_8103550)*c0_8103550/c_8103550;:	0.722		occ	O-2	=	0,5*(n_ca3);:	0.125	beq		6.32		0	0	0.125
15			site	O10_5	num_posns	1	x=(	15.72	+x2_8103550)*a0_8103550/a_8103550;:	0.72	y=	0.84	-y2_8103550;:	0.84	z=(	0.722	+z1_8103550/3+z2_8103550)*c0_8103550/c_8103550;:	0.722		occ	O-2	=	0,5*(n_ca3);:	0.125	beq		6.32		0	0	0.125
15			site	Ca3_5	num_posns	1	x=(	15.63	+x3_8103550)*a0_8103550/a_8103550;:	0.63	y=	0	-y3_8103550;:	0	z=(	0.664	+z1_8103550/3+z3_8103550)*c0_8103550/c_8103550;:	0.664		occ	Ca+2	=	n_ca3;:	0.125	beq		4.74		0.125	0	0
15			site	O10_6	num_posns	1	x=(	15.28	-x2_8103550)*a0_8103550/a_8103550;:	0.28	y=	0.16	+y2_8103550;:	0.16	z=(	0.722	+z1_8103550/3+z2_8103550)*c0_8103550/c_8103550;:	0.722		occ	O-2	=	0,5*(n_ca3);:	0.125	beq		6.32		0	0	0.125
15			site	O10_8	num_posns	1	x=(	15.28	-x2_8103550)*a0_8103550/a_8103550;:	0.28	y=	0.84	-y2_8103550;:	0.84	z=(	0.722	+z1_8103550/3+z2_8103550)*c0_8103550/c_8103550;:	0.722		occ	O-2	=	0,5*(n_ca3);:	0.125	beq		6.32		0	0	0.125
15			site	Ca3_2	num_posns	1	x=(	15.87	-x3_8103550)*a0_8103550/a_8103550;:	0.87	y=	0.5	+y3_8103550;:	0.5	z=(	0.251	-z3_8103550)*c0_8103550/c_8103550;:	0.251		occ	Ca+2	=	n_ca3;:	0.125	beq		4.74		0.125	0	0
15			site	O10_4	num_posns	1	x=(	15.22	-x2_8103550)*a0_8103550/a_8103550;:	0.22	y=	0.34	-y2_8103550;:	0.34	z=(	0.193	-z2_8103550)*c0_8103550/c_8103550;:	0.193		occ	O-2	=	0,5*(n_ca3);:	0.125	beq		6.32		0	0	0.125
15			site	O10_2	num_posns	1	x=(	15.22	-x2_8103550)*a0_8103550/a_8103550;:	0.22	y=	0.66	+y2_8103550;:	0.66	z=(	0.193	-z2_8103550)*c0_8103550/c_8103550;:	0.193		occ	O-2	=	0,5*(n_ca3);:	0.125	beq		6.32		0	0	0.125
15			site	Ca3_1	num_posns	1	x=(	15.13	+x3_8103550)*a0_8103550/a_8103550;:	0.13	y=	0.5	-y3_8103550;:	0.5	z=(	0.251	-z3_8103550)*c0_8103550/c_8103550;:	0.251		occ	Ca+2	=	n_ca3;:	0.125	beq		4.74		0.125	0	0
15			site	O10_3	num_posns	1	x=(	15.78	+x2_8103550)*a0_8103550/a_8103550;:	0.78	y=	0.34	-y2_8103550;:	0.34	z=(	0.193	-z2_8103550)*c0_8103550/c_8103550;:	0.193		occ	O-2	=	0,5*(n_ca3);:	0.125	beq		6.32		0	0	0.125
15			site	O10_1	num_posns	1	x=(	15.78	+x2_8103550)*a0_8103550/a_8103550;:	0.78	y=	0.66	+y2_8103550;:	0.66	z=(	0.193	-z2_8103550)*c0_8103550/c_8103550;:	0.193		occ	O-2	=	0,5*(n_ca3);:	0.125	beq		6.32		0	0	0.125
