# Supplementary material for: Structure modeling and quantitative X-ray diffraction of C-(A)-S-H
Source: J Appl Crystallogr. 2022 Feb 1;55(Pt 1):133–43. doi: 10.1107/S1600576721012668 (PMC8805164; doi:10.1107/S1600576721012668)
Supplement: Supplementary file 9 [file j-55-00133-sup9.txt]

	str 
		LVol_FWHM_CS_G_L( 0.89, 39.92480097, 0.89, 0,,,, 30)
		r_bragg  4.369559933
		phase_MAC 67.22290594
		phase_name "C-S-H (Hamid) 5x layer Ca_Si 1.0"
		MVW( 668.852, 470.2919538, 0)
		space_group 1
		scale @ 0.000439543
		Phase_LAC_1_on_cm( 158.7556381)
		Phase_Density_g_on_cm3( 2.3616301)
		a !a_8103550 5.586
		b  3.675
		c !c_8103550 500
		al  90
		be  90
		ga  90
		site original_lattice_parameters num_posns 1 x !a0_8103550 5.586 y  0 z !c0_8103550 22.779 occ H  0 beq  1
		site main_layer_compression num_posns 1 x  0 y  0 z !z1_8103550 0 occ H  0 beq  1
		site Si_bridging_tetrahedra num_posns 1 x  0 y  0 z  0 occ H !n_bt 0.125 beq  1
		site O10_interlayer num_posns 1 x !x2_8103550 0 y !y2_8103550 0 z !z2_8103550 0 occ H  0 beq  1
		site Ca3_interlayer num_posns 1 x !x3_8103550 0 y !y3_8103550 0 z !z3_8103550 0 occ H !n_ca3 0.125 beq  1
		site stacking_vector num_posns 1 x !x5_8103550 0.894 y !y5_8103550 0.190 z !z5_8103550 0.505 occ H  0 beq  1
		site stacking_vector num_posns 1 x !x6_8103550 0.658 y !y6_8103550 0.334 z !z6_8103550 0.505 occ H  0 beq  1
		site stacking_vector num_posns 1 x !x7_8103550 0.282 y !y7_8103550 0.470 z !z7_8103550 0.505 occ H  0 beq  1
		site stacking_vector num_posns 1 x !x8_8103550 0.344 y !y8_8103550 0.305 z !z8_8103550 0.505 occ H  0 beq  1
		site O12_1 num_posns 1 x =0	*a0_8103550/a_8103550; :  0 y  0 z =0.303	*c0_8103550/c_8103550; :  0.303 occ O-2  0.5 beq  3.16
		site O9_2 num_posns 1 x =0.924	*a0_8103550/a_8103550; :  0.924 y  0 z =0.307	*c0_8103550/c_8103550; :  0.307 occ O-2  0.25 beq  6.32
		site O9_1 num_posns 1 x =0.076	*a0_8103550/a_8103550; :  0.076 y  0 z =0.307	*c0_8103550/c_8103550; :  0.307 occ O-2  0.25 beq  6.32
		site O7_2 num_posns 1 x =0.5	*a0_8103550/a_8103550; :  0.5 y  0.67 z =0.311	*c0_8103550/c_8103550; :  0.311 occ O-2  0.5 beq  4.18
		site O7_1 num_posns 1 x =0.5	*a0_8103550/a_8103550; :  0.5 y  0.33 z =0.311	*c0_8103550/c_8103550; :  0.311 occ O-2  0.5 beq  4.18
		site O6_1 num_posns 1 x =0.5	*a0_8103550/a_8103550; :  0.5 y  0 z =0.348	*c0_8103550/c_8103550; :  0.348 occ O-2  0.5 beq  1.89
		site Si3_2 num_posns 1 x =0.5	*a0_8103550/a_8103550; :  0.5 y  0.586 z =0.373	*c0_8103550/c_8103550; :  0.373 occ Si+4  0.5 beq  1.18
		site Si3_1 num_posns 1 x =0.5	*a0_8103550/a_8103550; :  0.5 y  0.414 z =0.373	*c0_8103550/c_8103550; :  0.373 occ Si+4  0.5 beq  1.18
		site O2_2 num_posns 1 x =0.735	*a0_8103550/a_8103550; :  0.735 y  0.52 z =0.411	*c0_8103550/c_8103550; :  0.411 occ O-2  0.5 beq  1.34
		site O2_4 num_posns 1 x =0.265	*a0_8103550/a_8103550; :  0.265 y  0.52 z =0.411	*c0_8103550/c_8103550; :  0.411 occ O-2  0.5 beq  1.34
		site O2_3 num_posns 1 x =0.735	*a0_8103550/a_8103550; :  0.735 y  0.48 z =0.411	*c0_8103550/c_8103550; :  0.411 occ O-2  0.5 beq  1.34
		site O2_1 num_posns 1 x =0.265	*a0_8103550/a_8103550; :  0.265 y  0.48 z =0.411	*c0_8103550/c_8103550; :  0.411 occ O-2  0.5 beq  1.34
		site Ca2_1 num_posns 1 x =0	*a0_8103550/a_8103550; :  0 y  0 z =0.4135	*c0_8103550/c_8103550; :  0.4135 occ Ca+2  1 beq  1.34
		site Ca1_5 num_posns 1 x =0.5	*a0_8103550/a_8103550; :  0.5 y  0.5 z =0.5	*c0_8103550/c_8103550; :  0.5 occ Ca+2  1 beq  1.34
		site O1_6 num_posns 1 x =0.235	*a0_8103550/a_8103550; :  0.235 y  0.01 z =(	0.519	+z1_8103550)*c0_8103550/c_8103550; :  0.519 occ O-2  0.5 beq  1.34
		site O1_8 num_posns 1 x =0.765	*a0_8103550/a_8103550; :  0.765 y  0.01 z =(	0.519	+z1_8103550)*c0_8103550/c_8103550; :  0.519 occ O-2  0.5 beq  1.34
		site O1_7 num_posns 1 x =0.235	*a0_8103550/a_8103550; :  0.235 y  0.99 z =(	0.519	+z1_8103550)*c0_8103550/c_8103550; :  0.519 occ O-2  0.5 beq  1.34
		site O1_5 num_posns 1 x =0.765	*a0_8103550/a_8103550; :  0.765 y  0.99 z =(	0.519	+z1_8103550)*c0_8103550/c_8103550; :  0.519 occ O-2  0.5 beq  1.34
		site Si4_6 num_posns 1 x =0	*a0_8103550/a_8103550; :  0 y  0.075 z =(	0.557	+z1_8103550)*c0_8103550/c_8103550; :  0.557 occ Si+4  0.5 beq  1.18
		site Si4_5 num_posns 1 x =0	*a0_8103550/a_8103550; :  0 y  0.925 z =(	0.557	+z1_8103550)*c0_8103550/c_8103550; :  0.557 occ Si+4  0.5 beq  1.18
		site O5_5 num_posns 1 x =0	*a0_8103550/a_8103550; :  0 y  0.5 z =(	0.577	+z1_8103550)*c0_8103550/c_8103550; :  0.577 occ O-2  0.5 beq  1.89
		site O11_5 num_posns 1 x =0.5	*a0_8103550/a_8103550; :  0.5 y  0.5 z =(	0.612	+z1_8103550/2)*c0_8103550/c_8103550; :  0.612 occ O-2  0.5 beq  3.16
		site O4_6 num_posns 1 x =0.43	*a0_8103550/a_8103550; :  0.43 y  0.5 z =(	0.613	+z1_8103550/2)*c0_8103550/c_8103550; :  0.613 occ O-2  0.25 beq  6.32
		site O4_5 num_posns 1 x =0.57	*a0_8103550/a_8103550; :  0.57 y  0.5 z =(	0.613	+z1_8103550/2)*c0_8103550/c_8103550; :  0.613 occ O-2  0.25 beq  6.32
		site O8_6 num_posns 1 x =0	*a0_8103550/a_8103550; :  0 y  0.16 z =(	0.619	+z1_8103550)*c0_8103550/c_8103550; :  0.619 occ O-2  0.5 beq  4.18
		site O8_5 num_posns 1 x =0	*a0_8103550/a_8103550; :  0 y  0.84 z =(	0.619	+z1_8103550)*c0_8103550/c_8103550; :  0.619 occ O-2  0.5 beq  4.18
		site Si2_2 num_posns 1 x =0.656	*a0_8103550/a_8103550; :  0.656 y  0 z =0.282	*c0_8103550/c_8103550; :  0.282 occ Si+4 =n_bt; :  0.05 beq  2.76
		site Si2_1 num_posns 1 x =0.344	*a0_8103550/a_8103550; :  0.344 y  0 z =0.282	*c0_8103550/c_8103550; :  0.282 occ Si+4 =n_bt; :  0.05 beq  2.76
		site O3_2 num_posns 1 x =0.68	*a0_8103550/a_8103550; :  0.68 y  0 z =0.211	*c0_8103550/c_8103550; :  0.211 occ O-2 =n_bt+n_ca3; :  0.3 beq  6.32
		site O3_1 num_posns 1 x =0.32	*a0_8103550/a_8103550; :  0.32 y  0 z =0.211	*c0_8103550/c_8103550; :  0.211 occ O-2 =n_bt+n_ca3; :  0.3 beq  6.32
		site Si1_6 num_posns 1 x =0.156	*a0_8103550/a_8103550; :  0.156 y  0.5 z =(	0.641	+z1_8103550)*c0_8103550/c_8103550; :  0.641 occ Si+4 =n_bt; :  0.05 beq  2.76
		site Si1_5 num_posns 1 x =0.844	*a0_8103550/a_8103550; :  0.844 y  0.5 z =(	0.641	+z1_8103550)*c0_8103550/c_8103550; :  0.641 occ Si+4 =n_bt; :  0.05 beq  2.76
		site O3_6 num_posns 1 x =0.18	*a0_8103550/a_8103550; :  0.18 y  0.5 z =(	0.711	+z1_8103550)*c0_8103550/c_8103550; :  0.711 occ O-2 =n_bt+n_ca3; :  0.3 beq  6.32
		site O3_5 num_posns 1 x =0.82	*a0_8103550/a_8103550; :  0.82 y  0.5 z =(	0.711	+z1_8103550)*c0_8103550/c_8103550; :  0.711 occ O-2 =n_bt+n_ca3; :  0.3 beq  6.32
		site Ca3_6 num_posns 1 x =(	0.37	-x3_8103550)*a0_8103550/a_8103550; :  0.37 y =0	+y3_8103550; :  0 z =(	0.664	+z1_8103550/3+z3_8103550)*c0_8103550/c_8103550; :  0.664 occ Ca+2 =n_ca3; :  0.25 beq  4.74
		site O10_7 num_posns 1 x =(	0.72	+x2_8103550)*a0_8103550/a_8103550; :  0.72 y =0.16	+y2_8103550; :  0.16 z =(	0.722	+z1_8103550/3+z2_8103550)*c0_8103550/c_8103550; :  0.722 occ O-2 =0.5*(n_ca3); :  0.125 beq  6.32
		site O10_5 num_posns 1 x =(	0.72	+x2_8103550)*a0_8103550/a_8103550; :  0.72 y =0.84	-y2_8103550; :  0.84 z =(	0.722	+z1_8103550/3+z2_8103550)*c0_8103550/c_8103550; :  0.722 occ O-2 =0.5*(n_ca3); :  0.125 beq  6.32
		site Ca3_5 num_posns 1 x =(	0.63	+x3_8103550)*a0_8103550/a_8103550; :  0.63 y =0	-y3_8103550; :  0 z =(	0.664	+z1_8103550/3+z3_8103550)*c0_8103550/c_8103550; :  0.664 occ Ca+2 =n_ca3; :  0.25 beq  4.74
		site O10_6 num_posns 1 x =(	0.28	-x2_8103550)*a0_8103550/a_8103550; :  0.28 y =0.16	+y2_8103550; :  0.16 z =(	0.722	+z1_8103550/3+z2_8103550)*c0_8103550/c_8103550; :  0.722 occ O-2 =0.5*(n_ca3); :  0.125 beq  6.32
		site O10_8 num_posns 1 x =(	0.28	-x2_8103550)*a0_8103550/a_8103550; :  0.28 y =0.84	-y2_8103550; :  0.84 z =(	0.722	+z1_8103550/3+z2_8103550)*c0_8103550/c_8103550; :  0.722 occ O-2 =0.5*(n_ca3); :  0.125 beq  6.32
		site Ca3_2 num_posns 1 x =(	0.87	-x3_8103550)*a0_8103550/a_8103550; :  0.87 y =0.5	+y3_8103550; :  0.5 z =(	0.251	-z3_8103550)*c0_8103550/c_8103550; :  0.251 occ Ca+2 =n_ca3; :  0.25 beq  4.74
		site O10_4 num_posns 1 x =(	0.22	-x2_8103550)*a0_8103550/a_8103550; :  0.22 y =0.34	-y2_8103550; :  0.34 z =(	0.193	-z2_8103550)*c0_8103550/c_8103550; :  0.193 occ O-2 =0.5*(n_ca3); :  0.125 beq  6.32
		site O10_2 num_posns 1 x =(	0.22	-x2_8103550)*a0_8103550/a_8103550; :  0.22 y =0.66	+y2_8103550; :  0.66 z =(	0.193	-z2_8103550)*c0_8103550/c_8103550; :  0.193 occ O-2 =0.5*(n_ca3); :  0.125 beq  6.32
		site Ca3_1 num_posns 1 x =(	0.13	+x3_8103550)*a0_8103550/a_8103550; :  0.13 y =0.5	-y3_8103550; :  0.5 z =(	0.251	-z3_8103550)*c0_8103550/c_8103550; :  0.251 occ Ca+2 =n_ca3; :  0.25 beq  4.74
		site O10_3 num_posns 1 x =(	0.78	+x2_8103550)*a0_8103550/a_8103550; :  0.78 y =0.34	-y2_8103550; :  0.34 z =(	0.193	-z2_8103550)*c0_8103550/c_8103550; :  0.193 occ O-2 =0.5*(n_ca3); :  0.125 beq  6.32
		site O10_1 num_posns 1 x =(	0.78	+x2_8103550)*a0_8103550/a_8103550; :  0.78 y =0.66	+y2_8103550; :  0.66 z =(	0.193	-z2_8103550)*c0_8103550/c_8103550; :  0.193 occ O-2 =0.5*(n_ca3); :  0.125 beq  6.32
		site O12_1 num_posns 1 x =(	0	+x5_8103550)*a0_8103550/a_8103550; :  0 y =0	+y5_8103550; :  0 z =(	0.303	+z5_8103550)*c0_8103550/c_8103550; :  0.303 occ O-2  0.5 beq  3.16
		site O9_2 num_posns 1 x =(	0.924	+x5_8103550)*a0_8103550/a_8103550; :  0.924 y =0	+y5_8103550; :  0 z =(	0.307	+z5_8103550)*c0_8103550/c_8103550; :  0.307 occ O-2  0.25 beq  6.32
		site O9_1 num_posns 1 x =(	0.076	+x5_8103550)*a0_8103550/a_8103550; :  0.076 y =0	+y5_8103550; :  0 z =(	0.307	+z5_8103550)*c0_8103550/c_8103550; :  0.307 occ O-2  0.25 beq  6.32
		site O7_2 num_posns 1 x =(	0.5	+x5_8103550)*a0_8103550/a_8103550; :  0.5 y =0.67	+y5_8103550; :  0.67 z =(	0.311	+z5_8103550)*c0_8103550/c_8103550; :  0.311 occ O-2  0.5 beq  4.18
		site O7_1 num_posns 1 x =(	0.5	+x5_8103550)*a0_8103550/a_8103550; :  0.5 y =0.33	+y5_8103550; :  0.33 z =(	0.311	+z5_8103550)*c0_8103550/c_8103550; :  0.311 occ O-2  0.5 beq  4.18
		site O6_1 num_posns 1 x =(	0.5	+x5_8103550)*a0_8103550/a_8103550; :  0.5 y =0	+y5_8103550; :  0 z =(	0.348	+z5_8103550)*c0_8103550/c_8103550; :  0.348 occ O-2  0.5 beq  1.89
		site Si3_2 num_posns 1 x =(	0.5	+x5_8103550)*a0_8103550/a_8103550; :  0.5 y =0.586	+y5_8103550; :  0.586 z =(	0.373	+z5_8103550)*c0_8103550/c_8103550; :  0.373 occ Si+4  0.5 beq  1.18
		site Si3_1 num_posns 1 x =(	0.5	+x5_8103550)*a0_8103550/a_8103550; :  0.5 y =0.414	+y5_8103550; :  0.414 z =(	0.373	+z5_8103550)*c0_8103550/c_8103550; :  0.373 occ Si+4  0.5 beq  1.18
		site O2_2 num_posns 1 x =(	0.735	+x5_8103550)*a0_8103550/a_8103550; :  0.735 y =0.52	+y5_8103550; :  0.52 z =(	0.411	+z5_8103550)*c0_8103550/c_8103550; :  0.411 occ O-2  0.5 beq  1.34
		site O2_4 num_posns 1 x =(	0.265	+x5_8103550)*a0_8103550/a_8103550; :  0.265 y =0.52	+y5_8103550; :  0.52 z =(	0.411	+z5_8103550)*c0_8103550/c_8103550; :  0.411 occ O-2  0.5 beq  1.34
		site O2_3 num_posns 1 x =(	0.735	+x5_8103550)*a0_8103550/a_8103550; :  0.735 y =0.48	+y5_8103550; :  0.48 z =(	0.411	+z5_8103550)*c0_8103550/c_8103550; :  0.411 occ O-2  0.5 beq  1.34
		site O2_1 num_posns 1 x =(	0.265	+x5_8103550)*a0_8103550/a_8103550; :  0.265 y =0.48	+y5_8103550; :  0.48 z =(	0.411	+z5_8103550)*c0_8103550/c_8103550; :  0.411 occ O-2  0.5 beq  1.34
		site Ca2_1 num_posns 1 x =(	0	+x5_8103550)*a0_8103550/a_8103550; :  0 y =0	+y5_8103550; :  0 z =(	0.4135	+z5_8103550)*c0_8103550/c_8103550; :  0.4135 occ Ca+2  1 beq  1.34
		site Ca1_5 num_posns 1 x =(	0.5	+x5_8103550)*a0_8103550/a_8103550; :  0.5 y =0.5	+y5_8103550; :  0.5 z =(	0.5	+z5_8103550)*c0_8103550/c_8103550; :  0.5 occ Ca+2  1 beq  1.34
		site O1_6 num_posns 1 x =(	0.235	+x5_8103550)*a0_8103550/a_8103550; :  0.235 y =0.01	+y5_8103550; :  0.01 z =(	0.519	+z5_8103550+z1_8103550)*c0_8103550/c_8103550; :  0.519 occ O-2  0.5 beq  1.34
		site O1_8 num_posns 1 x =(	0.765	+x5_8103550)*a0_8103550/a_8103550; :  0.765 y =0.01	+y5_8103550; :  0.01 z =(	0.519	+z5_8103550+z1_8103550)*c0_8103550/c_8103550; :  0.519 occ O-2  0.5 beq  1.34
		site O1_7 num_posns 1 x =(	0.235	+x5_8103550)*a0_8103550/a_8103550; :  0.235 y =0.99	+y5_8103550; :  0.99 z =(	0.519	+z5_8103550+z1_8103550)*c0_8103550/c_8103550; :  0.519 occ O-2  0.5 beq  1.34
		site O1_5 num_posns 1 x =(	0.765	+x5_8103550)*a0_8103550/a_8103550; :  0.765 y =0.99	+y5_8103550; :  0.99 z =(	0.519	+z5_8103550+z1_8103550)*c0_8103550/c_8103550; :  0.519 occ O-2  0.5 beq  1.34
		site Si4_6 num_posns 1 x =(	0	+x5_8103550)*a0_8103550/a_8103550; :  0 y =0.075	+y5_8103550; :  0.075 z =(	0.557	+z5_8103550+z1_8103550)*c0_8103550/c_8103550; :  0.557 occ Si+4  0.5 beq  1.18
		site Si4_5 num_posns 1 x =(	0	+x5_8103550)*a0_8103550/a_8103550; :  0 y =0.925	+y5_8103550; :  0.925 z =(	0.557	+z5_8103550+z1_8103550)*c0_8103550/c_8103550; :  0.557 occ Si+4  0.5 beq  1.18
		site O5_5 num_posns 1 x =(	0	+x5_8103550)*a0_8103550/a_8103550; :  0 y =0.5	+y5_8103550; :  0.5 z =(	0.577	+z5_8103550+z1_8103550)*c0_8103550/c_8103550; :  0.577 occ O-2  0.5 beq  1.89
		site O11_5 num_posns 1 x =(	0.5	+x5_8103550)*a0_8103550/a_8103550; :  0.5 y =0.5	+y5_8103550; :  0.5 z =(	0.612	+z5_8103550+z1_8103550/2)*c0_8103550/c_8103550; :  0.612 occ O-2  0.5 beq  3.16
		site O4_6 num_posns 1 x =(	0.43	+x5_8103550)*a0_8103550/a_8103550; :  0.43 y =0.5	+y5_8103550; :  0.5 z =(	0.613	+z5_8103550+z1_8103550/2)*c0_8103550/c_8103550; :  0.613 occ O-2  0.25 beq  6.32
		site O4_5 num_posns 1 x =(	0.57	+x5_8103550)*a0_8103550/a_8103550; :  0.57 y =0.5	+y5_8103550; :  0.5 z =(	0.613	+z5_8103550+z1_8103550/2)*c0_8103550/c_8103550; :  0.613 occ O-2  0.25 beq  6.32
		site O8_6 num_posns 1 x =(	0	+x5_8103550)*a0_8103550/a_8103550; :  0 y =0.16	+y5_8103550; :  0.16 z =(	0.619	+z5_8103550+z1_8103550)*c0_8103550/c_8103550; :  0.619 occ O-2  0.5 beq  4.18
		site O8_5 num_posns 1 x =(	0	+x5_8103550)*a0_8103550/a_8103550; :  0 y =0.84	+y5_8103550; :  0.84 z =(	0.619	+z5_8103550+z1_8103550)*c0_8103550/c_8103550; :  0.619 occ O-2  0.5 beq  4.18
		site Si2_2 num_posns 1 x =(	0.656	+x5_8103550)*a0_8103550/a_8103550; :  0.656 y =0	+y5_8103550; :  0 z =(	0.282	+z5_8103550)*c0_8103550/c_8103550; :  0.282 occ Si+4 =n_bt; :  0.05 beq  2.76
		site Si2_1 num_posns 1 x =(	0.344	+x5_8103550)*a0_8103550/a_8103550; :  0.344 y =0	+y5_8103550; :  0 z =(	0.282	+z5_8103550)*c0_8103550/c_8103550; :  0.282 occ Si+4 =n_bt; :  0.05 beq  2.76
		site O3_2 num_posns 1 x =(	0.68	+x5_8103550)*a0_8103550/a_8103550; :  0.68 y =0	+y5_8103550; :  0 z =(	0.211	+z5_8103550)*c0_8103550/c_8103550; :  0.211 occ O-2 =n_bt+n_ca3; :  0.3 beq  6.32
		site O3_1 num_posns 1 x =(	0.32	+x5_8103550)*a0_8103550/a_8103550; :  0.32 y =0	+y5_8103550; :  0 z =(	0.211	+z5_8103550)*c0_8103550/c_8103550; :  0.211 occ O-2 =n_bt+n_ca3; :  0.3 beq  6.32
		site Si1_6 num_posns 1 x =(	0.156	+x5_8103550)*a0_8103550/a_8103550; :  0.156 y =0.5	+y5_8103550; :  0.5 z =(	0.641	+z5_8103550+z1_8103550)*c0_8103550/c_8103550; :  0.641 occ Si+4 =n_bt; :  0.05 beq  2.76
		site Si1_5 num_posns 1 x =(	0.844	+x5_8103550)*a0_8103550/a_8103550; :  0.844 y =0.5	+y5_8103550; :  0.5 z =(	0.641	+z5_8103550+z1_8103550)*c0_8103550/c_8103550; :  0.641 occ Si+4 =n_bt; :  0.05 beq  2.76
		site O3_6 num_posns 1 x =(	0.18	+x5_8103550)*a0_8103550/a_8103550; :  0.18 y =0.5	+y5_8103550; :  0.5 z =(	0.711	+z5_8103550+z1_8103550)*c0_8103550/c_8103550; :  0.711 occ O-2 =n_bt+n_ca3; :  0.3 beq  6.32
		site O3_5 num_posns 1 x =(	0.82	+x5_8103550)*a0_8103550/a_8103550; :  0.82 y =0.5	+y5_8103550; :  0.5 z =(	0.711	+z5_8103550+z1_8103550)*c0_8103550/c_8103550; :  0.711 occ O-2 =n_bt+n_ca3; :  0.3 beq  6.32
		site Ca3_6 num_posns 1 x =(	0.37	+x5_8103550-x3_8103550)*a0_8103550/a_8103550; :  0.37 y =0	+y5_8103550+y3_8103550; :  0 z =(	0.664	+z5_8103550+z1_8103550/3+z3_8103550)*c0_8103550/c_8103550; :  0.664 occ Ca+2 =n_ca3; :  0.25 beq  4.74
		site O10_7 num_posns 1 x =(	0.72	+x5_8103550+x2_8103550)*a0_8103550/a_8103550; :  0.72 y =0.16	+y5_8103550+y2_8103550; :  0.16 z =(	0.722	+z5_8103550+z1_8103550/3+z2_8103550)*c0_8103550/c_8103550; :  0.722 occ O-2 =0.5*(n_ca3); :  0.125 beq  6.32
		site O10_5 num_posns 1 x =(	0.72	+x5_8103550+x2_8103550)*a0_8103550/a_8103550; :  0.72 y =0.84	+y5_8103550-y2_8103550; :  0.84 z =(	0.722	+z5_8103550+z1_8103550/3+z2_8103550)*c0_8103550/c_8103550; :  0.722 occ O-2 =0.5*(n_ca3); :  0.125 beq  6.32
		site Ca3_5 num_posns 1 x =(	0.63	+x5_8103550+x3_8103550)*a0_8103550/a_8103550; :  0.63 y =0	+y5_8103550-y3_8103550; :  0 z =(	0.664	+z5_8103550+z1_8103550/3+z3_8103550)*c0_8103550/c_8103550; :  0.664 occ Ca+2 =n_ca3; :  0.25 beq  4.74
		site O10_6 num_posns 1 x =(	0.28	+x5_8103550-x2_8103550)*a0_8103550/a_8103550; :  0.28 y =0.16	+y5_8103550+y2_8103550; :  0.16 z =(	0.722	+z5_8103550+z1_8103550/3+z2_8103550)*c0_8103550/c_8103550; :  0.722 occ O-2 =0.5*(n_ca3); :  0.125 beq  6.32
		site O10_8 num_posns 1 x =(	0.28	+x5_8103550-x2_8103550)*a0_8103550/a_8103550; :  0.28 y =0.84	+y5_8103550-y2_8103550; :  0.84 z =(	0.722	+z5_8103550+z1_8103550/3+z2_8103550)*c0_8103550/c_8103550; :  0.722 occ O-2 =0.5*(n_ca3); :  0.125 beq  6.32
		site Ca3_2 num_posns 1 x =(	0.87	+x5_8103550-x3_8103550)*a0_8103550/a_8103550; :  0.87 y =0.5	+y5_8103550+y3_8103550; :  0.5 z =(	0.251	+z5_8103550-z3_8103550)*c0_8103550/c_8103550; :  0.251 occ Ca+2 =n_ca3; :  0.25 beq  4.74
		site O10_4 num_posns 1 x =(	0.22	+x5_8103550-x2_8103550)*a0_8103550/a_8103550; :  0.22 y =0.34	+y5_8103550-y2_8103550; :  0.34 z =(	0.193	+z5_8103550-z2_8103550)*c0_8103550/c_8103550; :  0.193 occ O-2 =0.5*(n_ca3); :  0.125 beq  6.32
		site O10_2 num_posns 1 x =(	0.22	+x5_8103550-x2_8103550)*a0_8103550/a_8103550; :  0.22 y =0.66	+y5_8103550+y2_8103550; :  0.66 z =(	0.193	+z5_8103550-z2_8103550)*c0_8103550/c_8103550; :  0.193 occ O-2 =0.5*(n_ca3); :  0.125 beq  6.32
		site Ca3_1 num_posns 1 x =(	0.13	+x5_8103550+x3_8103550)*a0_8103550/a_8103550; :  0.13 y =0.5	+y5_8103550-y3_8103550; :  0.5 z =(	0.251	+z5_8103550-z3_8103550)*c0_8103550/c_8103550; :  0.251 occ Ca+2 =n_ca3; :  0.25 beq  4.74
		site O10_3 num_posns 1 x =(	0.78	+x5_8103550+x2_8103550)*a0_8103550/a_8103550; :  0.78 y =0.34	+y5_8103550-y2_8103550; :  0.34 z =(	0.193	+z5_8103550-z2_8103550)*c0_8103550/c_8103550; :  0.193 occ O-2 =0.5*(n_ca3); :  0.125 beq  6.32
		site O10_1 num_posns 1 x =(	0.78	+x5_8103550+x2_8103550)*a0_8103550/a_8103550; :  0.78 y =0.66	+y5_8103550+y2_8103550; :  0.66 z =(	0.193	+z5_8103550-z2_8103550)*c0_8103550/c_8103550; :  0.193 occ O-2 =0.5*(n_ca3); :  0.125 beq  6.32
		site O12_1 num_posns 1 x =(	0	+x6_8103550)*a0_8103550/a_8103550; :  0 y =0	+y6_8103550; :  0 z =(	0.303	+z6_8103550+z5_8103550)*c0_8103550/c_8103550; :  0.303 occ O-2  0.5 beq  3.16
		site O9_2 num_posns 1 x =(	0.924	+x6_8103550)*a0_8103550/a_8103550; :  0.924 y =0	+y6_8103550; :  0 z =(	0.307	+z6_8103550+z5_8103550)*c0_8103550/c_8103550; :  0.307 occ O-2  0.25 beq  6.32
		site O9_1 num_posns 1 x =(	0.076	+x6_8103550)*a0_8103550/a_8103550; :  0.076 y =0	+y6_8103550; :  0 z =(	0.307	+z6_8103550+z5_8103550)*c0_8103550/c_8103550; :  0.307 occ O-2  0.25 beq  6.32
		site O7_2 num_posns 1 x =(	0.5	+x6_8103550)*a0_8103550/a_8103550; :  0.5 y =0.67	+y6_8103550; :  0.67 z =(	0.311	+z6_8103550+z5_8103550)*c0_8103550/c_8103550; :  0.311 occ O-2  0.5 beq  4.18
		site O7_1 num_posns 1 x =(	0.5	+x6_8103550)*a0_8103550/a_8103550; :  0.5 y =0.33	+y6_8103550; :  0.33 z =(	0.311	+z6_8103550+z5_8103550)*c0_8103550/c_8103550; :  0.311 occ O-2  0.5 beq  4.18
		site O6_1 num_posns 1 x =(	0.5	+x6_8103550)*a0_8103550/a_8103550; :  0.5 y =0	+y6_8103550; :  0 z =(	0.348	+z6_8103550+z5_8103550)*c0_8103550/c_8103550; :  0.348 occ O-2  0.5 beq  1.89
		site Si3_2 num_posns 1 x =(	0.5	+x6_8103550)*a0_8103550/a_8103550; :  0.5 y =0.586	+y6_8103550; :  0.586 z =(	0.373	+z6_8103550+z5_8103550)*c0_8103550/c_8103550; :  0.373 occ Si+4  0.5 beq  1.18
		site Si3_1 num_posns 1 x =(	0.5	+x6_8103550)*a0_8103550/a_8103550; :  0.5 y =0.414	+y6_8103550; :  0.414 z =(	0.373	+z6_8103550+z5_8103550)*c0_8103550/c_8103550; :  0.373 occ Si+4  0.5 beq  1.18
		site O2_2 num_posns 1 x =(	0.735	+x6_8103550)*a0_8103550/a_8103550; :  0.735 y =0.52	+y6_8103550; :  0.52 z =(	0.411	+z6_8103550+z5_8103550)*c0_8103550/c_8103550; :  0.411 occ O-2  0.5 beq  1.34
		site O2_4 num_posns 1 x =(	0.265	+x6_8103550)*a0_8103550/a_8103550; :  0.265 y =0.52	+y6_8103550; :  0.52 z =(	0.411	+z6_8103550+z5_8103550)*c0_8103550/c_8103550; :  0.411 occ O-2  0.5 beq  1.34
		site O2_3 num_posns 1 x =(	0.735	+x6_8103550)*a0_8103550/a_8103550; :  0.735 y =0.48	+y6_8103550; :  0.48 z =(	0.411	+z6_8103550+z5_8103550)*c0_8103550/c_8103550; :  0.411 occ O-2  0.5 beq  1.34
		site O2_1 num_posns 1 x =(	0.265	+x6_8103550)*a0_8103550/a_8103550; :  0.265 y =0.48	+y6_8103550; :  0.48 z =(	0.411	+z6_8103550+z5_8103550)*c0_8103550/c_8103550; :  0.411 occ O-2  0.5 beq  1.34
		site Ca2_1 num_posns 1 x =(	0	+x6_8103550)*a0_8103550/a_8103550; :  0 y =0	+y6_8103550; :  0 z =(	0.4135	+z6_8103550+z5_8103550)*c0_8103550/c_8103550; :  0.4135 occ Ca+2  1 beq  1.34
		site Ca1_5 num_posns 1 x =(	0.5	+x6_8103550)*a0_8103550/a_8103550; :  0.5 y =0.5	+y6_8103550; :  0.5 z =(	0.5	+z6_8103550+z5_8103550)*c0_8103550/c_8103550; :  0.5 occ Ca+2  1 beq  1.34
		site O1_6 num_posns 1 x =(	0.235	+x6_8103550)*a0_8103550/a_8103550; :  0.235 y =0.01	+y6_8103550; :  0.01 z =(	0.519	+z6_8103550+z5_8103550+z1_8103550)*c0_8103550/c_8103550; :  0.519 occ O-2  0.5 beq  1.34
		site O1_8 num_posns 1 x =(	0.765	+x6_8103550)*a0_8103550/a_8103550; :  0.765 y =0.01	+y6_8103550; :  0.01 z =(	0.519	+z6_8103550+z5_8103550+z1_8103550)*c0_8103550/c_8103550; :  0.519 occ O-2  0.5 beq  1.34
		site O1_7 num_posns 1 x =(	0.235	+x6_8103550)*a0_8103550/a_8103550; :  0.235 y =0.99	+y6_8103550; :  0.99 z =(	0.519	+z6_8103550+z5_8103550+z1_8103550)*c0_8103550/c_8103550; :  0.519 occ O-2  0.5 beq  1.34
		site O1_5 num_posns 1 x =(	0.765	+x6_8103550)*a0_8103550/a_8103550; :  0.765 y =0.99	+y6_8103550; :  0.99 z =(	0.519	+z6_8103550+z5_8103550+z1_8103550)*c0_8103550/c_8103550; :  0.519 occ O-2  0.5 beq  1.34
		site Si4_6 num_posns 1 x =(	0	+x6_8103550)*a0_8103550/a_8103550; :  0 y =0.075	+y6_8103550; :  0.075 z =(	0.557	+z6_8103550+z5_8103550+z1_8103550)*c0_8103550/c_8103550; :  0.557 occ Si+4  0.5 beq  1.18
		site Si4_5 num_posns 1 x =(	0	+x6_8103550)*a0_8103550/a_8103550; :  0 y =0.925	+y6_8103550; :  0.925 z =(	0.557	+z6_8103550+z5_8103550+z1_8103550)*c0_8103550/c_8103550; :  0.557 occ Si+4  0.5 beq  1.18
		site O5_5 num_posns 1 x =(	0	+x6_8103550)*a0_8103550/a_8103550; :  0 y =0.5	+y6_8103550; :  0.5 z =(	0.577	+z6_8103550+z5_8103550+z1_8103550)*c0_8103550/c_8103550; :  0.577 occ O-2  0.5 beq  1.89
		site O11_5 num_posns 1 x =(	0.5	+x6_8103550)*a0_8103550/a_8103550; :  0.5 y =0.5	+y6_8103550; :  0.5 z =(	0.612	+z6_8103550+z5_8103550+z1_8103550/2)*c0_8103550/c_8103550; :  0.612 occ O-2  0.5 beq  3.16
		site O4_6 num_posns 1 x =(	0.43	+x6_8103550)*a0_8103550/a_8103550; :  0.43 y =0.5	+y6_8103550; :  0.5 z =(	0.613	+z6_8103550+z5_8103550+z1_8103550/2)*c0_8103550/c_8103550; :  0.613 occ O-2  0.25 beq  6.32
		site O4_5 num_posns 1 x =(	0.57	+x6_8103550)*a0_8103550/a_8103550; :  0.57 y =0.5	+y6_8103550; :  0.5 z =(	0.613	+z6_8103550+z5_8103550+z1_8103550/2)*c0_8103550/c_8103550; :  0.613 occ O-2  0.25 beq  6.32
		site O8_6 num_posns 1 x =(	0	+x6_8103550)*a0_8103550/a_8103550; :  0 y =0.16	+y6_8103550; :  0.16 z =(	0.619	+z6_8103550+z5_8103550+z1_8103550)*c0_8103550/c_8103550; :  0.619 occ O-2  0.5 beq  4.18
		site O8_5 num_posns 1 x =(	0	+x6_8103550)*a0_8103550/a_8103550; :  0 y =0.84	+y6_8103550; :  0.84 z =(	0.619	+z6_8103550+z5_8103550+z1_8103550)*c0_8103550/c_8103550; :  0.619 occ O-2  0.5 beq  4.18
		site Si2_2 num_posns 1 x =(	0.656	+x6_8103550)*a0_8103550/a_8103550; :  0.656 y =0	+y6_8103550; :  0 z =(	0.282	+z6_8103550+z5_8103550)*c0_8103550/c_8103550; :  0.282 occ Si+4 =n_bt; :  0.05 beq  2.76
		site Si2_1 num_posns 1 x =(	0.344	+x6_8103550)*a0_8103550/a_8103550; :  0.344 y =0	+y6_8103550; :  0 z =(	0.282	+z6_8103550+z5_8103550)*c0_8103550/c_8103550; :  0.282 occ Si+4 =n_bt; :  0.05 beq  2.76
		site O3_2 num_posns 1 x =(	0.68	+x6_8103550)*a0_8103550/a_8103550; :  0.68 y =0	+y6_8103550; :  0 z =(	0.211	+z6_8103550+z5_8103550)*c0_8103550/c_8103550; :  0.211 occ O-2 =n_bt+n_ca3; :  0.3 beq  6.32
		site O3_1 num_posns 1 x =(	0.32	+x6_8103550)*a0_8103550/a_8103550; :  0.32 y =0	+y6_8103550; :  0 z =(	0.211	+z6_8103550+z5_8103550)*c0_8103550/c_8103550; :  0.211 occ O-2 =n_bt+n_ca3; :  0.3 beq  6.32
		site Si1_6 num_posns 1 x =(	0.156	+x6_8103550)*a0_8103550/a_8103550; :  0.156 y =0.5	+y6_8103550; :  0.5 z =(	0.641	+z6_8103550+z5_8103550+z1_8103550)*c0_8103550/c_8103550; :  0.641 occ Si+4 =n_bt; :  0.05 beq  2.76
		site Si1_5 num_posns 1 x =(	0.844	+x6_8103550)*a0_8103550/a_8103550; :  0.844 y =0.5	+y6_8103550; :  0.5 z =(	0.641	+z6_8103550+z5_8103550+z1_8103550)*c0_8103550/c_8103550; :  0.641 occ Si+4 =n_bt; :  0.05 beq  2.76
		site O3_6 num_posns 1 x =(	0.18	+x6_8103550)*a0_8103550/a_8103550; :  0.18 y =0.5	+y6_8103550; :  0.5 z =(	0.711	+z6_8103550+z5_8103550+z1_8103550)*c0_8103550/c_8103550; :  0.711 occ O-2 =n_bt+n_ca3; :  0.3 beq  6.32
		site O3_5 num_posns 1 x =(	0.82	+x6_8103550)*a0_8103550/a_8103550; :  0.82 y =0.5	+y6_8103550; :  0.5 z =(	0.711	+z6_8103550+z5_8103550+z1_8103550)*c0_8103550/c_8103550; :  0.711 occ O-2 =n_bt+n_ca3; :  0.3 beq  6.32
		site Ca3_6 num_posns 1 x =(	0.37	+x6_8103550-x3_8103550)*a0_8103550/a_8103550; :  0.37 y =0	+y6_8103550+y3_8103550; :  0 z =(	0.664	+z6_8103550+z5_8103550+z1_8103550/3+z3_8103550)*c0_8103550/c_8103550; :  0.664 occ Ca+2 =n_ca3; :  0.25 beq  4.74
		site O10_7 num_posns 1 x =(	0.72	+x6_8103550+x2_8103550)*a0_8103550/a_8103550; :  0.72 y =0.16	+y6_8103550+y2_8103550; :  0.16 z =(	0.722	+z6_8103550+z5_8103550+z1_8103550/3+z2_8103550)*c0_8103550/c_8103550; :  0.722 occ O-2 =0.5*(n_ca3); :  0.125 beq  6.32
		site O10_5 num_posns 1 x =(	0.72	+x6_8103550+x2_8103550)*a0_8103550/a_8103550; :  0.72 y =0.84	+y6_8103550-y2_8103550; :  0.84 z =(	0.722	+z6_8103550+z5_8103550+z1_8103550/3+z2_8103550)*c0_8103550/c_8103550; :  0.722 occ O-2 =0.5*(n_ca3); :  0.125 beq  6.32
		site Ca3_5 num_posns 1 x =(	0.63	+x6_8103550+x3_8103550)*a0_8103550/a_8103550; :  0.63 y =0	+y6_8103550-y3_8103550; :  0 z =(	0.664	+z6_8103550+z5_8103550+z1_8103550/3+z3_8103550)*c0_8103550/c_8103550; :  0.664 occ Ca+2 =n_ca3; :  0.25 beq  4.74
		site O10_6 num_posns 1 x =(	0.28	+x6_8103550-x2_8103550)*a0_8103550/a_8103550; :  0.28 y =0.16	+y6_8103550+y2_8103550; :  0.16 z =(	0.722	+z6_8103550+z5_8103550+z1_8103550/3+z2_8103550)*c0_8103550/c_8103550; :  0.722 occ O-2 =0.5*(n_ca3); :  0.125 beq  6.32
		site O10_8 num_posns 1 x =(	0.28	+x6_8103550-x2_8103550)*a0_8103550/a_8103550; :  0.28 y =0.84	+y6_8103550-y2_8103550; :  0.84 z =(	0.722	+z6_8103550+z5_8103550+z1_8103550/3+z2_8103550)*c0_8103550/c_8103550; :  0.722 occ O-2 =0.5*(n_ca3); :  0.125 beq  6.32
		site Ca3_2 num_posns 1 x =(	0.87	+x6_8103550-x3_8103550)*a0_8103550/a_8103550; :  0.87 y =0.5	+y6_8103550+y3_8103550; :  0.5 z =(	0.251	+z6_8103550+z5_8103550-z3_8103550)*c0_8103550/c_8103550; :  0.251 occ Ca+2 =n_ca3; :  0.25 beq  4.74
		site O10_4 num_posns 1 x =(	0.22	+x6_8103550-x2_8103550)*a0_8103550/a_8103550; :  0.22 y =0.34	+y6_8103550-y2_8103550; :  0.34 z =(	0.193	+z6_8103550+z5_8103550-z2_8103550)*c0_8103550/c_8103550; :  0.193 occ O-2 =0.5*(n_ca3); :  0.125 beq  6.32
		site O10_2 num_posns 1 x =(	0.22	+x6_8103550-x2_8103550)*a0_8103550/a_8103550; :  0.22 y =0.66	+y6_8103550+y2_8103550; :  0.66 z =(	0.193	+z6_8103550+z5_8103550-z2_8103550)*c0_8103550/c_8103550; :  0.193 occ O-2 =0.5*(n_ca3); :  0.125 beq  6.32
		site Ca3_1 num_posns 1 x =(	0.13	+x6_8103550+x3_8103550)*a0_8103550/a_8103550; :  0.13 y =0.5	+y6_8103550-y3_8103550; :  0.5 z =(	0.251	+z6_8103550+z5_8103550-z3_8103550)*c0_8103550/c_8103550; :  0.251 occ Ca+2 =n_ca3; :  0.25 beq  4.74
		site O10_3 num_posns 1 x =(	0.78	+x6_8103550+x2_8103550)*a0_8103550/a_8103550; :  0.78 y =0.34	+y6_8103550-y2_8103550; :  0.34 z =(	0.193	+z6_8103550+z5_8103550-z2_8103550)*c0_8103550/c_8103550; :  0.193 occ O-2 =0.5*(n_ca3); :  0.125 beq  6.32
		site O10_1 num_posns 1 x =(	0.78	+x6_8103550+x2_8103550)*a0_8103550/a_8103550; :  0.78 y =0.66	+y6_8103550+y2_8103550; :  0.66 z =(	0.193	+z6_8103550+z5_8103550-z2_8103550)*c0_8103550/c_8103550; :  0.193 occ O-2 =0.5*(n_ca3); :  0.125 beq  6.32
		site O12_1 num_posns 1 x =(	0	+x7_8103550)*a0_8103550/a_8103550; :  0 y =0	+y7_8103550; :  0 z =(	0.303	+z7_8103550+z6_8103550+z5_8103550)*c0_8103550/c_8103550; :  0.303 occ O-2  0.5 beq  3.16
		site O9_2 num_posns 1 x =(	0.924	+x7_8103550)*a0_8103550/a_8103550; :  0.924 y =0	+y7_8103550; :  0 z =(	0.307	+z7_8103550+z6_8103550+z5_8103550)*c0_8103550/c_8103550; :  0.307 occ O-2  0.25 beq  6.32
		site O9_1 num_posns 1 x =(	0.076	+x7_8103550)*a0_8103550/a_8103550; :  0.076 y =0	+y7_8103550; :  0 z =(	0.307	+z7_8103550+z6_8103550+z5_8103550)*c0_8103550/c_8103550; :  0.307 occ O-2  0.25 beq  6.32
		site O7_2 num_posns 1 x =(	0.5	+x7_8103550)*a0_8103550/a_8103550; :  0.5 y =0.67	+y7_8103550; :  0.67 z =(	0.311	+z7_8103550+z6_8103550+z5_8103550)*c0_8103550/c_8103550; :  0.311 occ O-2  0.5 beq  4.18
		site O7_1 num_posns 1 x =(	0.5	+x7_8103550)*a0_8103550/a_8103550; :  0.5 y =0.33	+y7_8103550; :  0.33 z =(	0.311	+z7_8103550+z6_8103550+z5_8103550)*c0_8103550/c_8103550; :  0.311 occ O-2  0.5 beq  4.18
		site O6_1 num_posns 1 x =(	0.5	+x7_8103550)*a0_8103550/a_8103550; :  0.5 y =0	+y7_8103550; :  0 z =(	0.348	+z7_8103550+z6_8103550+z5_8103550)*c0_8103550/c_8103550; :  0.348 occ O-2  0.5 beq  1.89
		site Si3_2 num_posns 1 x =(	0.5	+x7_8103550)*a0_8103550/a_8103550; :  0.5 y =0.586	+y7_8103550; :  0.586 z =(	0.373	+z7_8103550+z6_8103550+z5_8103550)*c0_8103550/c_8103550; :  0.373 occ Si+4  0.5 beq  1.18
		site Si3_1 num_posns 1 x =(	0.5	+x7_8103550)*a0_8103550/a_8103550; :  0.5 y =0.414	+y7_8103550; :  0.414 z =(	0.373	+z7_8103550+z6_8103550+z5_8103550)*c0_8103550/c_8103550; :  0.373 occ Si+4  0.5 beq  1.18
		site O2_2 num_posns 1 x =(	0.735	+x7_8103550)*a0_8103550/a_8103550; :  0.735 y =0.52	+y7_8103550; :  0.52 z =(	0.411	+z7_8103550+z6_8103550+z5_8103550)*c0_8103550/c_8103550; :  0.411 occ O-2  0.5 beq  1.34
		site O2_4 num_posns 1 x =(	0.265	+x7_8103550)*a0_8103550/a_8103550; :  0.265 y =0.52	+y7_8103550; :  0.52 z =(	0.411	+z7_8103550+z6_8103550+z5_8103550)*c0_8103550/c_8103550; :  0.411 occ O-2  0.5 beq  1.34
		site O2_3 num_posns 1 x =(	0.735	+x7_8103550)*a0_8103550/a_8103550; :  0.735 y =0.48	+y7_8103550; :  0.48 z =(	0.411	+z7_8103550+z6_8103550+z5_8103550)*c0_8103550/c_8103550; :  0.411 occ O-2  0.5 beq  1.34
		site O2_1 num_posns 1 x =(	0.265	+x7_8103550)*a0_8103550/a_8103550; :  0.265 y =0.48	+y7_8103550; :  0.48 z =(	0.411	+z7_8103550+z6_8103550+z5_8103550)*c0_8103550/c_8103550; :  0.411 occ O-2  0.5 beq  1.34
		site Ca2_1 num_posns 1 x =(	0	+x7_8103550)*a0_8103550/a_8103550; :  0 y =0	+y7_8103550; :  0 z =(	0.4135	+z7_8103550+z6_8103550+z5_8103550)*c0_8103550/c_8103550; :  0.4135 occ Ca+2  1 beq  1.34
		site Ca1_5 num_posns 1 x =(	0.5	+x7_8103550)*a0_8103550/a_8103550; :  0.5 y =0.5	+y7_8103550; :  0.5 z =(	0.5	+z7_8103550+z6_8103550+z5_8103550)*c0_8103550/c_8103550; :  0.5 occ Ca+2  1 beq  1.34
		site O1_6 num_posns 1 x =(	0.235	+x7_8103550)*a0_8103550/a_8103550; :  0.235 y =0.01	+y7_8103550; :  0.01 z =(	0.519	+z7_8103550+z6_8103550+z5_8103550+z1_8103550)*c0_8103550/c_8103550; :  0.519 occ O-2  0.5 beq  1.34
		site O1_8 num_posns 1 x =(	0.765	+x7_8103550)*a0_8103550/a_8103550; :  0.765 y =0.01	+y7_8103550; :  0.01 z =(	0.519	+z7_8103550+z6_8103550+z5_8103550+z1_8103550)*c0_8103550/c_8103550; :  0.519 occ O-2  0.5 beq  1.34
		site O1_7 num_posns 1 x =(	0.235	+x7_8103550)*a0_8103550/a_8103550; :  0.235 y =0.99	+y7_8103550; :  0.99 z =(	0.519	+z7_8103550+z6_8103550+z5_8103550+z1_8103550)*c0_8103550/c_8103550; :  0.519 occ O-2  0.5 beq  1.34
		site O1_5 num_posns 1 x =(	0.765	+x7_8103550)*a0_8103550/a_8103550; :  0.765 y =0.99	+y7_8103550; :  0.99 z =(	0.519	+z7_8103550+z6_8103550+z5_8103550+z1_8103550)*c0_8103550/c_8103550; :  0.519 occ O-2  0.5 beq  1.34
		site Si4_6 num_posns 1 x =(	0	+x7_8103550)*a0_8103550/a_8103550; :  0 y =0.075	+y7_8103550; :  0.075 z =(	0.557	+z7_8103550+z6_8103550+z5_8103550+z1_8103550)*c0_8103550/c_8103550; :  0.557 occ Si+4  0.5 beq  1.18
		site Si4_5 num_posns 1 x =(	0	+x7_8103550)*a0_8103550/a_8103550; :  0 y =0.925	+y7_8103550; :  0.925 z =(	0.557	+z7_8103550+z6_8103550+z5_8103550+z1_8103550)*c0_8103550/c_8103550; :  0.557 occ Si+4  0.5 beq  1.18
		site O5_5 num_posns 1 x =(	0	+x7_8103550)*a0_8103550/a_8103550; :  0 y =0.5	+y7_8103550; :  0.5 z =(	0.577	+z7_8103550+z6_8103550+z5_8103550+z1_8103550)*c0_8103550/c_8103550; :  0.577 occ O-2  0.5 beq  1.89
		site O11_5 num_posns 1 x =(	0.5	+x7_8103550)*a0_8103550/a_8103550; :  0.5 y =0.5	+y7_8103550; :  0.5 z =(	0.612	+z7_8103550+z6_8103550+z5_8103550+z1_8103550/2)*c0_8103550/c_8103550; :  0.612 occ O-2  0.5 beq  3.16
		site O4_6 num_posns 1 x =(	0.43	+x7_8103550)*a0_8103550/a_8103550; :  0.43 y =0.5	+y7_8103550; :  0.5 z =(	0.613	+z7_8103550+z6_8103550+z5_8103550+z1_8103550/2)*c0_8103550/c_8103550; :  0.613 occ O-2  0.25 beq  6.32
		site O4_5 num_posns 1 x =(	0.57	+x7_8103550)*a0_8103550/a_8103550; :  0.57 y =0.5	+y7_8103550; :  0.5 z =(	0.613	+z7_8103550+z6_8103550+z5_8103550+z1_8103550/2)*c0_8103550/c_8103550; :  0.613 occ O-2  0.25 beq  6.32
		site O8_6 num_posns 1 x =(	0	+x7_8103550)*a0_8103550/a_8103550; :  0 y =0.16	+y7_8103550; :  0.16 z =(	0.619	+z7_8103550+z6_8103550+z5_8103550+z1_8103550)*c0_8103550/c_8103550; :  0.619 occ O-2  0.5 beq  4.18
		site O8_5 num_posns 1 x =(	0	+x7_8103550)*a0_8103550/a_8103550; :  0 y =0.84	+y7_8103550; :  0.84 z =(	0.619	+z7_8103550+z6_8103550+z5_8103550+z1_8103550)*c0_8103550/c_8103550; :  0.619 occ O-2  0.5 beq  4.18
		site Si2_2 num_posns 1 x =(	0.656	+x7_8103550)*a0_8103550/a_8103550; :  0.656 y =0	+y7_8103550; :  0 z =(	0.282	+z7_8103550+z6_8103550+z5_8103550)*c0_8103550/c_8103550; :  0.282 occ Si+4 =n_bt; :  0.05 beq  2.76
		site Si2_1 num_posns 1 x =(	0.344	+x7_8103550)*a0_8103550/a_8103550; :  0.344 y =0	+y7_8103550; :  0 z =(	0.282	+z7_8103550+z6_8103550+z5_8103550)*c0_8103550/c_8103550; :  0.282 occ Si+4 =n_bt; :  0.05 beq  2.76
		site O3_2 num_posns 1 x =(	0.68	+x7_8103550)*a0_8103550/a_8103550; :  0.68 y =0	+y7_8103550; :  0 z =(	0.211	+z7_8103550+z6_8103550+z5_8103550)*c0_8103550/c_8103550; :  0.211 occ O-2 =n_bt+n_ca3; :  0.3 beq  6.32
		site O3_1 num_posns 1 x =(	0.32	+x7_8103550)*a0_8103550/a_8103550; :  0.32 y =0	+y7_8103550; :  0 z =(	0.211	+z7_8103550+z6_8103550+z5_8103550)*c0_8103550/c_8103550; :  0.211 occ O-2 =n_bt+n_ca3; :  0.3 beq  6.32
		site Si1_6 num_posns 1 x =(	0.156	+x7_8103550)*a0_8103550/a_8103550; :  0.156 y =0.5	+y7_8103550; :  0.5 z =(	0.641	+z7_8103550+z6_8103550+z5_8103550+z1_8103550)*c0_8103550/c_8103550; :  0.641 occ Si+4 =n_bt; :  0.05 beq  2.76
		site Si1_5 num_posns 1 x =(	0.844	+x7_8103550)*a0_8103550/a_8103550; :  0.844 y =0.5	+y7_8103550; :  0.5 z =(	0.641	+z7_8103550+z6_8103550+z5_8103550+z1_8103550)*c0_8103550/c_8103550; :  0.641 occ Si+4 =n_bt; :  0.05 beq  2.76
		site O3_6 num_posns 1 x =(	0.18	+x7_8103550)*a0_8103550/a_8103550; :  0.18 y =0.5	+y7_8103550; :  0.5 z =(	0.711	+z7_8103550+z6_8103550+z5_8103550+z1_8103550)*c0_8103550/c_8103550; :  0.711 occ O-2 =n_bt+n_ca3; :  0.3 beq  6.32
		site O3_5 num_posns 1 x =(	0.82	+x7_8103550)*a0_8103550/a_8103550; :  0.82 y =0.5	+y7_8103550; :  0.5 z =(	0.711	+z7_8103550+z6_8103550+z5_8103550+z1_8103550)*c0_8103550/c_8103550; :  0.711 occ O-2 =n_bt+n_ca3; :  0.3 beq  6.32
		site Ca3_6 num_posns 1 x =(	0.37	+x7_8103550-x3_8103550)*a0_8103550/a_8103550; :  0.37 y =0	+y7_8103550+y3_8103550; :  0 z =(	0.664	+z7_8103550+z6_8103550+z5_8103550+z1_8103550/3+z3_8103550)*c0_8103550/c_8103550; :  0.664 occ Ca+2 =n_ca3; :  0.25 beq  4.74
		site O10_7 num_posns 1 x =(	0.72	+x7_8103550+x2_8103550)*a0_8103550/a_8103550; :  0.72 y =0.16	+y7_8103550+y2_8103550; :  0.16 z =(	0.722	+z7_8103550+z6_8103550+z5_8103550+z1_8103550/3+z2_8103550)*c0_8103550/c_8103550; :  0.722 occ O-2 =0.5*(n_ca3); :  0.125 beq  6.32
		site O10_5 num_posns 1 x =(	0.72	+x7_8103550+x2_8103550)*a0_8103550/a_8103550; :  0.72 y =0.84	+y7_8103550-y2_8103550; :  0.84 z =(	0.722	+z7_8103550+z6_8103550+z5_8103550+z1_8103550/3+z2_8103550)*c0_8103550/c_8103550; :  0.722 occ O-2 =0.5*(n_ca3); :  0.125 beq  6.32
		site Ca3_5 num_posns 1 x =(	0.63	+x7_8103550+x3_8103550)*a0_8103550/a_8103550; :  0.63 y =0	+y7_8103550-y3_8103550; :  0 z =(	0.664	+z7_8103550+z6_8103550+z5_8103550+z1_8103550/3+z3_8103550)*c0_8103550/c_8103550; :  0.664 occ Ca+2 =n_ca3; :  0.25 beq  4.74
		site O10_6 num_posns 1 x =(	0.28	+x7_8103550-x2_8103550)*a0_8103550/a_8103550; :  0.28 y =0.16	+y7_8103550+y2_8103550; :  0.16 z =(	0.722	+z7_8103550+z6_8103550+z5_8103550+z1_8103550/3+z2_8103550)*c0_8103550/c_8103550; :  0.722 occ O-2 =0.5*(n_ca3); :  0.125 beq  6.32
		site O10_8 num_posns 1 x =(	0.28	+x7_8103550-x2_8103550)*a0_8103550/a_8103550; :  0.28 y =0.84	+y7_8103550-y2_8103550; :  0.84 z =(	0.722	+z7_8103550+z6_8103550+z5_8103550+z1_8103550/3+z2_8103550)*c0_8103550/c_8103550; :  0.722 occ O-2 =0.5*(n_ca3); :  0.125 beq  6.32
		site Ca3_2 num_posns 1 x =(	0.87	+x7_8103550-x3_8103550)*a0_8103550/a_8103550; :  0.87 y =0.5	+y7_8103550+y3_8103550; :  0.5 z =(	0.251	+z7_8103550+z6_8103550+z5_8103550-z3_8103550)*c0_8103550/c_8103550; :  0.251 occ Ca+2 =n_ca3; :  0.25 beq  4.74
		site O10_4 num_posns 1 x =(	0.22	+x7_8103550-x2_8103550)*a0_8103550/a_8103550; :  0.22 y =0.34	+y7_8103550-y2_8103550; :  0.34 z =(	0.193	+z7_8103550+z6_8103550+z5_8103550-z2_8103550)*c0_8103550/c_8103550; :  0.193 occ O-2 =0.5*(n_ca3); :  0.125 beq  6.32
		site O10_2 num_posns 1 x =(	0.22	+x7_8103550-x2_8103550)*a0_8103550/a_8103550; :  0.22 y =0.66	+y7_8103550+y2_8103550; :  0.66 z =(	0.193	+z7_8103550+z6_8103550+z5_8103550-z2_8103550)*c0_8103550/c_8103550; :  0.193 occ O-2 =0.5*(n_ca3); :  0.125 beq  6.32
		site Ca3_1 num_posns 1 x =(	0.13	+x7_8103550+x3_8103550)*a0_8103550/a_8103550; :  0.13 y =0.5	+y7_8103550-y3_8103550; :  0.5 z =(	0.251	+z7_8103550+z6_8103550+z5_8103550-z3_8103550)*c0_8103550/c_8103550; :  0.251 occ Ca+2 =n_ca3; :  0.25 beq  4.74
		site O10_3 num_posns 1 x =(	0.78	+x7_8103550+x2_8103550)*a0_8103550/a_8103550; :  0.78 y =0.34	+y7_8103550-y2_8103550; :  0.34 z =(	0.193	+z7_8103550+z6_8103550+z5_8103550-z2_8103550)*c0_8103550/c_8103550; :  0.193 occ O-2 =0.5*(n_ca3); :  0.125 beq  6.32
		site O10_1 num_posns 1 x =(	0.78	+x7_8103550+x2_8103550)*a0_8103550/a_8103550; :  0.78 y =0.66	+y7_8103550+y2_8103550; :  0.66 z =(	0.193	+z7_8103550+z6_8103550+z5_8103550-z2_8103550)*c0_8103550/c_8103550; :  0.193 occ O-2 =0.5*(n_ca3); :  0.125 beq  6.32
		site O12_1 num_posns 1 x =(	0	+x8_8103550)*a0_8103550/a_8103550; :  0 y =0	+y8_8103550; :  0 z =(	0.303	+z8_8103550+z7_8103550+z6_8103550+z5_8103550)*c0_8103550/c_8103550; :  0.303 occ O-2  0.5 beq  3.16
		site O9_2 num_posns 1 x =(	0.924	+x8_8103550)*a0_8103550/a_8103550; :  0.924 y =0	+y8_8103550; :  0 z =(	0.307	+z8_8103550+z7_8103550+z6_8103550+z5_8103550)*c0_8103550/c_8103550; :  0.307 occ O-2  0.25 beq  6.32
		site O9_1 num_posns 1 x =(	0.076	+x8_8103550)*a0_8103550/a_8103550; :  0.076 y =0	+y8_8103550; :  0 z =(	0.307	+z8_8103550+z7_8103550+z6_8103550+z5_8103550)*c0_8103550/c_8103550; :  0.307 occ O-2  0.25 beq  6.32
		site O7_2 num_posns 1 x =(	0.5	+x8_8103550)*a0_8103550/a_8103550; :  0.5 y =0.67	+y8_8103550; :  0.67 z =(	0.311	+z8_8103550+z7_8103550+z6_8103550+z5_8103550)*c0_8103550/c_8103550; :  0.311 occ O-2  0.5 beq  4.18
		site O7_1 num_posns 1 x =(	0.5	+x8_8103550)*a0_8103550/a_8103550; :  0.5 y =0.33	+y8_8103550; :  0.33 z =(	0.311	+z8_8103550+z7_8103550+z6_8103550+z5_8103550)*c0_8103550/c_8103550; :  0.311 occ O-2  0.5 beq  4.18
		site O6_1 num_posns 1 x =(	0.5	+x8_8103550)*a0_8103550/a_8103550; :  0.5 y =0	+y8_8103550; :  0 z =(	0.348	+z8_8103550+z7_8103550+z6_8103550+z5_8103550)*c0_8103550/c_8103550; :  0.348 occ O-2  0.5 beq  1.89
		site Si3_2 num_posns 1 x =(	0.5	+x8_8103550)*a0_8103550/a_8103550; :  0.5 y =0.586	+y8_8103550; :  0.586 z =(	0.373	+z8_8103550+z7_8103550+z6_8103550+z5_8103550)*c0_8103550/c_8103550; :  0.373 occ Si+4  0.5 beq  1.18
		site Si3_1 num_posns 1 x =(	0.5	+x8_8103550)*a0_8103550/a_8103550; :  0.5 y =0.414	+y8_8103550; :  0.414 z =(	0.373	+z8_8103550+z7_8103550+z6_8103550+z5_8103550)*c0_8103550/c_8103550; :  0.373 occ Si+4  0.5 beq  1.18
		site O2_2 num_posns 1 x =(	0.735	+x8_8103550)*a0_8103550/a_8103550; :  0.735 y =0.52	+y8_8103550; :  0.52 z =(	0.411	+z8_8103550+z7_8103550+z6_8103550+z5_8103550)*c0_8103550/c_8103550; :  0.411 occ O-2  0.5 beq  1.34
		site O2_4 num_posns 1 x =(	0.265	+x8_8103550)*a0_8103550/a_8103550; :  0.265 y =0.52	+y8_8103550; :  0.52 z =(	0.411	+z8_8103550+z7_8103550+z6_8103550+z5_8103550)*c0_8103550/c_8103550; :  0.411 occ O-2  0.5 beq  1.34
		site O2_3 num_posns 1 x =(	0.735	+x8_8103550)*a0_8103550/a_8103550; :  0.735 y =0.48	+y8_8103550; :  0.48 z =(	0.411	+z8_8103550+z7_8103550+z6_8103550+z5_8103550)*c0_8103550/c_8103550; :  0.411 occ O-2  0.5 beq  1.34
		site O2_1 num_posns 1 x =(	0.265	+x8_8103550)*a0_8103550/a_8103550; :  0.265 y =0.48	+y8_8103550; :  0.48 z =(	0.411	+z8_8103550+z7_8103550+z6_8103550+z5_8103550)*c0_8103550/c_8103550; :  0.411 occ O-2  0.5 beq  1.34
		site Ca2_1 num_posns 1 x =(	0	+x8_8103550)*a0_8103550/a_8103550; :  0 y =0	+y8_8103550; :  0 z =(	0.4135	+z8_8103550+z7_8103550+z6_8103550+z5_8103550)*c0_8103550/c_8103550; :  0.4135 occ Ca+2  1 beq  1.34
		site Ca1_5 num_posns 1 x =(	0.5	+x8_8103550)*a0_8103550/a_8103550; :  0.5 y =0.5	+y8_8103550; :  0.5 z =(	0.5	+z8_8103550+z7_8103550+z6_8103550+z5_8103550)*c0_8103550/c_8103550; :  0.5 occ Ca+2  1 beq  1.34
		site O1_6 num_posns 1 x =(	0.235	+x8_8103550)*a0_8103550/a_8103550; :  0.235 y =0.01	+y8_8103550; :  0.01 z =(	0.519	+z8_8103550+z7_8103550+z6_8103550+z5_8103550+z1_8103550)*c0_8103550/c_8103550; :  0.519 occ O-2  0.5 beq  1.34
		site O1_8 num_posns 1 x =(	0.765	+x8_8103550)*a0_8103550/a_8103550; :  0.765 y =0.01	+y8_8103550; :  0.01 z =(	0.519	+z8_8103550+z7_8103550+z6_8103550+z5_8103550+z1_8103550)*c0_8103550/c_8103550; :  0.519 occ O-2  0.5 beq  1.34
		site O1_7 num_posns 1 x =(	0.235	+x8_8103550)*a0_8103550/a_8103550; :  0.235 y =0.99	+y8_8103550; :  0.99 z =(	0.519	+z8_8103550+z7_8103550+z6_8103550+z5_8103550+z1_8103550)*c0_8103550/c_8103550; :  0.519 occ O-2  0.5 beq  1.34
		site O1_5 num_posns 1 x =(	0.765	+x8_8103550)*a0_8103550/a_8103550; :  0.765 y =0.99	+y8_8103550; :  0.99 z =(	0.519	+z8_8103550+z7_8103550+z6_8103550+z5_8103550+z1_8103550)*c0_8103550/c_8103550; :  0.519 occ O-2  0.5 beq  1.34
		site Si4_6 num_posns 1 x =(	0	+x8_8103550)*a0_8103550/a_8103550; :  0 y =0.075	+y8_8103550; :  0.075 z =(	0.557	+z8_8103550+z7_8103550+z6_8103550+z5_8103550+z1_8103550)*c0_8103550/c_8103550; :  0.557 occ Si+4  0.5 beq  1.18
		site Si4_5 num_posns 1 x =(	0	+x8_8103550)*a0_8103550/a_8103550; :  0 y =0.925	+y8_8103550; :  0.925 z =(	0.557	+z8_8103550+z7_8103550+z6_8103550+z5_8103550+z1_8103550)*c0_8103550/c_8103550; :  0.557 occ Si+4  0.5 beq  1.18
		site O5_5 num_posns 1 x =(	0	+x8_8103550)*a0_8103550/a_8103550; :  0 y =0.5	+y8_8103550; :  0.5 z =(	0.577	+z8_8103550+z7_8103550+z6_8103550+z5_8103550+z1_8103550)*c0_8103550/c_8103550; :  0.577 occ O-2  0.5 beq  1.89
		site O11_5 num_posns 1 x =(	0.5	+x8_8103550)*a0_8103550/a_8103550; :  0.5 y =0.5	+y8_8103550; :  0.5 z =(	0.612	+z8_8103550+z7_8103550+z6_8103550+z5_8103550+z1_8103550/2)*c0_8103550/c_8103550; :  0.612 occ O-2  0.5 beq  3.16
		site O4_6 num_posns 1 x =(	0.43	+x8_8103550)*a0_8103550/a_8103550; :  0.43 y =0.5	+y8_8103550; :  0.5 z =(	0.613	+z8_8103550+z7_8103550+z6_8103550+z5_8103550+z1_8103550/2)*c0_8103550/c_8103550; :  0.613 occ O-2  0.25 beq  6.32
		site O4_5 num_posns 1 x =(	0.57	+x8_8103550)*a0_8103550/a_8103550; :  0.57 y =0.5	+y8_8103550; :  0.5 z =(	0.613	+z8_8103550+z7_8103550+z6_8103550+z5_8103550+z1_8103550/2)*c0_8103550/c_8103550; :  0.613 occ O-2  0.25 beq  6.32
		site O8_6 num_posns 1 x =(	0	+x8_8103550)*a0_8103550/a_8103550; :  0 y =0.16	+y8_8103550; :  0.16 z =(	0.619	+z8_8103550+z7_8103550+z6_8103550+z5_8103550+z1_8103550)*c0_8103550/c_8103550; :  0.619 occ O-2  0.5 beq  4.18
		site O8_5 num_posns 1 x =(	0	+x8_8103550)*a0_8103550/a_8103550; :  0 y =0.84	+y8_8103550; :  0.84 z =(	0.619	+z8_8103550+z7_8103550+z6_8103550+z5_8103550+z1_8103550)*c0_8103550/c_8103550; :  0.619 occ O-2  0.5 beq  4.18
		site Si2_2 num_posns 1 x =(	0.656	+x8_8103550)*a0_8103550/a_8103550; :  0.656 y =0	+y8_8103550; :  0 z =(	0.282	+z8_8103550+z7_8103550+z6_8103550+z5_8103550)*c0_8103550/c_8103550; :  0.282 occ Si+4 =n_bt; :  0.05 beq  2.76
		site Si2_1 num_posns 1 x =(	0.344	+x8_8103550)*a0_8103550/a_8103550; :  0.344 y =0	+y8_8103550; :  0 z =(	0.282	+z8_8103550+z7_8103550+z6_8103550+z5_8103550)*c0_8103550/c_8103550; :  0.282 occ Si+4 =n_bt; :  0.05 beq  2.76
		site O3_2 num_posns 1 x =(	0.68	+x8_8103550)*a0_8103550/a_8103550; :  0.68 y =0	+y8_8103550; :  0 z =(	0.211	+z8_8103550+z7_8103550+z6_8103550+z5_8103550)*c0_8103550/c_8103550; :  0.211 occ O-2 =n_bt+n_ca3; :  0.3 beq  6.32
		site O3_1 num_posns 1 x =(	0.32	+x8_8103550)*a0_8103550/a_8103550; :  0.32 y =0	+y8_8103550; :  0 z =(	0.211	+z8_8103550+z7_8103550+z6_8103550+z5_8103550)*c0_8103550/c_8103550; :  0.211 occ O-2 =n_bt+n_ca3; :  0.3 beq  6.32
		site Si1_6 num_posns 1 x =(	0.156	+x8_8103550)*a0_8103550/a_8103550; :  0.156 y =0.5	+y8_8103550; :  0.5 z =(	0.641	+z8_8103550+z7_8103550+z6_8103550+z5_8103550+z1_8103550)*c0_8103550/c_8103550; :  0.641 occ Si+4 =n_bt; :  0.05 beq  2.76
		site Si1_5 num_posns 1 x =(	0.844	+x8_8103550)*a0_8103550/a_8103550; :  0.844 y =0.5	+y8_8103550; :  0.5 z =(	0.641	+z8_8103550+z7_8103550+z6_8103550+z5_8103550+z1_8103550)*c0_8103550/c_8103550; :  0.641 occ Si+4 =n_bt; :  0.05 beq  2.76
		site O3_6 num_posns 1 x =(	0.18	+x8_8103550)*a0_8103550/a_8103550; :  0.18 y =0.5	+y8_8103550; :  0.5 z =(	0.711	+z8_8103550+z7_8103550+z6_8103550+z5_8103550+z1_8103550)*c0_8103550/c_8103550; :  0.711 occ O-2 =n_bt+n_ca3; :  0.3 beq  6.32
		site O3_5 num_posns 1 x =(	0.82	+x8_8103550)*a0_8103550/a_8103550; :  0.82 y =0.5	+y8_8103550; :  0.5 z =(	0.711	+z8_8103550+z7_8103550+z6_8103550+z5_8103550+z1_8103550)*c0_8103550/c_8103550; :  0.711 occ O-2 =n_bt+n_ca3; :  0.3 beq  6.32
		site Ca3_6 num_posns 1 x =(	0.37	+x8_8103550-x3_8103550)*a0_8103550/a_8103550; :  0.37 y =0	+y8_8103550+y3_8103550; :  0 z =(	0.664	+z8_8103550+z7_8103550+z6_8103550+z5_8103550+z1_8103550/3+z3_8103550)*c0_8103550/c_8103550; :  0.664 occ Ca+2 =n_ca3; :  0.25 beq  4.74
		site O10_7 num_posns 1 x =(	0.72	+x8_8103550+x2_8103550)*a0_8103550/a_8103550; :  0.72 y =0.16	+y8_8103550+y2_8103550; :  0.16 z =(	0.722	+z8_8103550+z7_8103550+z6_8103550+z5_8103550+z1_8103550/3+z2_8103550)*c0_8103550/c_8103550; :  0.722 occ O-2 =0.5*(n_ca3); :  0.125 beq  6.32
		site O10_5 num_posns 1 x =(	0.72	+x8_8103550+x2_8103550)*a0_8103550/a_8103550; :  0.72 y =0.84	+y8_8103550-y2_8103550; :  0.84 z =(	0.722	+z8_8103550+z7_8103550+z6_8103550+z5_8103550+z1_8103550/3+z2_8103550)*c0_8103550/c_8103550; :  0.722 occ O-2 =0.5*(n_ca3); :  0.125 beq  6.32
		site Ca3_5 num_posns 1 x =(	0.63	+x8_8103550+x3_8103550)*a0_8103550/a_8103550; :  0.63 y =0	+y8_8103550-y3_8103550; :  0 z =(	0.664	+z8_8103550+z7_8103550+z6_8103550+z5_8103550+z1_8103550/3+z3_8103550)*c0_8103550/c_8103550; :  0.664 occ Ca+2 =n_ca3; :  0.25 beq  4.74
		site O10_6 num_posns 1 x =(	0.28	+x8_8103550-x2_8103550)*a0_8103550/a_8103550; :  0.28 y =0.16	+y8_8103550+y2_8103550; :  0.16 z =(	0.722	+z8_8103550+z7_8103550+z6_8103550+z5_8103550+z1_8103550/3+z2_8103550)*c0_8103550/c_8103550; :  0.722 occ O-2 =0.5*(n_ca3); :  0.125 beq  6.32
		site O10_8 num_posns 1 x =(	0.28	+x8_8103550-x2_8103550)*a0_8103550/a_8103550; :  0.28 y =0.84	+y8_8103550-y2_8103550; :  0.84 z =(	0.722	+z8_8103550+z7_8103550+z6_8103550+z5_8103550+z1_8103550/3+z2_8103550)*c0_8103550/c_8103550; :  0.722 occ O-2 =0.5*(n_ca3); :  0.125 beq  6.32
		site Ca3_2 num_posns 1 x =(	0.87	+x8_8103550-x3_8103550)*a0_8103550/a_8103550; :  0.87 y =0.5	+y8_8103550+y3_8103550; :  0.5 z =(	0.251	+z8_8103550+z7_8103550+z6_8103550+z5_8103550-z3_8103550)*c0_8103550/c_8103550; :  0.251 occ Ca+2 =n_ca3; :  0.25 beq  4.74
		site O10_4 num_posns 1 x =(	0.22	+x8_8103550-x2_8103550)*a0_8103550/a_8103550; :  0.22 y =0.34	+y8_8103550-y2_8103550; :  0.34 z =(	0.193	+z8_8103550+z7_8103550+z6_8103550+z5_8103550-z2_8103550)*c0_8103550/c_8103550; :  0.193 occ O-2 =0.5*(n_ca3); :  0.125 beq  6.32
		site O10_2 num_posns 1 x =(	0.22	+x8_8103550-x2_8103550)*a0_8103550/a_8103550; :  0.22 y =0.66	+y8_8103550+y2_8103550; :  0.66 z =(	0.193	+z8_8103550+z7_8103550+z6_8103550+z5_8103550-z2_8103550)*c0_8103550/c_8103550; :  0.193 occ O-2 =0.5*(n_ca3); :  0.125 beq  6.32
		site Ca3_1 num_posns 1 x =(	0.13	+x8_8103550+x3_8103550)*a0_8103550/a_8103550; :  0.13 y =0.5	+y8_8103550-y3_8103550; :  0.5 z =(	0.251	+z8_8103550+z7_8103550+z6_8103550+z5_8103550-z3_8103550)*c0_8103550/c_8103550; :  0.251 occ Ca+2 =n_ca3; :  0.25 beq  4.74
		site O10_3 num_posns 1 x =(	0.78	+x8_8103550+x2_8103550)*a0_8103550/a_8103550; :  0.78 y =0.34	+y8_8103550-y2_8103550; :  0.34 z =(	0.193	+z8_8103550+z7_8103550+z6_8103550+z5_8103550-z2_8103550)*c0_8103550/c_8103550; :  0.193 occ O-2 =0.5*(n_ca3); :  0.125 beq  6.32
		site O10_1 num_posns 1 x =(	0.78	+x8_8103550+x2_8103550)*a0_8103550/a_8103550; :  0.78 y =0.66	+y8_8103550+y2_8103550; :  0.66 z =(	0.193	+z8_8103550+z7_8103550+z6_8103550+z5_8103550-z2_8103550)*c0_8103550/c_8103550; :  0.193 occ O-2 =0.5*(n_ca3); :  0.125 beq  6.32
