# Supplementary material for: Structure modeling and quantitative X-ray diffraction of C-(A)-S-H
Source: J Appl Crystallogr. 2022 Feb 1;55(Pt 1):133–43. doi: 10.1107/S1600576721012668 (PMC8805164; doi:10.1107/S1600576721012668)
Supplement: Supplementary file 10 [file j-55-00133-sup10.txt]

r_exp 2.211676631 r_exp_dash 4.862414682 r_wp 5.57879279 r_wp_dash 12.26508595 r_p 4.399135758 r_p_dash 11.40928662 weighted_Durbin_Watson 0.3319467832 gof 2.522426974
iters 100000
continue_after_convergence ~
randomize_on_errors ~
no_normal_equations ~
line_min ~
use_extrapolation ~
version 4
xdd "D:\_eigener kram\HS Wismar\XRD messungen\AP 1\9176 PP2 WP.raw"
{
5 0.0102342503 70.2024089
1732
1793
1790
1754
1745
1767
1701
1682
1673
1693
1670
1742
1697
1659
1681
1679
1651
1651
1631
1676
1617
1626
1599
1626
1586
1639
1551
1655
1631
1570
1597
1574
1614
1631
1634
1612
1591
1597
1645
1592
1519
1565
1517
1509
1531
1582
1549
1531
1574
1551
1549
1543
1529
1505
1539
1552
1451
1519
1511
1486
1521
1591
1520
1551
1482
1474
1425
1480
1547
1470
1417
1460
1462
1422
1424
1432
1416
1396
1381
1456
1427
1434
1418
1445
1435
1455
1462
1448
1445
1464
1401
1412
1324
1468
1409
1382
1410
1351
1433
1405
1321
1358
1381
1349
1352
1310
1309
1337
1323
1390
1372
1353
1327
1340
1354
1336
1363
1400
1328
1389
1295
1295
1305
1272
1328
1342
1312
1330
1332
1310
1281
1389
1307
1270
1245
1337
1279
1271
1334
1276
1278
1309
1211
1277
1228
1246
1341
1240
1303
1230
1270
1300
1310
1210
1319
1272
1252
1243
1250
1240
1274
1248
1275
1231
1261
1279
1258
1292
1292
1283
1176
1230
1212
1143
1183
1278
1281
1228
1251
1246
1218
1198
1193
1228
1255
1257
1253
1219
1204
1287
1283
1250
1250
1240
1227
1201
1203
1222
1264
1225
1217
1246
1239
1341
1311
1249
1245
1309
1269
1284
1319
1226
1305
1274
1254
1298
1276
1304
1208
1323
1307
1269
1316
1359
1310
1311
1303
1355
1324
1390
1352
1366
1409
1364
1382
1361
1356
1461
1335
1494
1440
1512
1603
1539
1570
1643
1645
1680
1658
1741
1771
1794
1781
1877
1878
1946
2002
1990
2066
2140
2195
2225
2336
2367
2475
2636
2677
2840
3010
3149
3165
3290
3257
3357
3526
3640
3703
3685
3878
3902
3712
3899
3837
3889
3826
3833
3635
3530
3339
3271
3223
3102
2864
2762
2770
2610
2591
2458
2303
2342
2218
2149
2027
2048
1905
1908
1854
1879
1809
1757
1765
1750
1674
1637
1581
1617
1535
1529
1408
1451
1552
1408
1451
1439
1346
1379
1406
1340
1438
1371
1341
1410
1397
1408
1362
1368
1281
1343
1338
1346
1294
1351
1334
1285
1311
1282
1263
1306
1304
1362
1316
1234
1277
1312
1205
1239
1241
1288
1315
1233
1248
1256
1293
1185
1277
1210
1198
1207
1230
1230
1235
1259
1257
1253
1246
1277
1252
1239
1273
1222
1284
1211
1300
1178
1243
1211
1214
1253
1241
1186
1259
1261
1270
1276
1258
1285
1222
1214
1311
1236
1230
1214
1265
1184
1234
1261
1283
1245
1299
1287
1220
1262
1276
1270
1232
1212
1223
1262
1296
1225
1223
1311
1292
1241
1325
1223
1304
1184
1227
1200
1254
1222
1205
1247
1253
1255
1330
1217
1256
1265
1205
1249
1237
1230
1311
1221
1258
1288
1277
1306
1261
1225
1298
1257
1294
1242
1246
1271
1354
1293
1289
1276
1273
1193
1315
1289
1271
1208
1288
1270
1315
1313
1288
1237
1249
1273
1347
1290
1295
1254
1297
1250
1291
1282
1269
1316
1312
1279
1308
1319
1309
1249
1292
1299
1338
1248
1311
1306
1244
1302
1307
1291
1352
1286
1311
1284
1350
1313
1238
1306
1312
1274
1276
1310
1346
1316
1298
1378
1339
1365
1351
1310
1278
1256
1295
1307
1340
1366
1296
1368
1252
1291
1332
1211
1364
1335
1319
1328
1297
1341
1350
1285
1341
1324
1368
1347
1346
1362
1314
1309
1363
1317
1322
1309
1343
1340
1352
1364
1371
1296
1279
1351
1336
1399
1403
1322
1298
1298
1371
1324
1358
1298
1384
1345
1378
1325
1367
1363
1339
1369
1334
1310
1350
1380
1378
1374
1408
1393
1352
1467
1415
1343
1292
1354
1352
1379
1303
1436
1444
1411
1327
1345
1398
1369
1415
1341
1320
1416
1376
1392
1377
1442
1411
1406
1378
1410
1411
1458
1449
1372
1398
1487
1338
1378
1337
1376
1397
1372
1426
1466
1488
1438
1434
1365
1365
1426
1429
1448
1384
1460
1486
1386
1349
1451
1410
1420
1460
1484
1440
1493
1448
1484
1370
1568
1486
1463
1419
1452
1454
1496
1470
1413
1434
1369
1451
1513
1429
1477
1412
1438
1451
1461
1478
1466
1431
1486
1406
1430
1509
1478
1477
1499
1473
1517
1426
1536
1482
1470
1558
1479
1534
1438
1545
1477
1530
1517
1504
1479
1430
1461
1566
1474
1513
1473
1445
1480
1471
1517
1486
1510
1523
1552
1524
1502
1541
1460
1493
1525
1501
1507
1531
1492
1576
1599
1483
1408
1501
1509
1490
1548
1540
1491
1499
1584
1556
1539
1545
1481
1544
1545
1591
1518
1636
1614
1468
1574
1536
1569
1520
1614
1602
1599
1583
1593
1605
1568
1539
1584
1562
1539
1525
1539
1531
1573
1535
1627
1561
1625
1527
1538
1560
1561
1587
1556
1536
1507
1579
1667
1545
1561
1568
1580
1531
1625
1570
1491
1629
1503
1569
1494
1592
1596
1622
1554
1617
1613
1581
1628
1596
1640
1584
1591
1575
1580
1618
1604
1604
1601
1570
1597
1558
1590
1596
1590
1610
1569
1653
1686
1610
1667
1567
1611
1565
1585
1595
1643
1601
1555
1621
1607
1615
1525
1591
1613
1613
1585
1602
1626
1647
1673
1649
1614
1608
1609
1604
1682
1691
1719
1666
1648
1636
1652
1637
1638
1641
1592
1628
1625
1632
1652
1553
1590
1643
1563
1661
1683
1629
1637
1564
1682
1635
1718
1596
1619
1585
1604
1596
1622
1677
1607
1676
1626
1619
1585
1608
1719
1618
1641
1670
1603
1701
1583
1685
1642
1684
1717
1578
1676
1659
1643
1632
1641
1657
1639
1678
1639
1605
1599
1659
1682
1661
1635
1637
1674
1599
1664
1733
1635
1690
1688
1681
1640
1704
1716
1627
1728
1613
1718
1634
1642
1586
1739
1731
1722
1689
1651
1658
1694
1705
1738
1683
1706
1696
1780
1684
1657
1710
1702
1640
1651
1758
1759
1709
1746
1703
1715
1747
1666
1680
1681
1706
1679
1745
1689
1738
1725
1728
1696
1671
1771
1784
1611
1637
1652
1732
1642
1722
1650
1748
1717
1607
1721
1761
1697
1674
1692
1690
1678
1744
1696
1651
1731
1749
1739
1679
1654
1697
1644
1769
1714
1682
1655
1700
1705
1683
1770
1675
1753
1692
1740
1770
1715
1641
1734
1718
1709
1809
1705
1700
1757
1727
1695
1714
1695
1739
1717
1762
1789
1741
1747
1802
1791
1760
1728
1735
1784
1826
1841
1772
1845
1782
1819
1852
1898
1853
1905
1936
1910
1800
1918
1884
1892
1907
1795
1885
1896
1889
1900
1892
1815
1874
1822
1830
1904
1866
1830
1893
1868
1813
1875
1926
1974
1864
1949
1900
1892
1966
1939
1924
2008
1998
1971
2057
2060
2047
2118
2143
2203
2255
2167
2356
2422
2469
2620
2726
2922
2934
2883
3114
3182
3307
3291
3296
3351
3373
3188
3136
3105
2940
2704
2650
2647
2495
2443
2333
2293
2313
2192
2147
2041
2103
2023
1968
1988
1890
1993
1924
1893
1851
1858
1817
1852
1856
1846
1870
1829
1867
1839
1717
1738
1732
1768
1772
1773
1805
1801
1810
1686
1841
1767
1748
1796
1720
1722
1748
1658
1741
1718
1753
1688
1693
1767
1723
1773
1785
1723
1784
1764
1704
1680
1759
1716
1691
1715
1723
1720
1747
1724
1665
1663
1720
1682
1749
1667
1652
1721
1713
1730
1720
1738
1734
1686
1745
1769
1628
1607
1689
1589
1701
1673
1639
1689
1709
1675
1675
1641
1705
1675
1662
1632
1608
1730
1710
1664
1664
1749
1699
1785
1725
1718
1740
1805
1804
1659
1733
1811
1766
1769
1783
1758
1769
1773
1746
1720
1840
1841
1784
1747
1732
1819
1747
1643
1717
1739
1686
1638
1696
1724
1724
1649
1685
1803
1736
1726
1708
1697
1710
1715
1595
1649
1696
1648
1648
1684
1655
1645
1681
1678
1667
1679
1628
1622
1688
1573
1626
1679
1685
1658
1676
1686
1629
1631
1546
1596
1579
1615
1650
1600
1606
1604
1571
1622
1588
1580
1619
1634
1610
1571
1582
1583
1540
1601
1673
1620
1634
1547
1650
1557
1640
1537
1639
1623
1555
1655
1634
1591
1588
1650
1596
1650
1540
1667
1618
1564
1569
1628
1628
1620
1628
1657
1549
1593
1635
1691
1653
1636
1589
1536
1671
1673
1680
1592
1629
1623
1629
1603
1648
1660
1673
1574
1616
1530
1645
1626
1679
1620
1585
1675
1670
1569
1614
1633
1647
1566
1641
1661
1581
1641
1596
1671
1619
1618
1605
1578
1553
1612
1590
1575
1583
1587
1575
1614
1571
1540
1608
1627
1597
1665
1601
1565
1567
1580
1612
1525
1645
1613
1524
1611
1560
1636
1581
1591
1583
1596
1627
1620
1682
1577
1574
1578
1575
1634
1633
1626
1665
1640
1626
1637
1607
1597
1602
1596
1620
1622
1670
1633
1583
1668
1646
1656
1659
1712
1701
1721
1695
1694
1678
1668
1665
1736
1752
1641
1629
1696
1601
1602
1661
1583
1642
1639
1566
1640
1573
1630
1583
1701
1648
1644
1608
1664
1589
1634
1575
1637
1663
1546
1726
1632
1672
1680
1599
1628
1657
1607
1683
1585
1683
1611
1649
1620
1619
1683
1613
1659
1705
1579
1749
1735
1683
1620
1704
1684
1733
1658
1714
1714
1719
1728
1747
1736
1692
1701
1725
1727
1684
1666
1729
1709
1751
1747
1721
1618
1685
1686
1648
1608
1622
1604
1702
1629
1675
1666
1661
1564
1677
1607
1629
1628
1675
1740
1715
1664
1705
1784
1705
1696
1765
1758
1787
1750
1827
1892
1891
2067
2230
2436
2500
2947
3108
3413
3854
4116
4495
4802
4895
4629
4433
3802
3691
3400
3100
2682
2486
2236
1981
1964
1855
1846
1820
1807
1762
1735
1693
1638
1736
1794
1766
1705
1703
1641
1707
1741
1664
1703
1686
1680
1581
1650
1595
1668
1581
1642
1663
1639
1669
1641
1643
1563
1660
1625
1618
1611
1619
1723
1640
1622
1709
1577
1604
1616
1569
1606
1674
1640
1612
1655
1624
1593
1638
1558
1595
1590
1649
1626
1558
1677
1578
1644
1656
1597
1611
1650
1612
1607
1689
1595
1549
1603
1620
1586
1635
1653
1659
1599
1564
1513
1564
1644
1522
1603
1599
1616
1515
1632
1651
1669
1609
1607
1574
1613
1598
1604
1632
1609
1622
1624
1673
1631
1631
1650
1590
1631
1673
1653
1655
1682
1662
1639
1660
1687
1585
1650
1632
1630
1631
1602
1621
1606
1633
1676
1599
1669
1650
1680
1628
1604
1655
1624
1666
1618
1557
1593
1703
1687
1655
1681
1665
1597
1633
1610
1576
1619
1646
1677
1669
1612
1684
1636
1712
1644
1650
1707
1664
1641
1653
1593
1698
1638
1608
1623
1647
1640
1647
1704
1620
1615
1631
1742
1676
1607
1653
1660
1733
1665
1756
1722
1717
1732
1757
1820
1801
1808
1869
1830
1881
1827
1836
1876
1872
1874
1892
1826
1828
1851
1752
1783
1937
1912
1930
1893
1793
1797
1701
1804
1772
1837
1677
1768
1764
1730
1694
1734
1740
1716
1604
1705
1755
1715
1760
1685
1673
1796
1760
1699
1750
1769
1712
1794
1750
1863
1733
1844
1791
1804
1834
1894
1861
1887
1834
1818
1896
1869
1824
1854
1913
1959
1908
2007
1902
1948
1941
1996
1929
1942
1884
1783
1923
1850
1876
1794
1779
1805
1778
1806
1836
1829
1875
1739
1805
1762
1778
1761
1811
1794
1690
1721
1817
1746
1724
1765
1789
1764
1738
1796
1804
1865
1801
1781
1818
1789
1793
1812
1729
1751
1743
1800
1768
1810
1820
1827
1748
1782
1760
1743
1809
1717
1745
1755
1739
1871
1797
1765
1748
1835
1807
1948
1875
1997
1898
1851
1944
1955
1919
1967
2037
2036
2085
2126
2147
2166
2219
2263
2307
2313
2371
2286
2343
2221
2304
2267
2265
2249
2128
2161
2055
2037
2052
2145
2070
2024
2016
2054
2028
2002
2009
2000
2014
1928
2001
1986
1950
1956
2060
2039
1935
2077
2071
2104
2099
2117
2319
2294
2339
2363
2339
2374
2345
2365
2334
2418
2372
2368
2405
2372
2356
2358
2331
2388
2435
2330
2357
2408
2400
2470
2579
2548
2583
2517
2610
2708
2675
2691
2842
2794
2832
2945
2896
2947
3097
3093
3021
3181
3290
3268
3344
3426
3556
3567
3727
4042
4097
4314
4647
5034
5424
5848
6131
6518
6775
6973
6818
6674
6601
6324
6213
5814
5438
5021
4381
4008
3796
3545
3315
3039
2845
2706
2599
2536
2393
2404
2402
2244
2408
2271
2244
2243
2231
2245
2227
2238
2164
2154
2174
2160
2131
2207
2146
2158
2145
2129
2037
2134
2117
2140
2125
2125
2106
2010
1993
2082
1979
2060
2031
2116
2035
2042
2055
1980
2018
2031
2095
2019
2004
2046
2045
2074
2024
2089
2077
2088
1976
1997
2138
2083
2011
2119
2109
1962
2062
2119
2109
2083
2067
2119
2127
2122
2058
2012
2138
2258
2207
2244
2304
2253
2325
2371
2344
2390
2416
2551
2630
2732
2843
3117
3357
3741
4272
4674
5454
6082
7003
8540
10422
11808
13261
14899
16447
18150
19807
20631
19075
16295
14339
12633
11866
10940
10119
8761
6892
5664
4592
3981
3559
3339
3389
3171
3264
3370
3370
3236
3317
3340
3388
3450
3437
3472
3381
3512
3377
3472
3375
3280
3387
3312
3321
3328
3291
3252
3184
3118
3256
3071
3086
2999
2892
2870
2892
2774
2823
2724
2662
2634
2524
2529
2498
2455
2379
2347
2450
2327
2363
2311
2303
2349
2342
2325
2307
2299
2361
2394
2247
2223
2405
2434
2387
2444
2395
2478
2450
2418
2429
2396
2365
2371
2458
2359
2407
2405
2401
2367
2386
2339
2364
2306
2352
2230
2240
2239
2217
2280
2142
2295
2252
2283
2246
2261
2317
2216
2261
2356
2207
2320
2295
2289
2295
2270
2302
2333
2245
2277
2328
2300
2254
2251
2193
2311
2200
2269
2187
2280
2237
2266
2145
2119
2307
2229
2236
2182
2183
2167
2183
2181
2156
2238
2152
2256
2230
2275
2186
2198
2208
2190
2130
2211
2225
2335
2253
2256
2277
2238
2295
2284
2240
2305
2251
2237
2285
2223
2230
2284
2222
2410
2287
2386
2181
2277
2269
2402
2405
2368
2396
2435
2420
2431
2493
2418
2472
2589
2593
2737
2703
2708
2686
2821
2804
2815
2881
3051
3183
3168
3373
3447
3454
3659
3883
4184
4377
4585
4948
5422
5629
6262
6819
7358
8081
8781
9526
10409
11369
12203
13224
13821
14560
15067
15227
15164
14686
13927
13281
12309
11955
11017
10347
9534
8633
7949
7118
6617
6177
5660
5386
5219
4894
4761
4583
4517
4491
4488
4349
4481
4444
4610
4675
4724
4955
5224
5256
5411
5453
5508
5573
5500
5173
4975
4771
4841
4668
4537
4432
4219
4088
4140
3973
3853
3759
3668
3535
3582
3491
3551
3587
3526
3402
3379
3499
3417
3326
3414
3441
3358
3381
3348
3452
3392
3339
3429
3334
3420
3498
3568
3526
3646
3699
3793
3711
3813
3978
4101
4302
4283
4452
4602
4807
4881
5048
5361
5446
5706
5876
6283
6358
6601
6845
7172
7476
7722
7867
7986
8185
8294
8204
8390
8001
7653
7507
7336
6774
6679
6125
5987
5719
5319
5031
4852
4555
4360
4150
3980
3979
3754
3592
3493
3362
3212
3207
3156
3077
2998
2930
2943
2942
2819
2853
2791
2673
2651
2748
2691
2694
2679
2654
2672
2536
2604
2495
2484
2458
2478
2500
2553
2422
2462
2434
2366
2346
2412
2407
2465
2458
2389
2393
2463
2394
2398
2444
2386
2319
2455
2427
2513
2540
2416
2407
2475
2503
2392
2410
2448
2426
2423
2436
2357
2465
2355
2383
2409
2376
2296
2345
2359
2329
2386
2444
2417
2403
2462
2356
2429
2472
2433
2467
2458
2486
2549
2472
2556
2537
2509
2642
2483
2624
2694
2686
2680
2809
2827
2905
2979
2929
3019
3186
3285
3418
3502
3581
3868
3947
4119
4233
4397
4346
4183
4236
4052
3873
3915
3969
3896
3879
3766
3723
3631
3705
3635
3675
3614
3845
3653
3833
3883
3903
3908
3961
4135
4125
4252
4391
4399
4455
4620
4858
4725
4979
5155
5340
5503
5745
6088
6159
6464
6603
6889
6872
6948
6938
6970
7159
6920
6746
6678
6538
6447
6242
6300
5895
5673
5557
5497
5378
5216
4930
4938
4774
4596
4395
4344
4369
4171
3956
3990
3900
3735
3664
3624
3532
3448
3539
3497
3381
3266
3361
3290
3214
3132
3117
3122
3102
3041
3053
2987
2864
2964
2954
2951
2899
2886
2936
2938
2849
2813
2809
2875
2784
2785
2824
2802
2857
2831
2821
2842
2774
2766
2741
2731
2834
2760
2648
2698
2691
2726
2814
2758
2843
2839
2754
2944
2835
2869
2921
2981
3024
3009
3025
3068
3094
3087
3082
3032
3167
3061
3070
3065
3143
2960
2801
2909
2759
2788
2685
2704
2683
2617
2595
2544
2490
2483
2413
2395
2413
2391
2310
2372
2373
2360
2298
2322
2271
2250
2258
2179
2203
2269
2187
2179
2182
2203
2146
2111
2175
2071
2045
2107
2148
2006
2039
2022
1918
2026
1988
1962
1918
1942
1945
1876
1951
1835
1886
2033
1914
1930
1891
1848
1844
1860
1855
1924
1833
1753
1916
1852
1823
1833
1809
1814
1848
1773
1823
1800
1761
1806
1841
1818
1774
1760
1768
1847
1850
1742
1821
1731
1750
1677
1783
1768
1718
1742
1738
1768
1748
1776
1701
1741
1792
1775
1824
1838
1775
1719
1720
1754
1741
1723
1729
1738
1723
1726
1753
1708
1731
1732
1801
1783
1807
1762
1714
1793
1715
1795
1754
1741
1708
1720
1751
1718
1710
1686
1762
1726
1724
1719
1693
1751
1717
1661
1679
1694
1779
1745
1673
1695
1723
1745
1685
1744
1685
1707
1677
1693
1696
1659
1655
1623
1659
1656
1704
1643
1656
1673
1674
1754
1729
1659
1714
1634
1668
1783
1696
1725
1742
1588
1640
1647
1646
1675
1737
1658
1710
1677
1644
1644
1708
1669
1711
1640
1699
1659
1711
1690
1618
1636
1696
1778
1597
1733
1694
1682
1673
1669
1683
1680
1695
1672
1615
1718
1745
1667
1749
1693
1667
1704
1609
1674
1689
1668
1695
1734
1672
1698
1706
1758
1648
1760
1771
1746
1771
1731
1768
1819
1785
1776
1852
1745
1820
1830
1812
1888
1862
1944
1847
1868
1860
1964
1877
1940
1938
1936
1918
2044
2158
2143
2189
2145
2240
2262
2294
2362
2343
2504
2460
2502
2501
2558
2558
2695
2638
2616
2605
2628
2574
2577
2557
2617
2598
2560
2503
2416
2488
2409
2302
2275
2362
2152
2266
2184
2215
2071
2064
2010
2008
2088
2096
2100
2030
2046
2017
1932
2010
2061
2047
2114
2138
2105
2108
2132
2187
2116
2008
2106
2074
2043
1945
1988
1951
1946
1943
1865
1833
1853
1772
1881
1774
1857
1802
1842
1829
1789
1832
1817
1926
1881
1841
1844
1774
1766
1714
1718
1721
1692
1758
1722
1723
1725
1680
1803
1801
1739
1845
1894
1991
2085
2132
2239
2312
2550
2732
2967
3138
3201
3120
2612
2456
2227
2223
2277
2284
2407
2471
2262
2246
1924
1798
1827
1742
1753
1735
1826
1826
1787
1799
1770
1902
1813
1888
1857
1910
1949
1921
2021
2050
1970
2086
2095
2107
2165
2246
2165
2206
2261
2205
2269
2231
2272
2243
2210
2276
2202
2172
2133
2049
2006
1994
1998
1971
1973
1840
1881
1813
1854
1765
1782
1740
1699
1660
1682
1645
1723
1621
1671
1654
1611
1574
1613
1638
1570
1574
1576
1561
1697
1515
1516
1500
1528
1510
1508
1497
1531
1542
1465
1508
1529
1460
1452
1418
1448
1486
1465
1501
1594
1479
1466
1516
1424
1440
1444
1474
1439
1391
1419
1457
1429
1455
1464
1419
1420
1478
1454
1383
1413
1372
1397
1370
1469
1374
1475
1462
1432
1376
1371
1384
1383
1365
1392
1379
1418
1376
1362
1397
1438
1402
1397
1464
1396
1421
1401
1383
1400
1379
1496
1369
1429
1363
1397
1427
1352
1401
1457
1325
1407
1410
1431
1363
1395
1356
1455
1392
1371
1424
1429
1394
1444
1393
1476
1421
1461
1399
1434
1493
1508
1466
1474
1405
1535
1467
1492
1592
1535
1500
1493
1544
1603
1709
1585
1689
1764
1857
1875
2088
1945
2035
2125
2132
2152
2053
1995
1920
1958
1968
1885
1894
1855
1878
1886
1816
1739
1775
1735
1631
1673
1712
1650
1588
1602
1547
1602
1682
1559
1626
1626
1678
1631
1744
1726
1655
1742
1742
1831
1803
1732
1872
1776
1780
1816
1849
1878
1862
1912
1953
1848
1985
2030
2011
1952
2037
1982
2098
2043
2057
2135
2057
2096
2101
2081
2107
2156
2128
2235
2211
2294
2293
2305
2431
2580
2525
2541
2804
2803
2852
3002
3087
3043
3168
3112
3134
3103
2992
2715
2652
2557
2575
2597
2584
2604
2587
2529
2488
2357
2269
2312
2289
2366
2326
2297
2295
2335
2371
2319
2487
2475
2442
2435
2538
2458
2382
2570
2467
2459
2434
2403
2437
2342
2361
2449
2378
2336
2221
2246
2197
2219
2116
2115
2053
1973
1919
2004
1969
1929
1945
1827
1782
1904
1785
1757
1755
1692
1734
1722
1733
1675
1690
1678
1635
1617
1655
1705
1685
1746
1749
1926
1864
1941
1921
2031
2125
2049
1923
1903
1765
1743
1702
1692
1784
1655
1761
1707
1672
1551
1531
1581
1534
1437
1481
1413
1441
1435
1508
1435
1447
1430
1404
1423
1497
1519
1425
1478
1434
1430
1384
1424
1486
1494
1452
1533
1524
1584
1578
1635
1826
1829
1821
1917
1935
1997
2012
2089
2031
1987
1863
1807
1762
1721
1743
1675
1707
1723
1654
1600
1584
1506
1434
1396
1355
1374
1302
1339
1302
1300
1309
1374
1246
1322
1295
1261
1291
1300
1276
1316
1286
1315
1368
1326
1301
1351
1375
1332
1382
1436
1514
1465
1530
1503
1474
1478
1509
1475
1494
1462
1440
1486
1425
1431
1359
1424
1434
1374
1380
1367
1303
1354
1325
1317
1300
1341
1302
1321
1342
1346
1305
1261
1277
1241
1262
1368
1300
1360
1304
1296
1324
1313
1338
1385
1429
1396
1404
1392
1333
1388
1347
1345
1411
1392
1389
1396
1446
1448
1510
1480
1518
1465
1518
1507
1559
1647
1605
1616
1665
1710
1667
1788
1836
1882
1889
2055
2092
2059
2211
2272
2477
2477
2472
2627
2553
2661
2627
2698
2618
2629
2703
2556
2599
2555
2598
2571
2422
2513
2355
2368
2314
2357
2292
2217
2242
2146
2077
2100
2235
2237
2327
2383
2408
2375
2519
2552
2545
2424
2505
2330
2130
2104
2014
2037
2064
2029
2094
1867
1970
1930
1804
1725
1685
1617
1643
1620
1548
1507
1573
1557
1480
1570
1506
1531
1500
1429
1503
1468
1447
1404
1437
1398
1405
1376
1414
1384
1347
1414
1424
1394
1481
1381
1490
1439
1405
1457
1466
1427
1509
1407
1398
1616
1499
1465
1442
1464
1507
1583
1592
1501
1613
1689
1680
1724
1776
1918
1880
1971
2003
2081
1972
2117
1978
2122
1987
2096
2044
2201
2151
2218
2378
2337
2304
2195
2154
2227
2135
2043
2150
2130
2126
2098
2229
2134
2157
2181
2052
2076
2155
2121
2133
2085
2106
2117
2163
2037
2052
2023
2098
1991
1978
1914
2158
1987
1987
1965
2031
1990
2043
1986
1937
1880
1974
1922
1938
1904
1883
1845
1918
1875
1833
1843
1913
1880
1778
1756
1788
1769
1737
1751
1702
1689
1644
1612
1652
1627
1572
1592
1618
1565
1584
1512
1580
1480
1495
1406
1497
1503
1465
1474
1487
1415
1395
1373
1424
1419
1442
1425
1444
1464
1424
1393
1413
1419
1463
1382
1384
1429
1367
1405
1445
1397
1442
1395
1384
1386
1413
1429
1431
1377
1474
1399
1497
1524
1437
1454
1437
1375
1481
1454
1426
1405
1470
1489
1466
1492
1534
1517
1489
1491
1484
1515
1545
1461
1420
1507
1508
1507
1544
1463
1512
1417
1567
1469
1552
1535
1501
1542
1565
1592
1536
1636
1603
1633
1687
1666
1789
1763
1730
1767
1754
1810
1811
1838
1884
1968
1993
2080
1985
2092
2183
2151
2240
2264
2315
2249
2312
2420
2498
2561
2587
2673
2711
2746
2861
2927
2952
2931
2946
2900
2829
2944
2910
2797
2807
2846
2672
2743
2609
2552
2649
2558
2519
2486
2460
2437
2369
2381
2237
2267
2215
2182
2146
2014
2024
1977
1844
1837
1835
1761
1750
1845
1830
1735
1631
1662
1641
1633
1569
1535
1584
1504
1540
1578
1615
1656
1612
1651
1733
1753
1812
1914
1944
1908
1930
1923
1781
1755
1627
1521
1521
1555
1581
1603
1622
1570
1618
1564
1482
1426
1350
1377
1315
1307
1345
1239
1308
1233
1218
1316
1235
1305
1277
1279
1297
1290
1286
1195
1280
1338
1298
1378
1260
1326
1281
1219
1320
1267
1283
1268
1349
1303
1292
1245
1303
1245
1233
1300
1249
1310
1296
1327
1326
1286
1338
1329
1279
1290
1313
1318
1289
1319
1355
1321
1285
1275
1232
1309
1295
1297
1308
1371
1327
1316
1226
1272
1291
1219
1255
1228
1282
1331
1239
1322
1272
1279
1285
1334
1283
1380
1265
1255
1390
1286
1360
1288
1332
1299
1316
1274
1274
1279
1283
1255
1242
1276
1311
1320
1314
1337
1227
1276
1278
1286
1356
1350
1420
1362
1381
1407
1467
1448
1446
1402
1476
1418
1474
1503
1592
1565
1617
1554
1483
1506
1519
1468
1481
1479
1565
1413
1454
1424
1405
1392
1364
1368
1476
1405
1288
1337
1308
1338
1292
1254
1307
1242
1248
1265
1280
1222
1201
1173
1252
1227
1268
1195
1236
1240
1201
1204
1224
1177
1166
1271
1155
1212
1239
1185
1218
1147
1172
1169
1248
1200
1177
1234
1303
1174
1199
1230
1207
1211
1189
1172
1203
1243
1280
1246
1179
1209
1226
1180
1224
1326
1259
1290
1299
1294
1274
1316
1307
1315
1339
1306
1313
1284
1302
1320
1377
1276
1395
1338
1348
1393
1317
1408
1341
1359
1403
1308
1353
1345
1330
1371
1356
1463
1387
1420
1455
1524
1535
1584
1476
1655
1742
1759
1654
1772
1689
1608
1672
1570
1555
1567
1579
1616
1584
1609
1561
1633
1620
1550
1601
1532
1543
1633
1671
1679
1765
1833
1870
1785
1912
1850
1797
1827
1751
1699
1690
1678
1591
1645
1562
1664
1658
1635
1593
1632
1562
1497
1498
1490
1444
1494
1518
1444
1425
1489
1486
1532
1523
1550
1494
1556
1561
1584
1600
1600
1590
1632
1650
1584
1639
1704
1678
1745
1853
1844
1842
1929
1989
1902
1938
1989
1983
2049
2105
2246
2187
2244
2299
2389
2511
2576
2683
2838
2862
3093
3201
3347
3549
3737
3957
4144
4320
4492
4607
4768
4807
4978
4741
4822
4864
4699
4466
4626
4427
4469
4315
4224
4142
4203
4133
3887
3819
3728
3566
3426
3320
3107
2995
2989
2814
2686
2678
2702
2515
2548
2496
2388
2413
2346
2263
2282
2193
2229
2131
2207
2241
2211
2206
2235
2137
2210
2181
2279
2265
2279
2216
2251
2245
2279
2241
2297
2322
2406
2478
2454
2554
2786
2865
2969
3377
3588
3974
4157
4494
4653
4858
4667
4332
3637
3260
3028
2852
2850
2787
2771
2823
3026
3115
2963
2860
2708
2473
2162
1930
1822
1757
1713
1525
1523
1461
1432
1428
1326
1346
1325
1355
1365
1318
1295
1315
1329
1319
1315
1295
1279
1297
1279
1285
1278
1298
1272
1284
1296
1221
1268
1293
1289
1259
1226
1230
1181
1151
1209
1236
1247
1273
1276
1165
1210
1204
1179
1262
1198
1205
1109
1201
1197
1154
1146
1187
1192
1117
1183
1211
1182
1125
1120
1133
1128
1185
1151
1155
1083
1137
1140
1110
1157
1158
1111
1231
1149
1154
1150
1190
1188
1120
1108
1102
1150
1095
1126
1084
1155
1093
1110
1191
1113
1130
1123
1132
1076
1122
1138
1137
1098
1087
1076
1136
1169
1178
1140
1096
1090
1147
1112
1054
1085
1147
1086
1150
1077
1052
1091
1087
1098
1076
1114
1107
1064
1160
1040
1063
1070
1086
1105
1080
1052
1088
1093
1051
1060
1174
1086
1124
1025
1123
1075
1089
1029
1033
1027
1125
1045
1117
1057
1061
1023
1054
1088
1060
1099
1075
1048
1102
1057
1049
1076
1078
1160
1095
1089
1144
1179
1125
1240
1138
1172
1250
1271
1293
1298
1286
1303
1330
1385
1366
1361
1335
1384
1358
1300
1318
1296
1451
1392
1408
1425
1314
1351
1355
1271
1293
1278
1293
1226
1154
1200
1185
1141
1158
1166
1202
1168
1184
1141
1113
1176
1089
1089
1055
1167
1106
1102
1113
1170
1109
1075
1095
1178
1118
1172
1121
1236
1188
1182
1203
1259
1201
1297
1245
1265
1266
1352
1320
1323
1342
1348
1386
1390
1383
1314
1338
1362
1369
1340
1418
1348
1251
1341
1315
1267
1306
1269
1314
1265
1303
1239
1228
1200
1187
1182
1273
1249
1176
1126
1176
1151
1104
1156
1190
1118
1148
1113
1182
1127
1152
1149
1120
1184
1126
1108
1171
1164
1099
1133
1095
1138
1110
1133
1124
1089
1135
1109
1091
1106
1148
1164
1206
1151
1163
1155
1136
1106
1181
1159
1196
1170
1112
1116
1187
1194
1263
1215
1223
1158
1158
1176
1225
1168
1121
1279
1227
1127
1226
1163
1213
1165
1143
1233
1170
1176
1214
1147
1165
1217
1161
1172
1137
1114
1107
1100
1182
1093
1161
1188
1121
1174
1161
1120
1059
1112
1037
1076
1058
1156
1113
1070
1126
1144
1035
1091
1158
1139
1085
1204
1195
1098
1112
1064
1100
1124
1099
1108
1090
1162
1115
1058
1073
1080
1105
1136
1128
1084
1188
1189
1191
1154
1117
1184
1175
1164
1170
1146
1265
1274
1181
1220
1204
1189
1248
1259
1177
1266
1285
1246
1249
1324
1328
1308
1419
1362
1347
1392
1475
1428
1504
1469
1532
1559
1605
1653
1657
1665
1769
1743
1936
1855
2062
2072
2212
2427
2553
2697
2879
3048
3155
3260
3251
3497
3450
3436
3374
3270
3291
3260
3235
3244
3203
3218
3148
3066
3132
3057
2940
2869
2773
2752
2642
2501
2446
2443
2325
2268
2252
2135
2104
2021
1941
1910
1812
1883
1809
1853
1777
1788
1824
1811
1809
1831
1845
1859
1916
1836
1769
1711
1658
1662
1619
1622
1539
1665
1667
1600
1609
1700
1670
1730
1674
1633
1686
1664
1577
1628
1602
1659
1684
1723
1640
1667
1682
1693
1781
1753
1703
1741
1822
1859
1882
1830
1898
1879
1732
1773
1689
1722
1693
1687
1737
1627
1658
1588
1616
1584
1593
1524
1582
1495
1445
1526
1411
1396
1392
1428
1333
1359
1400
1330
1323
1282
1338
1319
1290
1354
1370
1269
1289
1290
1279
1296
1313
1288
1290
1374
1293
1294
1312
1332
1322
1384
1381
1297
1316
1357
1345
1418
1357
1358
1462
1331
1374
1345
1345
1364
1409
1384
1383
1426
1417
1343
1354
1365
1351
1407
1372
1448
1402
1455
1433
1388
1413
1526
1498
1490
1526
1582
1532
1568
1596
1679
1631
1649
1687
1747
1651
1787
1703
1835
1704
1831
1799
1849
1777
1854
1736
1784
1756
1761
1760
1809
1759
1721
1715
1679
1706
1559
1704
1587
1533
1633
1503
1563
1548
1432
1420
1472
1488
1364
1422
1304
1269
1371
1334
1273
1334
1310
1241
1298
1324
1203
1228
1223
1243
1177
1202
1198
1274
1235
1233
1243
1188
1217
1242
1175
1180
1157
1139
1179
1143
1192
1258
1131
1140
1250
1254
1253
1224
1226
1303
1269
1194
1284
1218
1257
1197
1186
1232
1194
1294
1096
1188
1219
1178
1183
1164
1171
1162
1105
1117
1078
1135
1105
1090
1150
1100
1084
1135
1078
1131
1142
1117
1055
1116
1069
967
1061
1037
1085
1050
1108
1015
1002
972
1051
1051
1049
956
1016
1013
1042
969
943
1019
1007
1002
981
956
996
969
944
956
982
927
937
991
958
927
945
960
935
967
990
980
956
914
993
959
950
944
907
931
961
969
947
994
923
962
949
967
949
1021
950
987
998
977
952
982
918
997
1019
921
935
949
941
983
978
973
1038
997
1005
989
994
1010
1015
978
971
989
1005
1006
1012
984
962
1008
986
1054
966
1007
1015
1030
949
1041
1071
1025
1073
1027
1022
1035
1033
1070
1046
1074
1091
1102
1099
1030
1085
1075
1097
1140
1134
1044
1041
1144
1106
1087
1042
1059
1047
1065
1147
1068
1000
1014
1027
1068
1066
1034
1086
1013
1050
1028
1021
1009
997
1034
971
971
1037
992
1012
986
1013
1044
1038
1097
987
1024
1041
996
987
1006
1032
1069
1017
1034
1017
1027
987
1010
1068
1008
1030
1073
1066
1045
1044
1070
1029
1111
1104
1149
1117
1196
1113
1169
1208
1228
1180
1177
1244
1234
1272
1234
1256
1327
1301
1353
1335
1384
1457
1446
1478
1563
1564
1644
1643
1770
1927
1975
2169
2328
2519
2714
2870
2916
2992
2889
2761
2518
2334
2167
2080
2011
2036
2015
2088
2039
2180
2281
2264
2284
2331
2243
2116
1939
1823
1695
1649
1610
1538
1556
1456
1459
1396
1472
1386
1318
1258
1333
1233
1192
1259
1284
1251
1181
1209
1216
1180
1174
1116
1218
1200
1143
1197
1188
1131
1093
1170
1115
1192
1172
1190
1143
1240
1180
1245
1180
1267
1250
1292
1292
1321
1316
1364
1354
1397
1283
1358
1366
1241
1255
1269
1246
1277
1211
1242
1194
1153
1290
1246
1245
1196
1143
1187
1108
1093
1058
1060
1119
1035
1095
1062
1011
1088
1017
1026
1003
988
1033
1122
1006
1021
973
1021
1021
1053
997
1028
989
1033
981
1028
987
1003
975
993
975
951
989
1066
991
949
959
946
946
921
948
997
972
950
968
964
960
954
944
952
983
976
945
968
972
948
981
1001
933
1026
980
994
943
929
912
999
969
988
990
969
1025
976
969
993
995
981
974
925
1041
1017
954
978
1063
967
1021
995
938
992
959
977
962
944
970
946
915
939
902
886
912
941
929
920
939
967
889
928
986
964
948
893
923
896
894
956
899
992
915
971
905
954
967
902
948
916
1006
856
899
947
924
935
1056
995
976
981
976
934
969
946
909
939
959
921
886
944
912
943
892
876
947
929
864
902
887
908
913
868
836
899
895
855
856
908
786
838
848
814
868
824
865
841
843
873
833
858
815
797
824
870
846
840
852
855
834
845
884
841
810
846
851
858
837
866
823
815
852
853
876
821
837
941
807
915
914
816
928
893
850
840
858
979
886
925
874
855
935
880
906
820
852
865
821
831
827
864
835
777
887
869
877
894
883
895
881
837
868
849
803
824
841
887
850
869
875
846
848
864
851
815
845
825
836
819
885
846
837
868
829
803
858
844
869
825
840
864
838
815
849
894
874
889
881
902
874
871
871
878
886
852
872
915
879
876
900
894
908
877
880
869
955
867
886
874
859
867
937
967
977
955
957
949
937
1034
1020
1116
1121
1115
1145
1142
1146
1090
1064
1024
998
954
975
1003
982
963
906
1011
1018
1037
1002
1009
1054
1023
1043
955
979
928
890
941
977
960
969
984
936
968
902
933
951
974
939
900
956
945
1013
992
963
996
992
959
1013
993
1041
1052
1032
1031
1064
1017
1012
1051
1131
1102
1077
1109
1036
1138
1077
1141
1145
1223
1140
1200
1203
1240
1284
1311
1208
1294
1206
1297
1261
1269
1270
1307
1259
1204
1276
1351
1233
1274
1313
1329
1183
1270
1219
1271
1250
1233
1260
1237
1178
1196
1183
1219
1117
1167
1130
1126
1181
1179
1204
1136
1129
1177
1138
1114
1177
1209
1112
1179
1203
1129
1100
1163
1129
1127
1052
1108
1135
1135
1118
1089
1022
1080
1155
1088
1153
1066
1068
1144
1103
1107
1053
1116
1116
1127
1055
1090
1041
1006
1011
976
1034
1002
1015
949
950
1008
927
956
976
999
999
954
923
975
942
963
964
974
993
950
1041
1033
955
994
987
923
924
923
882
881
847
957
914
924
960
888
836
900
880
937
882
935
911
894
881
912
935
907
952
935
853
896
946
883
924
906
911
916
918
910
892
909
886
917
963
925
910
978
981
986
1013
910
1009
995
1046
1021
1003
1054
1104
1134
1113
1143
1180
1160
1234
1265
1261
1247
1291
1269
1384
1321
1342
1282
1313
1321
1276
1273
1209
1327
1286
1209
1288
1205
1192
1244
1185
1241
1240
1206
1207
1218
1267
1302
1151
1166
1221
1193
1155
1100
1136
1146
1136
1158
1110
1134
1154
1164
1107
1181
1175
1152
1193
1215
1270
1205
1287
1233
1312
1286
1300
1364
1331
1257
1365
1306
1335
1320
1279
1322
1252
1271
1228
1268
1270
1341
1268
1228
1247
1138
1214
1198
1179
1163
1160
1167
1118
1187
1086
1133
1186
1057
1080
998
1004
1022
1076
1026
973
976
1000
951
991
989
1000
966
992
897
937
937
948
888
914
945
949
958
949
954
950
1016
1011
951
997
1018
1082
1036
1044
1050
1171
1279
1276
1451
1620
1575
1738
1702
1733
1678
1458
1371
1277
1225
1140
1166
1126
1114
1188
1143
1213
1242
1291
1335
1434
1503
1349
1375
1380
1327
1294
1205
1216
1191
1214
1246
1228
1344
1350
1440
1494
1646
1787
1976
2138
2238
2234
2330
2052
1851
1832
1634
1568
1498
1528
1565
1583
1706
1752
1894
2025
2159
2273
2360
2436
2385
2153
1922
1832
1755
1521
1446
1414
1376
1405
1401
1465
1375
1381
1394
1492
1543
1470
1500
1415
1356
1310
1234
1152
1210
1089
1087
1123
1095
1124
1168
1133
1176
1113
1105
1094
1048
1073
1064
973
1066
1015
1007
1023
976
996
1002
1033
1029
1047
957
998
985
1038
955
951
957
914
957
887
918
949
926
986
919
890
930
936
901
914
949
932
876
862
920
935
874
879
928
904
879
938
855
875
846
857
927
890
866
896
945
880
873
924
890
885
823
866
875
917
893
928
921
834
927
899
906
899
893
901
896
872
880
892
878
915
855
865
916
897
882
873
928
920
843
898
905
880
837
871
910
857
843
868
856
875
914
881
823
871
888
887
915
916
925
829
885
859
865
894
914
922
920
937
914
901
918
881
891
866
833
897
927
871
919
899
933
872
872
926
919
802
942
880
830
828
868
869
889
888
871
}
	r_exp 2.211676631 r_exp_dash 4.862414682 r_wp 5.57879279 r_wp_dash 12.26508595 r_p 4.399135758 r_p_dash 11.40928662 weighted_Durbin_Watson 0.3319467832 gof 2.522426974
	range 1
	weight_percent_amorphous ~ 0
	original_weight_percent_amorphous ~ 0
	bkg @ 1227.140883 -464.5458835 -58.89019766 96.13524983 -8.912564478 -73.36860008
	start_X  14
	finish_X  62
	LP_Factor( 0)
	One_on_X(@, 365.3854949_LIMIT_MIN_0.0001)
	Specimen_Displacement(@, -0.1342592064)
	Surface_Roughness_Pitschke_et_al(~@, 0.04054522896,, 1_LIMIT_MAX_1)
	Zero_Error(~@, 0)
	Surface_Roughness_Suortti(~, 0,~@, 0)
	Rp 280
	Rs 280
	lpsd_th2_angular_range_degrees  2.947
		lpsd_equitorial_divergence_degrees  1
		lpsd_equitorial_sample_length_mm  22
			lpsd_beam_spill_correct_intensity 1
	_point_detector 0
	Slit_Width( 0.075)
	Divergence( 0.9)
	Variable_Divergence_Shape(~ 12)
	axial_conv 
		filament_length  12_LIMIT_MIN_5 min =5; max =20;
		sample_length  25_LIMIT_MIN_5 min =5; max =20;
		receiving_slit_length  16_LIMIT_MIN_5 min =5; max =20;
		primary_soller_angle  2.5_LIMIT_MIN_0.0001
		secondary_soller_angle  2.5
		axial_n_beta  30
	capillary_diameter_mm ~ 1
		capillary_u_cm_inv ~@ 60
		capillary_divergent_beam
	Tube_Tails(~, 0.04,~, -1,~, 1,~, 0.005)
	Finger_et_al(~ 2,  3)
	Simple_Axial_Model(~ 12)
	Absorption(@, 20.00117594_LIMIT_MIN_20 min =20; max =60;)
	Specimen_Tilt(~@, 0.0260796181)
	lam
		ymin_on_ymax  0.0001
		la  0.0159 lo  1.534753 lh  3.6854
		la  0.5691 lo  1.540596 lh  0.437
		la  0.0762 lo  1.541058 lh  0.6
		la  0.2517 lo  1.54441 lh  0.52
		la  0.0871 lo  1.544721 lh  0.62
	xy_yobs
		xy_color 16711680
		line_width 1
		pt_size 0
	xy_ycalc
		xy_color 255
		line_width 1
		pt_size 0
	xy_ydiff
		xy_color 8421504
		line_width 1
		pt_size 0
	str 
		_lvol  38.34001772
		_lvolf ~ 53.59967952
		CS_L( 60.22435901_LIMIT_MIN_40 min =40; max =600;)
		xy_pks
		xy_color 16711680
		line_width 1
		pt_size 0
		r_bragg  3.346534668
		phase_MAC 73.94607486
		phase_name "Calcite"
		MVW( 600.5214, 368.8815697, 2.417046604)
		space_group 167
		scale @ 0.0001317080488
		Phase_LAC_1_on_cm( 199.8968963)
		Phase_Density_g_on_cm3( 2.703279338)
		Trigonal(@ 4.987998137_LIMIT_MIN_4.98 min =4.98; max =5.00;,@ 17.12_LIMIT_MIN_17.08 min =17.08; max =17.12;)
		site Ca num_posns 6 x  0 y  0 z  0 occ Ca+2  1 beq  1
		site C num_posns 6 x  0 y  0 z  0.25 occ C  1 beq  1
		site O num_posns 18 x  0.25729 y  0 z  0.25 occ O  1 beq  1
		ble 0
			clp 0
		cif_str 0
		fcf 0
		PO_Two_Directions(~@, 1,, ,~@, 1,, ,~@, 0.5)
	str 
		_lvol  214.1241983
		_lvolf ~ 299.3474987
		CS_L(@, 336.3455042 min =100; max =500;)
		
		xy_pks
		xy_color 0
		line_width 1
		pt_size 0
		r_bragg  1.263162939
		phase_MAC 35.81264014
		phase_name "Quartz"
		MVW( 180.2529, 112.9133283, 10.29018101)
		space_group P3221
		scale @ 0.006102928499
		Phase_LAC_1_on_cm( 94.93421944)
		Phase_Density_g_on_cm3( 2.650857884)
		Trigonal(@ 4.912307569 min =4.91; max =4.92;,@ 5.40310585 min =5.4; max =5.41;)
		site Si num_posns 3 x  0.47 y  0 z =2/3; :  0.6666666667 occ Si+4  1 beq  0.489532378
		site O num_posns 6 x  0.4146 y  0.2678 z  0.78543 occ O-2  1 beq  0.860629504
		PO_Two_Directions(@, 0.999881449_LIMIT_MIN_0.5 min =0.5; max =1;,, 0 1 1,~@, 1,, ,~@, 0.5)
		ble 0
			clp 0
		cif_str 0
		fcf 0
	str 
		_lvol  25.46561147
		_lvolf ~ 35.60114717
		CS_L( 40.00128896_LIMIT_MIN_40 min =40; max =400;)
		xy_pks
		xy_color 32768
		line_width 1
		pt_size 0
		r_bragg  1.920497971
		phase_MAC 68.71105611
		phase_name "Katoite"
		MVW( 3085.22502, 1884.45679, 1.500039543)
		space_group Ia-3d
		scale @ 3.114385845e-006
		Phase_LAC_1_on_cm( 186.7999169)
		Phase_Density_g_on_cm3( 2.718629686)
		Cubic(@ 12.35175668)
		site Ca num_posns 24 x  0.125 y  0 z  0.25 occ Ca+2  1 beq  1.12908274
		site Al num_posns 16 x  0 y  0 z  0.5 occ Al+3  1 beq  1.3896403
		site Si num_posns 24 x  0.375 y  0 z  0.25 occ Si+4  0.231 beq  1.10539569
		site O num_posns 96 x  0.0307 y  0.0513 z  0.6422 occ O-2  1 beq  1.86338131
		ble 0
			clp 0
		cif_str 0
		fcf 0
	str 
		_lvol  87.60846963
		_lvolf ~ 122.4774054
		CS_L(@, 137.6150623 min =80; max =200;)
		_e0  0.0002180485784
		Strain_L( 0.1)
		xy_pks
		xy_color 16711935
		pt_size 0
		line_width 1
		r_bragg  2.447339464
		phase_MAC 67.22290594
		phase_name "Tobermorite"
		MVW( 668.852, 468.858263, 56.08358128)
		space_group Imm2
		scale @ 0.002158772471
		Phase_LAC_1_on_cm( 159.2410865)
		Phase_Density_g_on_cm3( 2.368851573)
		a @ 5.619659624 min =5.61; max =5.63;
		b @ 3.684650105 min =3.68; max =3.69;
		c @ 22.64307 min =22.6; max =22.9;
		site Ca1 num_posns 2 x  0 y  0 z  0 occ Ca+2  1 beq  1.34
		site Ca2 num_posns 2 x  0 y  0 z  0.4135 occ Ca+2  1 beq  1.34
		site Ca3 num_posns 4 x  0.244 y  0.5 z  0.198 occ Ca+2  0.125 beq  4.74
		site O1 num_posns 8 x  0.265 y  0.49 z  0.019 occ O-2  0.5 beq  2.76
		site O10 num_posns 4 x  0.35 y  0 z  0.213 occ O-2  0.25 beq  2.76
		site O11 num_posns 2 x  0 y  0 z  0.112 occ O-2  0.5 beq  1.18
		site O12 num_posns 2 x  0 y  0 z  0.303 occ O-2  0.5 beq  1.18
		site O2 num_posns 8 x  0.265 y  0.48 z  0.411 occ O-2  0.5 beq  1.34
		site O3 num_posns 4 x  0.32 y  0 z  0.211 occ O-2  0.25 beq  1.34
		site O4 num_posns 4 x  0.07 y  0 z  0.113 occ O-2  0.25 beq  6.32
		site O5 num_posns 2 x  0.5 y  0 z  0.077 occ O-2  0.5 beq  6.32
		site O6 num_posns 2 x  0.5 y  0 z  0.348 occ O-2  0.5 beq  1.89
		site O7 num_posns 4 x  0.5 y  0.33 z  0.311 occ O-2  0.5 beq  1.89
		site O8 num_posns 4 x  0.5 y  0.34 z  0.119 occ O-2  0.5 beq  4.18
		site O9 num_posns 4 x  0.076 y  0 z  0.307 occ O-2  0.25 beq  4.18
		site Si1 num_posns 4 x  0.322 y  0 z  0.141 occ Si+4  0.25 beq  6.32
		site Si2 num_posns 4 x  0.344 y  0 z  0.282 occ Si+4  0.25 beq  6.32
		site Si3 num_posns 4 x  0.5 y  0.414 z  0.373 occ Si+4  0.5 beq  3.16
		site Si4 num_posns 4 x  0.5 y  0.425 z  0.057 occ Si+4  0.5 beq  3.16
		PO_Two_Directions(@, 0.9926006845_LIMIT_MAX_1 min =0.7; max =1;,, 1 1 0,~@, 1,, ,~@, 0.5)
		ble 0
			clp 0
		cif_str 0
		fcf 0
	str ~
		_lvol  33.99549584
		_lvolf ~ 53.4
		CS_L(@, 60_LIMIT_MIN_60 min =60; max =400;)
		xy_pks
		xy_color 8388736
		pt_size 0
		line_width 1
		r_bragg  2.174797854
		phase_MAC 87.28560832
		phase_name "Ellestadite-OH"
		MVW( 997.2159, 535.9539595, 0)
		space_group P63/m
		scale @ 4.448174736e-005
		Phase_LAC_1_on_cm( 269.6831098)
		Phase_Density_g_on_cm3( 3.089662947)
		Hexagonal(@ 9.450000003_LIMIT_MIN_9.45 min =9.45; max =9.47;,@ 6.930000003_LIMIT_MIN_6.93 min =6.93; max =6.95;)
		site Ca1 num_posns 4 x =1/3; :  0.3333333333 y =2/3; :  0.6666666667 z  0.0016 occ Ca+2  1 beq  2.44766189
		site Ca2 num_posns 6 x  0.2399 y  0.992 z =1/4; :  0.25 occ Ca+2  1 beq  1.73705037
		site Si num_posns 6 x  0.3961 y  0.3684 z =1/4; :  0.25 occ Si+4  0.5 beq  0.947482023
		site S num_posns 6 x  0.3961 y  0.3684 z =1/4; :  0.25 occ S  0.5 beq  0.947482023
		site O1 num_posns 6 x  0.3234 y  0.4846 z =1/4; :  0.25 occ O-2  1 beq  1.10539569
		site O2 num_posns 6 x  0.5865 y  0.4683 z =1/4; :  0.25 occ O-2  1 beq  1.42122303
		site O3 num_posns 12 x  0.3385 y  0.2568 z  0.0709 occ O-2  1 beq  1.73705037
		site O4 num_posns 2 x =0; :  0 y =0; :  0 z =1/4; :  0.25 occ O-2  1 beq  2.05287772
		PO_Two_Directions(~@, 1,, ,~@, 1,, ,~@, 0.5)
		ble 0
			clp 0
		cif_str 0
		fcf 0
	str ~
		_lvol  25.46479099
		_lvolf ~ 35.60000013
		CS_L(@, 40.00000015_LIMIT_MIN_40 min =40; max =200;)
		xy_pks
		xy_color 65280
		pt_size 0
		line_width 1
		r_bragg  3.157197545
		phase_MAC 63.21617971
		phase_name "Gypsum"
		MVW( 688.68464, 495.9467615, 0)
		space_group C12/c1
		scale @ 6.725808391e-005
		Phase_LAC_1_on_cm( 145.7682631)
		Phase_Density_g_on_cm3( 2.305869538)
		be  127.4304
		a  6.28689
		b  15.2131
		c  6.52996
		site CA1 num_posns 4 x  0.5 y  0.07854 z  0.75 occ Ca+2  1 beq  0.726402884
		site S2 num_posns 4 x  0 y  0.0774 z  0.75 occ S  1 beq  0.715348927
		site O3 num_posns 8 x  0.0353 y  0.13257 z  0.5871 occ O-2  1 beq  1.12118706
		site O4 num_posns 8 x  0.2426 y  0.02279 z  0.9101 occ O-2  1 beq  1.18040469
		site O5 num_posns 8 x  0.6191 y  0.18253 z  0.0763 occ O-2  1 beq  1.76152699
		site H6 num_posns 8 x  0.7512 y  0.1602 z  0.2578 occ H  1 beq  2.74532916
		site H7 num_posns 8 x  0.5936 y  0.24203 z  0.0872 occ H  1 beq  3.30434355
		PO_Two_Directions(~@, 1,, ,~@, 1,, ,~@, 0.5)
	str 
		_lvol  127.3239545
		_lvolf ~ 178
		CS_L(@, 200_LIMIT_MIN_200 min =200; max =600;)
		
		xy_pks
		xy_color 128
		pt_size 0
		line_width 1
		r_bragg  1.518247188
		phase_MAC 49.60547458
		phase_name "Orthoclase"
		MVW( 1113.237835, 721.1997913, 0.0920430012)
		space_group C12/m1
		scale @ 1.383852995e-006
		Phase_LAC_1_on_cm( 127.1485373)
		Phase_Density_g_on_cm3( 2.563195663)
		be  116.3
		a  8.599177718
		b  12.9528566
		c  7.222530592
		site Si1 num_posns 8 x  0.0093 y  0.1842 z  0.2243 occ Si+4  0.6 beq  0.89
		site Al1 num_posns 8 x  0.0093 y  0.1842 z  0.2243 occ Al+3  0.4 beq  0.89
		site Si2 num_posns 8 x  0.7078 y  0.1176 z  0.3445 occ Si+4  0.89 beq  0.74
		site Al2 num_posns 8 x  0.7078 y  0.1176 z  0.3445 occ Al+3  0.11 beq  0.74
		site K num_posns 4 x  0.2834 y  0 z  0.1372 occ K+1  1 beq  2
		site OA(1) num_posns 4 x  0 y  0.1447 z  0 occ O-2  1 beq  1.75
		site OA(2) num_posns 4 x  0.6339 y  0 z  0.2848 occ O-2  1 beq  1.36
		site OB num_posns 8 x  0.8262 y  0.1449 z  0.228 occ O-2  1 beq  2.04
		site OC num_posns 8 x  0.0339 y  0.3117 z  0.2585 occ O-2  1 beq  1.38
		site OD num_posns 8 x  0.1821 y  0.1257 z  0.407 occ O-2  1 beq  1.39
		PO_Two_Directions(, 0.3 min =0.3; max =1;,, 0 0 2,~@, 1,, ,~@, 0.5)
		ble 0
			clp 0
		cif_str 0
		fcf 0
	str 
		_lvol  127.3239545
		_lvolf ~ 178
		CS_L(@, 200_LIMIT_MIN_200 min =200; max =600;)
		
		xy_pks
		xy_color 8388608
		pt_size 0
		line_width 1
		r_bragg  1.33355178
		phase_MAC 41.76528628
		phase_name "Phlogopite"
		MVW( 834.3434021, 512.60055, 0.1580178581)
		space_group C12/m1
		scale @ 4.459898799e-006_LIMIT_MIN_1e-015
		Phase_LAC_1_on_cm( 112.8835411)
		Phase_Density_g_on_cm3( 2.70280779)
		be  99.48751006
		a  5.324466894
		b  9.419062055
		c  10.36279134
		site AlT num_posns 8 x  0.57651 y  0.16674 z  0.22952 occ Al+3  0.27 beq  0.630075545
		site SiT num_posns 8 x  0.57651 y  0.16674 z  0.22952 occ Si+4  0.73 beq  0.630075545
		site MgM1 num_posns 2 x  0 y  0.5 z  0.5 occ Mg+2  1 beq  0.640339934
		site MgM2 num_posns 4 x  0 y  0.83171 z  0.5 occ Mg+2  1 beq  0.630075545
		site K num_posns 2 x  0 y  0 z  0 occ K+1  1 beq  3.53963492
		site O1 num_posns 8 x  0.83048 y  0.22662 z  0.17165 occ O-2  1 beq  1.39990469
		site O2 num_posns 4 x  0.50995 y  0 z  0.17174 occ O-2  1 beq  1.38016548
		site O3 num_posns 8 x  0.63068 y  0.16673 z  0.39172 occ O-2  1 beq  0.760354323
		site O4 num_posns 4 x  0.13248 y  0 z  0.3988 occ O-2  1 beq  0.829836338
		site H num_posns 4 x  0.111 y  0 z  0.318 occ H  1 beq  2.34975542
		PO_Two_Directions(, 0.3,, 1 1 2,~@, 1,, ,~@, 0.5)
		ble 0
			clp 0
		cif_str 0
		fcf 0
	str ~
		_lvol  25.46479116
		_lvolf ~ 35.60000037
		CS_L(@, 40.00000042_LIMIT_MIN_40 min =40; max =400;)
		xy_pks
		xy_color 32896
		pt_size 0
		line_width 1
		r_bragg  2.08127203
		phase_MAC 73.5878907
		phase_name "Bassanite"
		MVW( 1729.6836, 1056.073676, 0)
		space_group I121
		scale @ 8.812329535e-006
		Phase_LAC_1_on_cm( 200.1373747)
		Phase_Density_g_on_cm3( 2.719705278)
		be  90.27
		a  12.0317
		b  6.9272
		c  12.6711
		site Ca1 num_posns 2 x  0 y  0.003 z  0.5 occ Ca+2  1 beq  0.499796767
		site Ca2 num_posns 4 x  0.72 y  0.164 z  0.158 occ Ca+2  1 beq  0.499796767
		site Ca3 num_posns 4 x  0.263 y  0.206 z  0.336 occ Ca+2  1 beq  0.400311155
		site Ca4 num_posns 2 x  0 y  0 z  0 occ Ca+2  1 beq  0.300035974
		site S2 num_posns 4 x  0.001 y  0.003 z  0.254 occ S  1 beq  0.799832741
		site S3 num_posns 4 x  0.724 y  0.172 z  0.418 occ S  1 beq  0.799832741
		site S4 num_posns 4 x  0.275 y  0.183 z  0.086 occ S  1 beq  0.900107921
		site O11 num_posns 4 x  0.076 y  0.144 z  0.309 occ O-2  1 beq  1.0003831
		site O12 num_posns 4 x  0.066 y  -0.13 z  0.186 occ O-2  1 beq  0.900107921
		site O21 num_posns 4 x  -0.069 y  0.108 z  0.176 occ O-2  1 beq  1.0003831
		site O22 num_posns 4 x  -0.063 y  -0.111 z  0.331 occ O-2  1 beq  0.900107921
		site O31 num_posns 4 x  0.737 y  0.306 z  0.33 occ O-2  1 beq  0.900107921
		site O32 num_posns 4 x  0.635 y  0.227 z  0.495 occ O-2  1 beq  1.0003831
		site O33 num_posns 4 x  0.824 y  0.157 z  0.485 occ O-2  1 beq  1.0003831
		site O34 num_posns 4 x  0.7 y  -0.016 z  0.365 occ O-2  1 beq  1.0003831
		site O41 num_posns 4 x  0.236 y  0.349 z  0.147 occ O-2  1 beq  1.09986871
		site O42 num_posns 4 x  0.378 y  0.241 z  0.028 occ O-2  1 beq  0.600071948
		site O43 num_posns 4 x  0.196 y  0.099 z  0.009 occ O-2  1 beq  0.700347128
		site O44 num_posns 4 x  0.3 y  0.043 z  0.169 occ O-2  1 beq  0.799832741
		site O52 num_posns 4 x  0.044 y  0.481 z  0.65 occ O-2  1 beq  2.4997734
		site O51 num_posns 2 x  0 y  0.347 z  0 occ O-2  1 beq  2.19973743
		PO_Two_Directions(, 0.7,, 2 2 0,~@, 1,, ,~@, 0.5)
		ble 0
			clp 0
		cif_str 0
		fcf 0
	str 
		_lvol  112.3575351
		_lvolf ~ 157.076815
		CS_L(@, 176.4908034 min =40; max =400;)
		xy_pks
		xy_color 8421376
		pt_size 0
		line_width 1
		r_bragg  3.452939048
		phase_MAC 77.2375415
		phase_name "Anhydrite"
		MVW( 544.5624, 305.0945666, 3.542313678)
		space_group Amma
		scale @ 0.0002573638996
		Phase_LAC_1_on_cm( 228.9238355)
		Phase_Density_g_on_cm3( 2.963893349)
		a  6.991
		b  6.996
		c  6.238
		site Ca1 num_posns 4 x  0.75 y  0 z  0.346 occ Ca+2  1 beq  1
		site S1 num_posns 4 x  0.25 y  0 z  0.155 occ S  1 beq  1
		site O1 num_posns 8 x  0.25 y  0.171 z  0.015 occ O-2  1 beq  1
		site O2 num_posns 8 x  0.08 y  0 z  0.298 occ O-2  1 beq  1
		PO_Two_Directions(~@, 1,, ,~@, 1,, ,~@, 0.5)
		ble 0
			clp 0
		cif_str 0
		fcf 0
	str ~
		_lvol  11.33183195
		_lvolf ~ 17.8
		CS_L( 20)
		xy_pks
		xy_color 16711680
		pt_size 0
		line_width 1
		r_bragg  2.251027291
		phase_MAC 67.8340341
		phase_name "C-S-H (Hamid) fibrills 4.5nm Ca_Si 0.9"
		MVW( 2526.67191, 73700, 0)
		space_group 1
		scale @ 1.682159341e-006
		Phase_LAC_1_on_cm( 3.861698857)
		Phase_Density_g_on_cm3( 0.05692863337)
		a !a_8103550 200
		b  3.685
		c !c_8103550 100
		al  90
		be  90
		ga  90
		site original_lattice_parameters num_posns 1 x !a0_8103550 5.586 y  0 z !c0_8103550 22.779 occ H  0 beq  1
		site main_layer_compression num_posns 1 x  0 y  0 z !z1_8103550 -0.022 occ H  0 beq  1
		site Si_bridging_tetrahedra num_posns 1 x  0 y  0 z  0 occ H !n_bt 0.095 beq  1
		site O10_interlayer num_posns 1 x !x2_8103550 0 y !y2_8103550 0 z !z2_8103550 0.01 occ H  0 beq  1
		site Ca3_interlayer num_posns 1 x !x3_8103550 -0.09 y !y3_8103550 0 z !z3_8103550 0 occ H !n_ca3 0.035 beq  1
		site O12_1 num_posns 1 x =0	*a0_8103550/a_8103550; :  0 y  0 z =0.303	*c0_8103550/c_8103550; :  0.06902037 occ O-2  0.5 beq  3.16
		site O9_2 num_posns 1 x =0.924	*a0_8103550/a_8103550; :  0.02580732 y  0 z =0.307	*c0_8103550/c_8103550; :  0.06993153 occ O-2  0.25 beq  6.32
		site O9_1 num_posns 1 x =0.076	*a0_8103550/a_8103550; :  0.00212268 y  0 z =0.307	*c0_8103550/c_8103550; :  0.06993153 occ O-2  0.25 beq  6.32
		site O7_2 num_posns 1 x =0.5	*a0_8103550/a_8103550; :  0.013965 y  0.67 z =0.311	*c0_8103550/c_8103550; :  0.07084269 occ O-2  0.5 beq  4.18
		site O7_1 num_posns 1 x =0.5	*a0_8103550/a_8103550; :  0.013965 y  0.33 z =0.311	*c0_8103550/c_8103550; :  0.07084269 occ O-2  0.5 beq  4.18
		site O6_1 num_posns 1 x =0.5	*a0_8103550/a_8103550; :  0.013965 y  0 z =0.348	*c0_8103550/c_8103550; :  0.07927092 occ O-2  0.5 beq  1.89
		site Si3_2 num_posns 1 x =0.5	*a0_8103550/a_8103550; :  0.013965 y  0.586 z =0.373	*c0_8103550/c_8103550; :  0.08496567 occ Si+4  0.5 beq  1.18
		site Si3_1 num_posns 1 x =0.5	*a0_8103550/a_8103550; :  0.013965 y  0.414 z =0.373	*c0_8103550/c_8103550; :  0.08496567 occ Si+4  0.5 beq  1.18
		site O2_2 num_posns 1 x =0.735	*a0_8103550/a_8103550; :  0.02052855 y  0.52 z =0.411	*c0_8103550/c_8103550; :  0.09362169 occ O-2  0.5 beq  1.34
		site O2_4 num_posns 1 x =0.265	*a0_8103550/a_8103550; :  0.00740145 y  0.52 z =0.411	*c0_8103550/c_8103550; :  0.09362169 occ O-2  0.5 beq  1.34
		site O2_3 num_posns 1 x =0.735	*a0_8103550/a_8103550; :  0.02052855 y  0.48 z =0.411	*c0_8103550/c_8103550; :  0.09362169 occ O-2  0.5 beq  1.34
		site O2_1 num_posns 1 x =0.265	*a0_8103550/a_8103550; :  0.00740145 y  0.48 z =0.411	*c0_8103550/c_8103550; :  0.09362169 occ O-2  0.5 beq  1.34
		site Ca2_1 num_posns 1 x =0	*a0_8103550/a_8103550; :  0 y  0 z =0.4135	*c0_8103550/c_8103550; :  0.094191165 occ Ca+2  1 beq  1.34
		site Ca1_5 num_posns 1 x =0.5	*a0_8103550/a_8103550; :  0.013965 y  0.5 z =0.5	*c0_8103550/c_8103550; :  0.113895 occ Ca+2  1 beq  1.34
		site O1_6 num_posns 1 x =0.235	*a0_8103550/a_8103550; :  0.00656355 y  0.01 z =(	0.519	+z1_8103550)*c0_8103550/c_8103550; :  0.11321163 occ O-2  0.5 beq  1.34
		site O1_8 num_posns 1 x =0.765	*a0_8103550/a_8103550; :  0.02136645 y  0.01 z =(	0.519	+z1_8103550)*c0_8103550/c_8103550; :  0.11321163 occ O-2  0.5 beq  1.34
		site O1_7 num_posns 1 x =0.235	*a0_8103550/a_8103550; :  0.00656355 y  0.99 z =(	0.519	+z1_8103550)*c0_8103550/c_8103550; :  0.11321163 occ O-2  0.5 beq  1.34
		site O1_5 num_posns 1 x =0.765	*a0_8103550/a_8103550; :  0.02136645 y  0.99 z =(	0.519	+z1_8103550)*c0_8103550/c_8103550; :  0.11321163 occ O-2  0.5 beq  1.34
		site Si4_6 num_posns 1 x =0	*a0_8103550/a_8103550; :  0 y  0.075 z =(	0.557	+z1_8103550)*c0_8103550/c_8103550; :  0.12186765 occ Si+4  0.5 beq  1.18
		site Si4_5 num_posns 1 x =0	*a0_8103550/a_8103550; :  0 y  0.925 z =(	0.557	+z1_8103550)*c0_8103550/c_8103550; :  0.12186765 occ Si+4  0.5 beq  1.18
		site O5_5 num_posns 1 x =0	*a0_8103550/a_8103550; :  0 y  0.5 z =(	0.577	+z1_8103550)*c0_8103550/c_8103550; :  0.12642345 occ O-2  0.5 beq  1.89
		site O11_5 num_posns 1 x =0.5	*a0_8103550/a_8103550; :  0.013965 y  0.5 z =(	0.612	+z1_8103550/2)*c0_8103550/c_8103550; :  0.13690179 occ O-2  0.5 beq  3.16
		site O4_6 num_posns 1 x =0.43	*a0_8103550/a_8103550; :  0.0120099 y  0.5 z =(	0.613	+z1_8103550/2)*c0_8103550/c_8103550; :  0.13712958 occ O-2  0.25 beq  6.32
		site O4_5 num_posns 1 x =0.57	*a0_8103550/a_8103550; :  0.0159201 y  0.5 z =(	0.613	+z1_8103550/2)*c0_8103550/c_8103550; :  0.13712958 occ O-2  0.25 beq  6.32
		site O8_6 num_posns 1 x =0	*a0_8103550/a_8103550; :  0 y  0.16 z =(	0.619	+z1_8103550)*c0_8103550/c_8103550; :  0.13599063 occ O-2  0.5 beq  4.18
		site O8_5 num_posns 1 x =0	*a0_8103550/a_8103550; :  0 y  0.84 z =(	0.619	+z1_8103550)*c0_8103550/c_8103550; :  0.13599063 occ O-2  0.5 beq  4.18
		site Si2_2 num_posns 1 x =0.656	*a0_8103550/a_8103550; :  0.01832208 y  0 z =0.282	*c0_8103550/c_8103550; :  0.06423678 occ Si+4 =n_bt; :  0.095 beq  2.76
		site Si2_1 num_posns 1 x =0.344	*a0_8103550/a_8103550; :  0.00960792 y  0 z =0.282	*c0_8103550/c_8103550; :  0.06423678 occ Si+4 =n_bt; :  0.095 beq  2.76
		site O3_2 num_posns 1 x =0.68	*a0_8103550/a_8103550; :  0.0189924 y  0 z =0.211	*c0_8103550/c_8103550; :  0.04806369 occ O-2 =n_bt+n_ca3; :  0.16 beq  6.32
		site O3_1 num_posns 1 x =0.32	*a0_8103550/a_8103550; :  0.0089376 y  0 z =0.211	*c0_8103550/c_8103550; :  0.04806369 occ O-2 =n_bt+n_ca3; :  0.16 beq  6.32
		site Si1_6 num_posns 1 x =0.156	*a0_8103550/a_8103550; :  0.00435708 y  0.5 z =(	0.641	+z1_8103550)*c0_8103550/c_8103550; :  0.14100201 occ Si+4 =n_bt; :  0.095 beq  2.76
		site Si1_5 num_posns 1 x =0.844	*a0_8103550/a_8103550; :  0.02357292 y  0.5 z =(	0.641	+z1_8103550)*c0_8103550/c_8103550; :  0.14100201 occ Si+4 =n_bt; :  0.095 beq  2.76
		site O3_6 num_posns 1 x =0.18	*a0_8103550/a_8103550; :  0.0050274 y  0.5 z =(	0.711	+z1_8103550)*c0_8103550/c_8103550; :  0.15694731 occ O-2 =n_bt+n_ca3; :  0.16 beq  6.32
		site O3_5 num_posns 1 x =0.82	*a0_8103550/a_8103550; :  0.0229026 y  0.5 z =(	0.711	+z1_8103550)*c0_8103550/c_8103550; :  0.15694731 occ O-2 =n_bt+n_ca3; :  0.16 beq  6.32
		site Ca3_6 num_posns 1 x =(	0.37	-x3_8103550)*a0_8103550/a_8103550; :  0.0128478 y =0	+y3_8103550; :  0 z =(	0.664	+z1_8103550/3+z3_8103550)*c0_8103550/c_8103550; :  0.1495821 occ Ca+2 =n_ca3; :  0.065 beq  4.74
		site O10_7 num_posns 1 x =(	0.72	+x2_8103550)*a0_8103550/a_8103550; :  0.0201096 y =0.16	+y2_8103550; :  0.16 z =(	0.722	+z1_8103550/3+z2_8103550)*c0_8103550/c_8103550; :  0.16507182 occ O-2 =0.5*(n_ca3); :  0.0325 beq  6.32
		site O10_5 num_posns 1 x =(	0.72	+x2_8103550)*a0_8103550/a_8103550; :  0.0201096 y =0.84	-y2_8103550; :  0.84 z =(	0.722	+z1_8103550/3+z2_8103550)*c0_8103550/c_8103550; :  0.16507182 occ O-2 =0.5*(n_ca3); :  0.0325 beq  6.32
		site Ca3_5 num_posns 1 x =(	0.63	+x3_8103550)*a0_8103550/a_8103550; :  0.0150822 y =0	-y3_8103550; :  -0 z =(	0.664	+z1_8103550/3+z3_8103550)*c0_8103550/c_8103550; :  0.1495821 occ Ca+2 =n_ca3; :  0.065 beq  4.74
		site O10_6 num_posns 1 x =(	0.28	-x2_8103550)*a0_8103550/a_8103550; :  0.0078204 y =0.16	+y2_8103550; :  0.16 z =(	0.722	+z1_8103550/3+z2_8103550)*c0_8103550/c_8103550; :  0.16507182 occ O-2 =0.5*(n_ca3); :  0.0325 beq  6.32
		site O10_8 num_posns 1 x =(	0.28	-x2_8103550)*a0_8103550/a_8103550; :  0.0078204 y =0.84	-y2_8103550; :  0.84 z =(	0.722	+z1_8103550/3+z2_8103550)*c0_8103550/c_8103550; :  0.16507182 occ O-2 =0.5*(n_ca3); :  0.0325 beq  6.32
		site Ca3_2 num_posns 1 x =(	0.87	-x3_8103550)*a0_8103550/a_8103550; :  0.0268128 y =0.5	+y3_8103550; :  0.5 z =(	0.251	-z3_8103550)*c0_8103550/c_8103550; :  0.05717529 occ Ca+2 =n_ca3; :  0.065 beq  4.74
		site O10_4 num_posns 1 x =(	0.22	-x2_8103550)*a0_8103550/a_8103550; :  0.0061446 y =0.34	-y2_8103550; :  0.34 z =(	0.193	-z2_8103550)*c0_8103550/c_8103550; :  0.04168557 occ O-2 =0.5*(n_ca3); :  0.0325 beq  6.32
		site O10_2 num_posns 1 x =(	0.22	-x2_8103550)*a0_8103550/a_8103550; :  0.0061446 y =0.66	+y2_8103550; :  0.66 z =(	0.193	-z2_8103550)*c0_8103550/c_8103550; :  0.04168557 occ O-2 =0.5*(n_ca3); :  0.0325 beq  6.32
		site Ca3_1 num_posns 1 x =(	0.13	+x3_8103550)*a0_8103550/a_8103550; :  0.0011172 y =0.5	-y3_8103550; :  0.5 z =(	0.251	-z3_8103550)*c0_8103550/c_8103550; :  0.05717529 occ Ca+2 =n_ca3; :  0.065 beq  4.74
		site O10_3 num_posns 1 x =(	0.78	+x2_8103550)*a0_8103550/a_8103550; :  0.0217854 y =0.34	-y2_8103550; :  0.34 z =(	0.193	-z2_8103550)*c0_8103550/c_8103550; :  0.04168557 occ O-2 =0.5*(n_ca3); :  0.0325 beq  6.32
		site O10_1 num_posns 1 x =(	0.78	+x2_8103550)*a0_8103550/a_8103550; :  0.0217854 y =0.66	+y2_8103550; :  0.66 z =(	0.193	-z2_8103550)*c0_8103550/c_8103550; :  0.04168557 occ O-2 =0.5*(n_ca3); :  0.0325 beq  6.32
		site O12_1 num_posns 1 x =1	*a0_8103550/a_8103550; :  0.02793 y  0 z =0.303	*c0_8103550/c_8103550; :  0.06902037 occ O-2  0.5 beq  3.16
		site O9_2 num_posns 1 x =1.924	*a0_8103550/a_8103550; :  0.05373732 y  0 z =0.307	*c0_8103550/c_8103550; :  0.06993153 occ O-2  0.25 beq  6.32
		site O9_1 num_posns 1 x =1.076	*a0_8103550/a_8103550; :  0.03005268 y  0 z =0.307	*c0_8103550/c_8103550; :  0.06993153 occ O-2  0.25 beq  6.32
		site O7_2 num_posns 1 x =1.5	*a0_8103550/a_8103550; :  0.041895 y  0.67 z =0.311	*c0_8103550/c_8103550; :  0.07084269 occ O-2  0.5 beq  4.18
		site O7_1 num_posns 1 x =1.5	*a0_8103550/a_8103550; :  0.041895 y  0.33 z =0.311	*c0_8103550/c_8103550; :  0.07084269 occ O-2  0.5 beq  4.18
		site O6_1 num_posns 1 x =1.5	*a0_8103550/a_8103550; :  0.041895 y  0 z =0.348	*c0_8103550/c_8103550; :  0.07927092 occ O-2  0.5 beq  1.89
		site Si3_2 num_posns 1 x =1.5	*a0_8103550/a_8103550; :  0.041895 y  0.586 z =0.373	*c0_8103550/c_8103550; :  0.08496567 occ Si+4  0.5 beq  1.18
		site Si3_1 num_posns 1 x =1.5	*a0_8103550/a_8103550; :  0.041895 y  0.414 z =0.373	*c0_8103550/c_8103550; :  0.08496567 occ Si+4  0.5 beq  1.18
		site O2_2 num_posns 1 x =1.735	*a0_8103550/a_8103550; :  0.04845855 y  0.52 z =0.411	*c0_8103550/c_8103550; :  0.09362169 occ O-2  0.5 beq  1.34
		site O2_4 num_posns 1 x =1.265	*a0_8103550/a_8103550; :  0.03533145 y  0.52 z =0.411	*c0_8103550/c_8103550; :  0.09362169 occ O-2  0.5 beq  1.34
		site O2_3 num_posns 1 x =1.735	*a0_8103550/a_8103550; :  0.04845855 y  0.48 z =0.411	*c0_8103550/c_8103550; :  0.09362169 occ O-2  0.5 beq  1.34
		site O2_1 num_posns 1 x =1.265	*a0_8103550/a_8103550; :  0.03533145 y  0.48 z =0.411	*c0_8103550/c_8103550; :  0.09362169 occ O-2  0.5 beq  1.34
		site Ca2_1 num_posns 1 x =1	*a0_8103550/a_8103550; :  0.02793 y  0 z =0.4135	*c0_8103550/c_8103550; :  0.094191165 occ Ca+2  1 beq  1.34
		site Ca1_5 num_posns 1 x =1.5	*a0_8103550/a_8103550; :  0.041895 y  0.5 z =0.5	*c0_8103550/c_8103550; :  0.113895 occ Ca+2  1 beq  1.34
		site O1_6 num_posns 1 x =1.235	*a0_8103550/a_8103550; :  0.03449355 y  0.01 z =(	0.519	+z1_8103550)*c0_8103550/c_8103550; :  0.11321163 occ O-2  0.5 beq  1.34
		site O1_8 num_posns 1 x =1.765	*a0_8103550/a_8103550; :  0.04929645 y  0.01 z =(	0.519	+z1_8103550)*c0_8103550/c_8103550; :  0.11321163 occ O-2  0.5 beq  1.34
		site O1_7 num_posns 1 x =1.235	*a0_8103550/a_8103550; :  0.03449355 y  0.99 z =(	0.519	+z1_8103550)*c0_8103550/c_8103550; :  0.11321163 occ O-2  0.5 beq  1.34
		site O1_5 num_posns 1 x =1.765	*a0_8103550/a_8103550; :  0.04929645 y  0.99 z =(	0.519	+z1_8103550)*c0_8103550/c_8103550; :  0.11321163 occ O-2  0.5 beq  1.34
		site Si4_6 num_posns 1 x =1	*a0_8103550/a_8103550; :  0.02793 y  0.075 z =(	0.557	+z1_8103550)*c0_8103550/c_8103550; :  0.12186765 occ Si+4  0.5 beq  1.18
		site Si4_5 num_posns 1 x =1	*a0_8103550/a_8103550; :  0.02793 y  0.925 z =(	0.557	+z1_8103550)*c0_8103550/c_8103550; :  0.12186765 occ Si+4  0.5 beq  1.18
		site O5_5 num_posns 1 x =1	*a0_8103550/a_8103550; :  0.02793 y  0.5 z =(	0.577	+z1_8103550)*c0_8103550/c_8103550; :  0.12642345 occ O-2  0.5 beq  1.89
		site O11_5 num_posns 1 x =1.5	*a0_8103550/a_8103550; :  0.041895 y  0.5 z =(	0.612	+z1_8103550/2)*c0_8103550/c_8103550; :  0.13690179 occ O-2  0.5 beq  3.16
		site O4_6 num_posns 1 x =1.43	*a0_8103550/a_8103550; :  0.0399399 y  0.5 z =(	0.613	+z1_8103550/2)*c0_8103550/c_8103550; :  0.13712958 occ O-2  0.25 beq  6.32
		site O4_5 num_posns 1 x =1.57	*a0_8103550/a_8103550; :  0.0438501 y  0.5 z =(	0.613	+z1_8103550/2)*c0_8103550/c_8103550; :  0.13712958 occ O-2  0.25 beq  6.32
		site O8_6 num_posns 1 x =1	*a0_8103550/a_8103550; :  0.02793 y  0.16 z =(	0.619	+z1_8103550)*c0_8103550/c_8103550; :  0.13599063 occ O-2  0.5 beq  4.18
		site O8_5 num_posns 1 x =1	*a0_8103550/a_8103550; :  0.02793 y  0.84 z =(	0.619	+z1_8103550)*c0_8103550/c_8103550; :  0.13599063 occ O-2  0.5 beq  4.18
		site Si2_2 num_posns 1 x =1.656	*a0_8103550/a_8103550; :  0.04625208 y  0 z =0.282	*c0_8103550/c_8103550; :  0.06423678 occ Si+4 =n_bt; :  0.095 beq  2.76
		site Si2_1 num_posns 1 x =1.344	*a0_8103550/a_8103550; :  0.03753792 y  0 z =0.282	*c0_8103550/c_8103550; :  0.06423678 occ Si+4 =n_bt; :  0.095 beq  2.76
		site O3_2 num_posns 1 x =1.68	*a0_8103550/a_8103550; :  0.0469224 y  0 z =0.211	*c0_8103550/c_8103550; :  0.04806369 occ O-2 =n_bt+n_ca3; :  0.16 beq  6.32
		site O3_1 num_posns 1 x =1.32	*a0_8103550/a_8103550; :  0.0368676 y  0 z =0.211	*c0_8103550/c_8103550; :  0.04806369 occ O-2 =n_bt+n_ca3; :  0.16 beq  6.32
		site Si1_6 num_posns 1 x =1.156	*a0_8103550/a_8103550; :  0.03228708 y  0.5 z =(	0.641	+z1_8103550)*c0_8103550/c_8103550; :  0.14100201 occ Si+4 =n_bt; :  0.095 beq  2.76
		site Si1_5 num_posns 1 x =1.844	*a0_8103550/a_8103550; :  0.05150292 y  0.5 z =(	0.641	+z1_8103550)*c0_8103550/c_8103550; :  0.14100201 occ Si+4 =n_bt; :  0.095 beq  2.76
		site O3_6 num_posns 1 x =1.18	*a0_8103550/a_8103550; :  0.0329574 y  0.5 z =(	0.711	+z1_8103550)*c0_8103550/c_8103550; :  0.15694731 occ O-2 =n_bt+n_ca3; :  0.16 beq  6.32
		site O3_5 num_posns 1 x =1.82	*a0_8103550/a_8103550; :  0.0508326 y  0.5 z =(	0.711	+z1_8103550)*c0_8103550/c_8103550; :  0.15694731 occ O-2 =n_bt+n_ca3; :  0.16 beq  6.32
		site Ca3_6 num_posns 1 x =(	1.37	-x3_8103550)*a0_8103550/a_8103550; :  0.0407778 y =0	+y3_8103550; :  0 z =(	0.664	+z1_8103550/3+z3_8103550)*c0_8103550/c_8103550; :  0.1495821 occ Ca+2 =n_ca3; :  0.065 beq  4.74
		site O10_7 num_posns 1 x =(	1.72	+x2_8103550)*a0_8103550/a_8103550; :  0.0480396 y =0.16	+y2_8103550; :  0.16 z =(	0.722	+z1_8103550/3+z2_8103550)*c0_8103550/c_8103550; :  0.16507182 occ O-2 =0.5*(n_ca3); :  0.0325 beq  6.32
		site O10_5 num_posns 1 x =(	1.72	+x2_8103550)*a0_8103550/a_8103550; :  0.0480396 y =0.84	-y2_8103550; :  0.84 z =(	0.722	+z1_8103550/3+z2_8103550)*c0_8103550/c_8103550; :  0.16507182 occ O-2 =0.5*(n_ca3); :  0.0325 beq  6.32
		site Ca3_5 num_posns 1 x =(	1.63	+x3_8103550)*a0_8103550/a_8103550; :  0.0430122 y =0	-y3_8103550; :  -0 z =(	0.664	+z1_8103550/3+z3_8103550)*c0_8103550/c_8103550; :  0.1495821 occ Ca+2 =n_ca3; :  0.065 beq  4.74
		site O10_6 num_posns 1 x =(	1.28	-x2_8103550)*a0_8103550/a_8103550; :  0.0357504 y =0.16	+y2_8103550; :  0.16 z =(	0.722	+z1_8103550/3+z2_8103550)*c0_8103550/c_8103550; :  0.16507182 occ O-2 =0.5*(n_ca3); :  0.0325 beq  6.32
		site O10_8 num_posns 1 x =(	1.28	-x2_8103550)*a0_8103550/a_8103550; :  0.0357504 y =0.84	-y2_8103550; :  0.84 z =(	0.722	+z1_8103550/3+z2_8103550)*c0_8103550/c_8103550; :  0.16507182 occ O-2 =0.5*(n_ca3); :  0.0325 beq  6.32
		site Ca3_2 num_posns 1 x =(	1.87	-x3_8103550)*a0_8103550/a_8103550; :  0.0547428 y =0.5	+y3_8103550; :  0.5 z =(	0.251	-z3_8103550)*c0_8103550/c_8103550; :  0.05717529 occ Ca+2 =n_ca3; :  0.065 beq  4.74
		site O10_4 num_posns 1 x =(	1.22	-x2_8103550)*a0_8103550/a_8103550; :  0.0340746 y =0.34	-y2_8103550; :  0.34 z =(	0.193	-z2_8103550)*c0_8103550/c_8103550; :  0.04168557 occ O-2 =0.5*(n_ca3); :  0.0325 beq  6.32
		site O10_2 num_posns 1 x =(	1.22	-x2_8103550)*a0_8103550/a_8103550; :  0.0340746 y =0.66	+y2_8103550; :  0.66 z =(	0.193	-z2_8103550)*c0_8103550/c_8103550; :  0.04168557 occ O-2 =0.5*(n_ca3); :  0.0325 beq  6.32
		site Ca3_1 num_posns 1 x =(	1.13	+x3_8103550)*a0_8103550/a_8103550; :  0.0290472 y =0.5	-y3_8103550; :  0.5 z =(	0.251	-z3_8103550)*c0_8103550/c_8103550; :  0.05717529 occ Ca+2 =n_ca3; :  0.065 beq  4.74
		site O10_3 num_posns 1 x =(	1.78	+x2_8103550)*a0_8103550/a_8103550; :  0.0497154 y =0.34	-y2_8103550; :  0.34 z =(	0.193	-z2_8103550)*c0_8103550/c_8103550; :  0.04168557 occ O-2 =0.5*(n_ca3); :  0.0325 beq  6.32
		site O10_1 num_posns 1 x =(	1.78	+x2_8103550)*a0_8103550/a_8103550; :  0.0497154 y =0.66	+y2_8103550; :  0.66 z =(	0.193	-z2_8103550)*c0_8103550/c_8103550; :  0.04168557 occ O-2 =0.5*(n_ca3); :  0.0325 beq  6.32
		site O12_1 num_posns 1 x =2	*a0_8103550/a_8103550; :  0.05586 y  0 z =0.303	*c0_8103550/c_8103550; :  0.06902037 occ O-2  0.5 beq  3.16
		site O9_2 num_posns 1 x =2.924	*a0_8103550/a_8103550; :  0.08166732 y  0 z =0.307	*c0_8103550/c_8103550; :  0.06993153 occ O-2  0.25 beq  6.32
		site O9_1 num_posns 1 x =2.076	*a0_8103550/a_8103550; :  0.05798268 y  0 z =0.307	*c0_8103550/c_8103550; :  0.06993153 occ O-2  0.25 beq  6.32
		site O7_2 num_posns 1 x =2.5	*a0_8103550/a_8103550; :  0.069825 y  0.67 z =0.311	*c0_8103550/c_8103550; :  0.07084269 occ O-2  0.5 beq  4.18
		site O7_1 num_posns 1 x =2.5	*a0_8103550/a_8103550; :  0.069825 y  0.33 z =0.311	*c0_8103550/c_8103550; :  0.07084269 occ O-2  0.5 beq  4.18
		site O6_1 num_posns 1 x =2.5	*a0_8103550/a_8103550; :  0.069825 y  0 z =0.348	*c0_8103550/c_8103550; :  0.07927092 occ O-2  0.5 beq  1.89
		site Si3_2 num_posns 1 x =2.5	*a0_8103550/a_8103550; :  0.069825 y  0.586 z =0.373	*c0_8103550/c_8103550; :  0.08496567 occ Si+4  0.5 beq  1.18
		site Si3_1 num_posns 1 x =2.5	*a0_8103550/a_8103550; :  0.069825 y  0.414 z =0.373	*c0_8103550/c_8103550; :  0.08496567 occ Si+4  0.5 beq  1.18
		site O2_2 num_posns 1 x =2.735	*a0_8103550/a_8103550; :  0.07638855 y  0.52 z =0.411	*c0_8103550/c_8103550; :  0.09362169 occ O-2  0.5 beq  1.34
		site O2_4 num_posns 1 x =2.265	*a0_8103550/a_8103550; :  0.06326145 y  0.52 z =0.411	*c0_8103550/c_8103550; :  0.09362169 occ O-2  0.5 beq  1.34
		site O2_3 num_posns 1 x =2.735	*a0_8103550/a_8103550; :  0.07638855 y  0.48 z =0.411	*c0_8103550/c_8103550; :  0.09362169 occ O-2  0.5 beq  1.34
		site O2_1 num_posns 1 x =2.265	*a0_8103550/a_8103550; :  0.06326145 y  0.48 z =0.411	*c0_8103550/c_8103550; :  0.09362169 occ O-2  0.5 beq  1.34
		site Ca2_1 num_posns 1 x =2	*a0_8103550/a_8103550; :  0.05586 y  0 z =0.4135	*c0_8103550/c_8103550; :  0.094191165 occ Ca+2  1 beq  1.34
		site Ca1_5 num_posns 1 x =2.5	*a0_8103550/a_8103550; :  0.069825 y  0.5 z =0.5	*c0_8103550/c_8103550; :  0.113895 occ Ca+2  1 beq  1.34
		site O1_6 num_posns 1 x =2.235	*a0_8103550/a_8103550; :  0.06242355 y  0.01 z =(	0.519	+z1_8103550)*c0_8103550/c_8103550; :  0.11321163 occ O-2  0.5 beq  1.34
		site O1_8 num_posns 1 x =2.765	*a0_8103550/a_8103550; :  0.07722645 y  0.01 z =(	0.519	+z1_8103550)*c0_8103550/c_8103550; :  0.11321163 occ O-2  0.5 beq  1.34
		site O1_7 num_posns 1 x =2.235	*a0_8103550/a_8103550; :  0.06242355 y  0.99 z =(	0.519	+z1_8103550)*c0_8103550/c_8103550; :  0.11321163 occ O-2  0.5 beq  1.34
		site O1_5 num_posns 1 x =2.765	*a0_8103550/a_8103550; :  0.07722645 y  0.99 z =(	0.519	+z1_8103550)*c0_8103550/c_8103550; :  0.11321163 occ O-2  0.5 beq  1.34
		site Si4_6 num_posns 1 x =2	*a0_8103550/a_8103550; :  0.05586 y  0.075 z =(	0.557	+z1_8103550)*c0_8103550/c_8103550; :  0.12186765 occ Si+4  0.5 beq  1.18
		site Si4_5 num_posns 1 x =2	*a0_8103550/a_8103550; :  0.05586 y  0.925 z =(	0.557	+z1_8103550)*c0_8103550/c_8103550; :  0.12186765 occ Si+4  0.5 beq  1.18
		site O5_5 num_posns 1 x =2	*a0_8103550/a_8103550; :  0.05586 y  0.5 z =(	0.577	+z1_8103550)*c0_8103550/c_8103550; :  0.12642345 occ O-2  0.5 beq  1.89
		site O11_5 num_posns 1 x =2.5	*a0_8103550/a_8103550; :  0.069825 y  0.5 z =(	0.612	+z1_8103550/2)*c0_8103550/c_8103550; :  0.13690179 occ O-2  0.5 beq  3.16
		site O4_6 num_posns 1 x =2.43	*a0_8103550/a_8103550; :  0.0678699 y  0.5 z =(	0.613	+z1_8103550/2)*c0_8103550/c_8103550; :  0.13712958 occ O-2  0.25 beq  6.32
		site O4_5 num_posns 1 x =2.57	*a0_8103550/a_8103550; :  0.0717801 y  0.5 z =(	0.613	+z1_8103550/2)*c0_8103550/c_8103550; :  0.13712958 occ O-2  0.25 beq  6.32
		site O8_6 num_posns 1 x =2	*a0_8103550/a_8103550; :  0.05586 y  0.16 z =(	0.619	+z1_8103550)*c0_8103550/c_8103550; :  0.13599063 occ O-2  0.5 beq  4.18
		site O8_5 num_posns 1 x =2	*a0_8103550/a_8103550; :  0.05586 y  0.84 z =(	0.619	+z1_8103550)*c0_8103550/c_8103550; :  0.13599063 occ O-2  0.5 beq  4.18
		site Si2_2 num_posns 1 x =2.656	*a0_8103550/a_8103550; :  0.07418208 y  0 z =0.282	*c0_8103550/c_8103550; :  0.06423678 occ Si+4 =n_bt; :  0.095 beq  2.76
		site Si2_1 num_posns 1 x =2.344	*a0_8103550/a_8103550; :  0.06546792 y  0 z =0.282	*c0_8103550/c_8103550; :  0.06423678 occ Si+4 =n_bt; :  0.095 beq  2.76
		site O3_2 num_posns 1 x =2.68	*a0_8103550/a_8103550; :  0.0748524 y  0 z =0.211	*c0_8103550/c_8103550; :  0.04806369 occ O-2 =n_bt+n_ca3; :  0.16 beq  6.32
		site O3_1 num_posns 1 x =2.32	*a0_8103550/a_8103550; :  0.0647976 y  0 z =0.211	*c0_8103550/c_8103550; :  0.04806369 occ O-2 =n_bt+n_ca3; :  0.16 beq  6.32
		site Si1_6 num_posns 1 x =2.156	*a0_8103550/a_8103550; :  0.06021708 y  0.5 z =(	0.641	+z1_8103550)*c0_8103550/c_8103550; :  0.14100201 occ Si+4 =n_bt; :  0.095 beq  2.76
		site Si1_5 num_posns 1 x =2.844	*a0_8103550/a_8103550; :  0.07943292 y  0.5 z =(	0.641	+z1_8103550)*c0_8103550/c_8103550; :  0.14100201 occ Si+4 =n_bt; :  0.095 beq  2.76
		site O3_6 num_posns 1 x =2.18	*a0_8103550/a_8103550; :  0.0608874 y  0.5 z =(	0.711	+z1_8103550)*c0_8103550/c_8103550; :  0.15694731 occ O-2 =n_bt+n_ca3; :  0.16 beq  6.32
		site O3_5 num_posns 1 x =2.82	*a0_8103550/a_8103550; :  0.0787626 y  0.5 z =(	0.711	+z1_8103550)*c0_8103550/c_8103550; :  0.15694731 occ O-2 =n_bt+n_ca3; :  0.16 beq  6.32
		site Ca3_6 num_posns 1 x =(	2.37	-x3_8103550)*a0_8103550/a_8103550; :  0.0687078 y =0	+y3_8103550; :  0 z =(	0.664	+z1_8103550/3+z3_8103550)*c0_8103550/c_8103550; :  0.1495821 occ Ca+2 =n_ca3; :  0.065 beq  4.74
		site O10_7 num_posns 1 x =(	2.72	+x2_8103550)*a0_8103550/a_8103550; :  0.0759696 y =0.16	+y2_8103550; :  0.16 z =(	0.722	+z1_8103550/3+z2_8103550)*c0_8103550/c_8103550; :  0.16507182 occ O-2 =0.5*(n_ca3); :  0.0325 beq  6.32
		site O10_5 num_posns 1 x =(	2.72	+x2_8103550)*a0_8103550/a_8103550; :  0.0759696 y =0.84	-y2_8103550; :  0.84 z =(	0.722	+z1_8103550/3+z2_8103550)*c0_8103550/c_8103550; :  0.16507182 occ O-2 =0.5*(n_ca3); :  0.0325 beq  6.32
		site Ca3_5 num_posns 1 x =(	2.63	+x3_8103550)*a0_8103550/a_8103550; :  0.0709422 y =0	-y3_8103550; :  -0 z =(	0.664	+z1_8103550/3+z3_8103550)*c0_8103550/c_8103550; :  0.1495821 occ Ca+2 =n_ca3; :  0.065 beq  4.74
		site O10_6 num_posns 1 x =(	2.28	-x2_8103550)*a0_8103550/a_8103550; :  0.0636804 y =0.16	+y2_8103550; :  0.16 z =(	0.722	+z1_8103550/3+z2_8103550)*c0_8103550/c_8103550; :  0.16507182 occ O-2 =0.5*(n_ca3); :  0.0325 beq  6.32
		site O10_8 num_posns 1 x =(	2.28	-x2_8103550)*a0_8103550/a_8103550; :  0.0636804 y =0.84	-y2_8103550; :  0.84 z =(	0.722	+z1_8103550/3+z2_8103550)*c0_8103550/c_8103550; :  0.16507182 occ O-2 =0.5*(n_ca3); :  0.0325 beq  6.32
		site Ca3_2 num_posns 1 x =(	2.87	-x3_8103550)*a0_8103550/a_8103550; :  0.0826728 y =0.5	+y3_8103550; :  0.5 z =(	0.251	-z3_8103550)*c0_8103550/c_8103550; :  0.05717529 occ Ca+2 =n_ca3; :  0.065 beq  4.74
		site O10_4 num_posns 1 x =(	2.22	-x2_8103550)*a0_8103550/a_8103550; :  0.0620046 y =0.34	-y2_8103550; :  0.34 z =(	0.193	-z2_8103550)*c0_8103550/c_8103550; :  0.04168557 occ O-2 =0.5*(n_ca3); :  0.0325 beq  6.32
		site O10_2 num_posns 1 x =(	2.22	-x2_8103550)*a0_8103550/a_8103550; :  0.0620046 y =0.66	+y2_8103550; :  0.66 z =(	0.193	-z2_8103550)*c0_8103550/c_8103550; :  0.04168557 occ O-2 =0.5*(n_ca3); :  0.0325 beq  6.32
		site Ca3_1 num_posns 1 x =(	2.13	+x3_8103550)*a0_8103550/a_8103550; :  0.0569772 y =0.5	-y3_8103550; :  0.5 z =(	0.251	-z3_8103550)*c0_8103550/c_8103550; :  0.05717529 occ Ca+2 =n_ca3; :  0.065 beq  4.74
		site O10_3 num_posns 1 x =(	2.78	+x2_8103550)*a0_8103550/a_8103550; :  0.0776454 y =0.34	-y2_8103550; :  0.34 z =(	0.193	-z2_8103550)*c0_8103550/c_8103550; :  0.04168557 occ O-2 =0.5*(n_ca3); :  0.0325 beq  6.32
		site O10_1 num_posns 1 x =(	2.78	+x2_8103550)*a0_8103550/a_8103550; :  0.0776454 y =0.66	+y2_8103550; :  0.66 z =(	0.193	-z2_8103550)*c0_8103550/c_8103550; :  0.04168557 occ O-2 =0.5*(n_ca3); :  0.0325 beq  6.32
		site O12_1 num_posns 1 x =3	*a0_8103550/a_8103550; :  0.08379 y  0 z =0.303	*c0_8103550/c_8103550; :  0.06902037 occ O-2  0.5 beq  3.16
		site O9_2 num_posns 1 x =3.924	*a0_8103550/a_8103550; :  0.10959732 y  0 z =0.307	*c0_8103550/c_8103550; :  0.06993153 occ O-2  0.25 beq  6.32
		site O9_1 num_posns 1 x =3.076	*a0_8103550/a_8103550; :  0.08591268 y  0 z =0.307	*c0_8103550/c_8103550; :  0.06993153 occ O-2  0.25 beq  6.32
		site O7_2 num_posns 1 x =3.5	*a0_8103550/a_8103550; :  0.097755 y  0.67 z =0.311	*c0_8103550/c_8103550; :  0.07084269 occ O-2  0.5 beq  4.18
		site O7_1 num_posns 1 x =3.5	*a0_8103550/a_8103550; :  0.097755 y  0.33 z =0.311	*c0_8103550/c_8103550; :  0.07084269 occ O-2  0.5 beq  4.18
		site O6_1 num_posns 1 x =3.5	*a0_8103550/a_8103550; :  0.097755 y  0 z =0.348	*c0_8103550/c_8103550; :  0.07927092 occ O-2  0.5 beq  1.89
		site Si3_2 num_posns 1 x =3.5	*a0_8103550/a_8103550; :  0.097755 y  0.586 z =0.373	*c0_8103550/c_8103550; :  0.08496567 occ Si+4  0.5 beq  1.18
		site Si3_1 num_posns 1 x =3.5	*a0_8103550/a_8103550; :  0.097755 y  0.414 z =0.373	*c0_8103550/c_8103550; :  0.08496567 occ Si+4  0.5 beq  1.18
		site O2_2 num_posns 1 x =3.735	*a0_8103550/a_8103550; :  0.10431855 y  0.52 z =0.411	*c0_8103550/c_8103550; :  0.09362169 occ O-2  0.5 beq  1.34
		site O2_4 num_posns 1 x =3.265	*a0_8103550/a_8103550; :  0.09119145 y  0.52 z =0.411	*c0_8103550/c_8103550; :  0.09362169 occ O-2  0.5 beq  1.34
		site O2_3 num_posns 1 x =3.735	*a0_8103550/a_8103550; :  0.10431855 y  0.48 z =0.411	*c0_8103550/c_8103550; :  0.09362169 occ O-2  0.5 beq  1.34
		site O2_1 num_posns 1 x =3.265	*a0_8103550/a_8103550; :  0.09119145 y  0.48 z =0.411	*c0_8103550/c_8103550; :  0.09362169 occ O-2  0.5 beq  1.34
		site Ca2_1 num_posns 1 x =3	*a0_8103550/a_8103550; :  0.08379 y  0 z =0.4135	*c0_8103550/c_8103550; :  0.094191165 occ Ca+2  1 beq  1.34
		site Ca1_5 num_posns 1 x =3.5	*a0_8103550/a_8103550; :  0.097755 y  0.5 z =0.5	*c0_8103550/c_8103550; :  0.113895 occ Ca+2  1 beq  1.34
		site O1_6 num_posns 1 x =3.235	*a0_8103550/a_8103550; :  0.09035355 y  0.01 z =(	0.519	+z1_8103550)*c0_8103550/c_8103550; :  0.11321163 occ O-2  0.5 beq  1.34
		site O1_8 num_posns 1 x =3.765	*a0_8103550/a_8103550; :  0.10515645 y  0.01 z =(	0.519	+z1_8103550)*c0_8103550/c_8103550; :  0.11321163 occ O-2  0.5 beq  1.34
		site O1_7 num_posns 1 x =3.235	*a0_8103550/a_8103550; :  0.09035355 y  0.99 z =(	0.519	+z1_8103550)*c0_8103550/c_8103550; :  0.11321163 occ O-2  0.5 beq  1.34
		site O1_5 num_posns 1 x =3.765	*a0_8103550/a_8103550; :  0.10515645 y  0.99 z =(	0.519	+z1_8103550)*c0_8103550/c_8103550; :  0.11321163 occ O-2  0.5 beq  1.34
		site Si4_6 num_posns 1 x =3	*a0_8103550/a_8103550; :  0.08379 y  0.075 z =(	0.557	+z1_8103550)*c0_8103550/c_8103550; :  0.12186765 occ Si+4  0.5 beq  1.18
		site Si4_5 num_posns 1 x =3	*a0_8103550/a_8103550; :  0.08379 y  0.925 z =(	0.557	+z1_8103550)*c0_8103550/c_8103550; :  0.12186765 occ Si+4  0.5 beq  1.18
		site O5_5 num_posns 1 x =3	*a0_8103550/a_8103550; :  0.08379 y  0.5 z =(	0.577	+z1_8103550)*c0_8103550/c_8103550; :  0.12642345 occ O-2  0.5 beq  1.89
		site O11_5 num_posns 1 x =3.5	*a0_8103550/a_8103550; :  0.097755 y  0.5 z =(	0.612	+z1_8103550/2)*c0_8103550/c_8103550; :  0.13690179 occ O-2  0.5 beq  3.16
		site O4_6 num_posns 1 x =3.43	*a0_8103550/a_8103550; :  0.0957999 y  0.5 z =(	0.613	+z1_8103550/2)*c0_8103550/c_8103550; :  0.13712958 occ O-2  0.25 beq  6.32
		site O4_5 num_posns 1 x =3.57	*a0_8103550/a_8103550; :  0.0997101 y  0.5 z =(	0.613	+z1_8103550/2)*c0_8103550/c_8103550; :  0.13712958 occ O-2  0.25 beq  6.32
		site O8_6 num_posns 1 x =3	*a0_8103550/a_8103550; :  0.08379 y  0.16 z =(	0.619	+z1_8103550)*c0_8103550/c_8103550; :  0.13599063 occ O-2  0.5 beq  4.18
		site O8_5 num_posns 1 x =3	*a0_8103550/a_8103550; :  0.08379 y  0.84 z =(	0.619	+z1_8103550)*c0_8103550/c_8103550; :  0.13599063 occ O-2  0.5 beq  4.18
		site Si2_2 num_posns 1 x =3.656	*a0_8103550/a_8103550; :  0.10211208 y  0 z =0.282	*c0_8103550/c_8103550; :  0.06423678 occ Si+4 =n_bt; :  0.095 beq  2.76
		site Si2_1 num_posns 1 x =3.344	*a0_8103550/a_8103550; :  0.09339792 y  0 z =0.282	*c0_8103550/c_8103550; :  0.06423678 occ Si+4 =n_bt; :  0.095 beq  2.76
		site O3_2 num_posns 1 x =3.68	*a0_8103550/a_8103550; :  0.1027824 y  0 z =0.211	*c0_8103550/c_8103550; :  0.04806369 occ O-2 =n_bt+n_ca3; :  0.16 beq  6.32
		site O3_1 num_posns 1 x =3.32	*a0_8103550/a_8103550; :  0.0927276 y  0 z =0.211	*c0_8103550/c_8103550; :  0.04806369 occ O-2 =n_bt+n_ca3; :  0.16 beq  6.32
		site Si1_6 num_posns 1 x =3.156	*a0_8103550/a_8103550; :  0.08814708 y  0.5 z =(	0.641	+z1_8103550)*c0_8103550/c_8103550; :  0.14100201 occ Si+4 =n_bt; :  0.095 beq  2.76
		site Si1_5 num_posns 1 x =3.844	*a0_8103550/a_8103550; :  0.10736292 y  0.5 z =(	0.641	+z1_8103550)*c0_8103550/c_8103550; :  0.14100201 occ Si+4 =n_bt; :  0.095 beq  2.76
		site O3_6 num_posns 1 x =3.18	*a0_8103550/a_8103550; :  0.0888174 y  0.5 z =(	0.711	+z1_8103550)*c0_8103550/c_8103550; :  0.15694731 occ O-2 =n_bt+n_ca3; :  0.16 beq  6.32
		site O3_5 num_posns 1 x =3.82	*a0_8103550/a_8103550; :  0.1066926 y  0.5 z =(	0.711	+z1_8103550)*c0_8103550/c_8103550; :  0.15694731 occ O-2 =n_bt+n_ca3; :  0.16 beq  6.32
		site Ca3_6 num_posns 1 x =(	3.37	-x3_8103550)*a0_8103550/a_8103550; :  0.0966378 y =0	+y3_8103550; :  0 z =(	0.664	+z1_8103550/3+z3_8103550)*c0_8103550/c_8103550; :  0.1495821 occ Ca+2 =n_ca3; :  0.065 beq  4.74
		site O10_7 num_posns 1 x =(	3.72	+x2_8103550)*a0_8103550/a_8103550; :  0.1038996 y =0.16	+y2_8103550; :  0.16 z =(	0.722	+z1_8103550/3+z2_8103550)*c0_8103550/c_8103550; :  0.16507182 occ O-2 =0.5*(n_ca3); :  0.0325 beq  6.32
		site O10_5 num_posns 1 x =(	3.72	+x2_8103550)*a0_8103550/a_8103550; :  0.1038996 y =0.84	-y2_8103550; :  0.84 z =(	0.722	+z1_8103550/3+z2_8103550)*c0_8103550/c_8103550; :  0.16507182 occ O-2 =0.5*(n_ca3); :  0.0325 beq  6.32
		site Ca3_5 num_posns 1 x =(	3.63	+x3_8103550)*a0_8103550/a_8103550; :  0.0988722 y =0	-y3_8103550; :  -0 z =(	0.664	+z1_8103550/3+z3_8103550)*c0_8103550/c_8103550; :  0.1495821 occ Ca+2 =n_ca3; :  0.065 beq  4.74
		site O10_6 num_posns 1 x =(	3.28	-x2_8103550)*a0_8103550/a_8103550; :  0.0916104 y =0.16	+y2_8103550; :  0.16 z =(	0.722	+z1_8103550/3+z2_8103550)*c0_8103550/c_8103550; :  0.16507182 occ O-2 =0.5*(n_ca3); :  0.0325 beq  6.32
		site O10_8 num_posns 1 x =(	3.28	-x2_8103550)*a0_8103550/a_8103550; :  0.0916104 y =0.84	-y2_8103550; :  0.84 z =(	0.722	+z1_8103550/3+z2_8103550)*c0_8103550/c_8103550; :  0.16507182 occ O-2 =0.5*(n_ca3); :  0.0325 beq  6.32
		site Ca3_2 num_posns 1 x =(	3.87	-x3_8103550)*a0_8103550/a_8103550; :  0.1106028 y =0.5	+y3_8103550; :  0.5 z =(	0.251	-z3_8103550)*c0_8103550/c_8103550; :  0.05717529 occ Ca+2 =n_ca3; :  0.065 beq  4.74
		site O10_4 num_posns 1 x =(	3.22	-x2_8103550)*a0_8103550/a_8103550; :  0.0899346 y =0.34	-y2_8103550; :  0.34 z =(	0.193	-z2_8103550)*c0_8103550/c_8103550; :  0.04168557 occ O-2 =0.5*(n_ca3); :  0.0325 beq  6.32
		site O10_2 num_posns 1 x =(	3.22	-x2_8103550)*a0_8103550/a_8103550; :  0.0899346 y =0.66	+y2_8103550; :  0.66 z =(	0.193	-z2_8103550)*c0_8103550/c_8103550; :  0.04168557 occ O-2 =0.5*(n_ca3); :  0.0325 beq  6.32
		site Ca3_1 num_posns 1 x =(	3.13	+x3_8103550)*a0_8103550/a_8103550; :  0.0849072 y =0.5	-y3_8103550; :  0.5 z =(	0.251	-z3_8103550)*c0_8103550/c_8103550; :  0.05717529 occ Ca+2 =n_ca3; :  0.065 beq  4.74
		site O10_3 num_posns 1 x =(	3.78	+x2_8103550)*a0_8103550/a_8103550; :  0.1055754 y =0.34	-y2_8103550; :  0.34 z =(	0.193	-z2_8103550)*c0_8103550/c_8103550; :  0.04168557 occ O-2 =0.5*(n_ca3); :  0.0325 beq  6.32
		site O10_1 num_posns 1 x =(	3.78	+x2_8103550)*a0_8103550/a_8103550; :  0.1055754 y =0.66	+y2_8103550; :  0.66 z =(	0.193	-z2_8103550)*c0_8103550/c_8103550; :  0.04168557 occ O-2 =0.5*(n_ca3); :  0.0325 beq  6.32
		site O12_1 num_posns 1 x =4	*a0_8103550/a_8103550; :  0.11172 y  0 z =0.303	*c0_8103550/c_8103550; :  0.06902037 occ O-2  0.5 beq  3.16
		site O9_2 num_posns 1 x =4.924	*a0_8103550/a_8103550; :  0.13752732 y  0 z =0.307	*c0_8103550/c_8103550; :  0.06993153 occ O-2  0.25 beq  6.32
		site O9_1 num_posns 1 x =4.076	*a0_8103550/a_8103550; :  0.11384268 y  0 z =0.307	*c0_8103550/c_8103550; :  0.06993153 occ O-2  0.25 beq  6.32
		site O7_2 num_posns 1 x =4.5	*a0_8103550/a_8103550; :  0.125685 y  0.67 z =0.311	*c0_8103550/c_8103550; :  0.07084269 occ O-2  0.5 beq  4.18
		site O7_1 num_posns 1 x =4.5	*a0_8103550/a_8103550; :  0.125685 y  0.33 z =0.311	*c0_8103550/c_8103550; :  0.07084269 occ O-2  0.5 beq  4.18
		site O6_1 num_posns 1 x =4.5	*a0_8103550/a_8103550; :  0.125685 y  0 z =0.348	*c0_8103550/c_8103550; :  0.07927092 occ O-2  0.5 beq  1.89
		site Si3_2 num_posns 1 x =4.5	*a0_8103550/a_8103550; :  0.125685 y  0.586 z =0.373	*c0_8103550/c_8103550; :  0.08496567 occ Si+4  0.5 beq  1.18
		site Si3_1 num_posns 1 x =4.5	*a0_8103550/a_8103550; :  0.125685 y  0.414 z =0.373	*c0_8103550/c_8103550; :  0.08496567 occ Si+4  0.5 beq  1.18
		site O2_2 num_posns 1 x =4.735	*a0_8103550/a_8103550; :  0.13224855 y  0.52 z =0.411	*c0_8103550/c_8103550; :  0.09362169 occ O-2  0.5 beq  1.34
		site O2_4 num_posns 1 x =4.265	*a0_8103550/a_8103550; :  0.11912145 y  0.52 z =0.411	*c0_8103550/c_8103550; :  0.09362169 occ O-2  0.5 beq  1.34
		site O2_3 num_posns 1 x =4.735	*a0_8103550/a_8103550; :  0.13224855 y  0.48 z =0.411	*c0_8103550/c_8103550; :  0.09362169 occ O-2  0.5 beq  1.34
		site O2_1 num_posns 1 x =4.265	*a0_8103550/a_8103550; :  0.11912145 y  0.48 z =0.411	*c0_8103550/c_8103550; :  0.09362169 occ O-2  0.5 beq  1.34
		site Ca2_1 num_posns 1 x =4	*a0_8103550/a_8103550; :  0.11172 y  0 z =0.4135	*c0_8103550/c_8103550; :  0.094191165 occ Ca+2  1 beq  1.34
		site Ca1_5 num_posns 1 x =4.5	*a0_8103550/a_8103550; :  0.125685 y  0.5 z =0.5	*c0_8103550/c_8103550; :  0.113895 occ Ca+2  1 beq  1.34
		site O1_6 num_posns 1 x =4.235	*a0_8103550/a_8103550; :  0.11828355 y  0.01 z =(	0.519	+z1_8103550)*c0_8103550/c_8103550; :  0.11321163 occ O-2  0.5 beq  1.34
		site O1_8 num_posns 1 x =4.765	*a0_8103550/a_8103550; :  0.13308645 y  0.01 z =(	0.519	+z1_8103550)*c0_8103550/c_8103550; :  0.11321163 occ O-2  0.5 beq  1.34
		site O1_7 num_posns 1 x =4.235	*a0_8103550/a_8103550; :  0.11828355 y  0.99 z =(	0.519	+z1_8103550)*c0_8103550/c_8103550; :  0.11321163 occ O-2  0.5 beq  1.34
		site O1_5 num_posns 1 x =4.765	*a0_8103550/a_8103550; :  0.13308645 y  0.99 z =(	0.519	+z1_8103550)*c0_8103550/c_8103550; :  0.11321163 occ O-2  0.5 beq  1.34
		site Si4_6 num_posns 1 x =4	*a0_8103550/a_8103550; :  0.11172 y  0.075 z =(	0.557	+z1_8103550)*c0_8103550/c_8103550; :  0.12186765 occ Si+4  0.5 beq  1.18
		site Si4_5 num_posns 1 x =4	*a0_8103550/a_8103550; :  0.11172 y  0.925 z =(	0.557	+z1_8103550)*c0_8103550/c_8103550; :  0.12186765 occ Si+4  0.5 beq  1.18
		site O5_5 num_posns 1 x =4	*a0_8103550/a_8103550; :  0.11172 y  0.5 z =(	0.577	+z1_8103550)*c0_8103550/c_8103550; :  0.12642345 occ O-2  0.5 beq  1.89
		site O11_5 num_posns 1 x =4.5	*a0_8103550/a_8103550; :  0.125685 y  0.5 z =(	0.612	+z1_8103550/2)*c0_8103550/c_8103550; :  0.13690179 occ O-2  0.5 beq  3.16
		site O4_6 num_posns 1 x =4.43	*a0_8103550/a_8103550; :  0.1237299 y  0.5 z =(	0.613	+z1_8103550/2)*c0_8103550/c_8103550; :  0.13712958 occ O-2  0.25 beq  6.32
		site O4_5 num_posns 1 x =4.57	*a0_8103550/a_8103550; :  0.1276401 y  0.5 z =(	0.613	+z1_8103550/2)*c0_8103550/c_8103550; :  0.13712958 occ O-2  0.25 beq  6.32
		site O8_6 num_posns 1 x =4	*a0_8103550/a_8103550; :  0.11172 y  0.16 z =(	0.619	+z1_8103550)*c0_8103550/c_8103550; :  0.13599063 occ O-2  0.5 beq  4.18
		site O8_5 num_posns 1 x =4	*a0_8103550/a_8103550; :  0.11172 y  0.84 z =(	0.619	+z1_8103550)*c0_8103550/c_8103550; :  0.13599063 occ O-2  0.5 beq  4.18
		site Si2_2 num_posns 1 x =4.656	*a0_8103550/a_8103550; :  0.13004208 y  0 z =0.282	*c0_8103550/c_8103550; :  0.06423678 occ Si+4 =n_bt; :  0.095 beq  2.76
		site Si2_1 num_posns 1 x =4.344	*a0_8103550/a_8103550; :  0.12132792 y  0 z =0.282	*c0_8103550/c_8103550; :  0.06423678 occ Si+4 =n_bt; :  0.095 beq  2.76
		site O3_2 num_posns 1 x =4.68	*a0_8103550/a_8103550; :  0.1307124 y  0 z =0.211	*c0_8103550/c_8103550; :  0.04806369 occ O-2 =n_bt+n_ca3; :  0.16 beq  6.32
		site O3_1 num_posns 1 x =4.32	*a0_8103550/a_8103550; :  0.1206576 y  0 z =0.211	*c0_8103550/c_8103550; :  0.04806369 occ O-2 =n_bt+n_ca3; :  0.16 beq  6.32
		site Si1_6 num_posns 1 x =4.156	*a0_8103550/a_8103550; :  0.11607708 y  0.5 z =(	0.641	+z1_8103550)*c0_8103550/c_8103550; :  0.14100201 occ Si+4 =n_bt; :  0.095 beq  2.76
		site Si1_5 num_posns 1 x =4.844	*a0_8103550/a_8103550; :  0.13529292 y  0.5 z =(	0.641	+z1_8103550)*c0_8103550/c_8103550; :  0.14100201 occ Si+4 =n_bt; :  0.095 beq  2.76
		site O3_6 num_posns 1 x =4.18	*a0_8103550/a_8103550; :  0.1167474 y  0.5 z =(	0.711	+z1_8103550)*c0_8103550/c_8103550; :  0.15694731 occ O-2 =n_bt+n_ca3; :  0.16 beq  6.32
		site O3_5 num_posns 1 x =4.82	*a0_8103550/a_8103550; :  0.1346226 y  0.5 z =(	0.711	+z1_8103550)*c0_8103550/c_8103550; :  0.15694731 occ O-2 =n_bt+n_ca3; :  0.16 beq  6.32
		site Ca3_6 num_posns 1 x =(	4.37	-x3_8103550)*a0_8103550/a_8103550; :  0.1245678 y =0	+y3_8103550; :  0 z =(	0.664	+z1_8103550/3+z3_8103550)*c0_8103550/c_8103550; :  0.1495821 occ Ca+2 =n_ca3; :  0.065 beq  4.74
		site O10_7 num_posns 1 x =(	4.72	+x2_8103550)*a0_8103550/a_8103550; :  0.1318296 y =0.16	+y2_8103550; :  0.16 z =(	0.722	+z1_8103550/3+z2_8103550)*c0_8103550/c_8103550; :  0.16507182 occ O-2 =0.5*(n_ca3); :  0.0325 beq  6.32
		site O10_5 num_posns 1 x =(	4.72	+x2_8103550)*a0_8103550/a_8103550; :  0.1318296 y =0.84	-y2_8103550; :  0.84 z =(	0.722	+z1_8103550/3+z2_8103550)*c0_8103550/c_8103550; :  0.16507182 occ O-2 =0.5*(n_ca3); :  0.0325 beq  6.32
		site Ca3_5 num_posns 1 x =(	4.63	+x3_8103550)*a0_8103550/a_8103550; :  0.1268022 y =0	-y3_8103550; :  -0 z =(	0.664	+z1_8103550/3+z3_8103550)*c0_8103550/c_8103550; :  0.1495821 occ Ca+2 =n_ca3; :  0.065 beq  4.74
		site O10_6 num_posns 1 x =(	4.28	-x2_8103550)*a0_8103550/a_8103550; :  0.1195404 y =0.16	+y2_8103550; :  0.16 z =(	0.722	+z1_8103550/3+z2_8103550)*c0_8103550/c_8103550; :  0.16507182 occ O-2 =0.5*(n_ca3); :  0.0325 beq  6.32
		site O10_8 num_posns 1 x =(	4.28	-x2_8103550)*a0_8103550/a_8103550; :  0.1195404 y =0.84	-y2_8103550; :  0.84 z =(	0.722	+z1_8103550/3+z2_8103550)*c0_8103550/c_8103550; :  0.16507182 occ O-2 =0.5*(n_ca3); :  0.0325 beq  6.32
		site Ca3_2 num_posns 1 x =(	4.87	-x3_8103550)*a0_8103550/a_8103550; :  0.1385328 y =0.5	+y3_8103550; :  0.5 z =(	0.251	-z3_8103550)*c0_8103550/c_8103550; :  0.05717529 occ Ca+2 =n_ca3; :  0.065 beq  4.74
		site O10_4 num_posns 1 x =(	4.22	-x2_8103550)*a0_8103550/a_8103550; :  0.1178646 y =0.34	-y2_8103550; :  0.34 z =(	0.193	-z2_8103550)*c0_8103550/c_8103550; :  0.04168557 occ O-2 =0.5*(n_ca3); :  0.0325 beq  6.32
		site O10_2 num_posns 1 x =(	4.22	-x2_8103550)*a0_8103550/a_8103550; :  0.1178646 y =0.66	+y2_8103550; :  0.66 z =(	0.193	-z2_8103550)*c0_8103550/c_8103550; :  0.04168557 occ O-2 =0.5*(n_ca3); :  0.0325 beq  6.32
		site Ca3_1 num_posns 1 x =(	4.13	+x3_8103550)*a0_8103550/a_8103550; :  0.1128372 y =0.5	-y3_8103550; :  0.5 z =(	0.251	-z3_8103550)*c0_8103550/c_8103550; :  0.05717529 occ Ca+2 =n_ca3; :  0.065 beq  4.74
		site O10_3 num_posns 1 x =(	4.78	+x2_8103550)*a0_8103550/a_8103550; :  0.1335054 y =0.34	-y2_8103550; :  0.34 z =(	0.193	-z2_8103550)*c0_8103550/c_8103550; :  0.04168557 occ O-2 =0.5*(n_ca3); :  0.0325 beq  6.32
		site O10_1 num_posns 1 x =(	4.78	+x2_8103550)*a0_8103550/a_8103550; :  0.1335054 y =0.66	+y2_8103550; :  0.66 z =(	0.193	-z2_8103550)*c0_8103550/c_8103550; :  0.04168557 occ O-2 =0.5*(n_ca3); :  0.0325 beq  6.32
		site O12_1 num_posns 1 x =5	*a0_8103550/a_8103550; :  0.13965 y  0 z =0.303	*c0_8103550/c_8103550; :  0.06902037 occ O-2  0.5 beq  3.16
		site O9_2 num_posns 1 x =5.924	*a0_8103550/a_8103550; :  0.16545732 y  0 z =0.307	*c0_8103550/c_8103550; :  0.06993153 occ O-2  0.25 beq  6.32
		site O9_1 num_posns 1 x =5.076	*a0_8103550/a_8103550; :  0.14177268 y  0 z =0.307	*c0_8103550/c_8103550; :  0.06993153 occ O-2  0.25 beq  6.32
		site O7_2 num_posns 1 x =5.5	*a0_8103550/a_8103550; :  0.153615 y  0.67 z =0.311	*c0_8103550/c_8103550; :  0.07084269 occ O-2  0.5 beq  4.18
		site O7_1 num_posns 1 x =5.5	*a0_8103550/a_8103550; :  0.153615 y  0.33 z =0.311	*c0_8103550/c_8103550; :  0.07084269 occ O-2  0.5 beq  4.18
		site O6_1 num_posns 1 x =5.5	*a0_8103550/a_8103550; :  0.153615 y  0 z =0.348	*c0_8103550/c_8103550; :  0.07927092 occ O-2  0.5 beq  1.89
		site Si3_2 num_posns 1 x =5.5	*a0_8103550/a_8103550; :  0.153615 y  0.586 z =0.373	*c0_8103550/c_8103550; :  0.08496567 occ Si+4  0.5 beq  1.18
		site Si3_1 num_posns 1 x =5.5	*a0_8103550/a_8103550; :  0.153615 y  0.414 z =0.373	*c0_8103550/c_8103550; :  0.08496567 occ Si+4  0.5 beq  1.18
		site O2_2 num_posns 1 x =5.735	*a0_8103550/a_8103550; :  0.16017855 y  0.52 z =0.411	*c0_8103550/c_8103550; :  0.09362169 occ O-2  0.5 beq  1.34
		site O2_4 num_posns 1 x =5.265	*a0_8103550/a_8103550; :  0.14705145 y  0.52 z =0.411	*c0_8103550/c_8103550; :  0.09362169 occ O-2  0.5 beq  1.34
		site O2_3 num_posns 1 x =5.735	*a0_8103550/a_8103550; :  0.16017855 y  0.48 z =0.411	*c0_8103550/c_8103550; :  0.09362169 occ O-2  0.5 beq  1.34
		site O2_1 num_posns 1 x =5.265	*a0_8103550/a_8103550; :  0.14705145 y  0.48 z =0.411	*c0_8103550/c_8103550; :  0.09362169 occ O-2  0.5 beq  1.34
		site Ca2_1 num_posns 1 x =5	*a0_8103550/a_8103550; :  0.13965 y  0 z =0.4135	*c0_8103550/c_8103550; :  0.094191165 occ Ca+2  1 beq  1.34
		site Ca1_5 num_posns 1 x =5.5	*a0_8103550/a_8103550; :  0.153615 y  0.5 z =0.5	*c0_8103550/c_8103550; :  0.113895 occ Ca+2  1 beq  1.34
		site O1_6 num_posns 1 x =5.235	*a0_8103550/a_8103550; :  0.14621355 y  0.01 z =(	0.519	+z1_8103550)*c0_8103550/c_8103550; :  0.11321163 occ O-2  0.5 beq  1.34
		site O1_8 num_posns 1 x =5.765	*a0_8103550/a_8103550; :  0.16101645 y  0.01 z =(	0.519	+z1_8103550)*c0_8103550/c_8103550; :  0.11321163 occ O-2  0.5 beq  1.34
		site O1_7 num_posns 1 x =5.235	*a0_8103550/a_8103550; :  0.14621355 y  0.99 z =(	0.519	+z1_8103550)*c0_8103550/c_8103550; :  0.11321163 occ O-2  0.5 beq  1.34
		site O1_5 num_posns 1 x =5.765	*a0_8103550/a_8103550; :  0.16101645 y  0.99 z =(	0.519	+z1_8103550)*c0_8103550/c_8103550; :  0.11321163 occ O-2  0.5 beq  1.34
		site Si4_6 num_posns 1 x =5	*a0_8103550/a_8103550; :  0.13965 y  0.075 z =(	0.557	+z1_8103550)*c0_8103550/c_8103550; :  0.12186765 occ Si+4  0.5 beq  1.18
		site Si4_5 num_posns 1 x =5	*a0_8103550/a_8103550; :  0.13965 y  0.925 z =(	0.557	+z1_8103550)*c0_8103550/c_8103550; :  0.12186765 occ Si+4  0.5 beq  1.18
		site O5_5 num_posns 1 x =5	*a0_8103550/a_8103550; :  0.13965 y  0.5 z =(	0.577	+z1_8103550)*c0_8103550/c_8103550; :  0.12642345 occ O-2  0.5 beq  1.89
		site O11_5 num_posns 1 x =5.5	*a0_8103550/a_8103550; :  0.153615 y  0.5 z =(	0.612	+z1_8103550/2)*c0_8103550/c_8103550; :  0.13690179 occ O-2  0.5 beq  3.16
		site O4_6 num_posns 1 x =5.43	*a0_8103550/a_8103550; :  0.1516599 y  0.5 z =(	0.613	+z1_8103550/2)*c0_8103550/c_8103550; :  0.13712958 occ O-2  0.25 beq  6.32
		site O4_5 num_posns 1 x =5.57	*a0_8103550/a_8103550; :  0.1555701 y  0.5 z =(	0.613	+z1_8103550/2)*c0_8103550/c_8103550; :  0.13712958 occ O-2  0.25 beq  6.32
		site O8_6 num_posns 1 x =5	*a0_8103550/a_8103550; :  0.13965 y  0.16 z =(	0.619	+z1_8103550)*c0_8103550/c_8103550; :  0.13599063 occ O-2  0.5 beq  4.18
		site O8_5 num_posns 1 x =5	*a0_8103550/a_8103550; :  0.13965 y  0.84 z =(	0.619	+z1_8103550)*c0_8103550/c_8103550; :  0.13599063 occ O-2  0.5 beq  4.18
		site Si2_2 num_posns 1 x =5.656	*a0_8103550/a_8103550; :  0.15797208 y  0 z =0.282	*c0_8103550/c_8103550; :  0.06423678 occ Si+4 =n_bt; :  0.095 beq  2.76
		site Si2_1 num_posns 1 x =5.344	*a0_8103550/a_8103550; :  0.14925792 y  0 z =0.282	*c0_8103550/c_8103550; :  0.06423678 occ Si+4 =n_bt; :  0.095 beq  2.76
		site O3_2 num_posns 1 x =5.68	*a0_8103550/a_8103550; :  0.1586424 y  0 z =0.211	*c0_8103550/c_8103550; :  0.04806369 occ O-2 =n_bt+n_ca3; :  0.16 beq  6.32
		site O3_1 num_posns 1 x =5.32	*a0_8103550/a_8103550; :  0.1485876 y  0 z =0.211	*c0_8103550/c_8103550; :  0.04806369 occ O-2 =n_bt+n_ca3; :  0.16 beq  6.32
		site Si1_6 num_posns 1 x =5.156	*a0_8103550/a_8103550; :  0.14400708 y  0.5 z =(	0.641	+z1_8103550)*c0_8103550/c_8103550; :  0.14100201 occ Si+4 =n_bt; :  0.095 beq  2.76
		site Si1_5 num_posns 1 x =5.844	*a0_8103550/a_8103550; :  0.16322292 y  0.5 z =(	0.641	+z1_8103550)*c0_8103550/c_8103550; :  0.14100201 occ Si+4 =n_bt; :  0.095 beq  2.76
		site O3_6 num_posns 1 x =5.18	*a0_8103550/a_8103550; :  0.1446774 y  0.5 z =(	0.711	+z1_8103550)*c0_8103550/c_8103550; :  0.15694731 occ O-2 =n_bt+n_ca3; :  0.16 beq  6.32
		site O3_5 num_posns 1 x =5.82	*a0_8103550/a_8103550; :  0.1625526 y  0.5 z =(	0.711	+z1_8103550)*c0_8103550/c_8103550; :  0.15694731 occ O-2 =n_bt+n_ca3; :  0.16 beq  6.32
		site Ca3_6 num_posns 1 x =(	5.37	-x3_8103550)*a0_8103550/a_8103550; :  0.1524978 y =0	+y3_8103550; :  0 z =(	0.664	+z1_8103550/3+z3_8103550)*c0_8103550/c_8103550; :  0.1495821 occ Ca+2 =n_ca3; :  0.065 beq  4.74
		site O10_7 num_posns 1 x =(	5.72	+x2_8103550)*a0_8103550/a_8103550; :  0.1597596 y =0.16	+y2_8103550; :  0.16 z =(	0.722	+z1_8103550/3+z2_8103550)*c0_8103550/c_8103550; :  0.16507182 occ O-2 =0.5*(n_ca3); :  0.0325 beq  6.32
		site O10_5 num_posns 1 x =(	5.72	+x2_8103550)*a0_8103550/a_8103550; :  0.1597596 y =0.84	-y2_8103550; :  0.84 z =(	0.722	+z1_8103550/3+z2_8103550)*c0_8103550/c_8103550; :  0.16507182 occ O-2 =0.5*(n_ca3); :  0.0325 beq  6.32
		site Ca3_5 num_posns 1 x =(	5.63	+x3_8103550)*a0_8103550/a_8103550; :  0.1547322 y =0	-y3_8103550; :  -0 z =(	0.664	+z1_8103550/3+z3_8103550)*c0_8103550/c_8103550; :  0.1495821 occ Ca+2 =n_ca3; :  0.065 beq  4.74
		site O10_6 num_posns 1 x =(	5.28	-x2_8103550)*a0_8103550/a_8103550; :  0.1474704 y =0.16	+y2_8103550; :  0.16 z =(	0.722	+z1_8103550/3+z2_8103550)*c0_8103550/c_8103550; :  0.16507182 occ O-2 =0.5*(n_ca3); :  0.0325 beq  6.32
		site O10_8 num_posns 1 x =(	5.28	-x2_8103550)*a0_8103550/a_8103550; :  0.1474704 y =0.84	-y2_8103550; :  0.84 z =(	0.722	+z1_8103550/3+z2_8103550)*c0_8103550/c_8103550; :  0.16507182 occ O-2 =0.5*(n_ca3); :  0.0325 beq  6.32
		site Ca3_2 num_posns 1 x =(	5.87	-x3_8103550)*a0_8103550/a_8103550; :  0.1664628 y =0.5	+y3_8103550; :  0.5 z =(	0.251	-z3_8103550)*c0_8103550/c_8103550; :  0.05717529 occ Ca+2 =n_ca3; :  0.065 beq  4.74
		site O10_4 num_posns 1 x =(	5.22	-x2_8103550)*a0_8103550/a_8103550; :  0.1457946 y =0.34	-y2_8103550; :  0.34 z =(	0.193	-z2_8103550)*c0_8103550/c_8103550; :  0.04168557 occ O-2 =0.5*(n_ca3); :  0.0325 beq  6.32
		site O10_2 num_posns 1 x =(	5.22	-x2_8103550)*a0_8103550/a_8103550; :  0.1457946 y =0.66	+y2_8103550; :  0.66 z =(	0.193	-z2_8103550)*c0_8103550/c_8103550; :  0.04168557 occ O-2 =0.5*(n_ca3); :  0.0325 beq  6.32
		site Ca3_1 num_posns 1 x =(	5.13	+x3_8103550)*a0_8103550/a_8103550; :  0.1407672 y =0.5	-y3_8103550; :  0.5 z =(	0.251	-z3_8103550)*c0_8103550/c_8103550; :  0.05717529 occ Ca+2 =n_ca3; :  0.065 beq  4.74
		site O10_3 num_posns 1 x =(	5.78	+x2_8103550)*a0_8103550/a_8103550; :  0.1614354 y =0.34	-y2_8103550; :  0.34 z =(	0.193	-z2_8103550)*c0_8103550/c_8103550; :  0.04168557 occ O-2 =0.5*(n_ca3); :  0.0325 beq  6.32
		site O10_1 num_posns 1 x =(	5.78	+x2_8103550)*a0_8103550/a_8103550; :  0.1614354 y =0.66	+y2_8103550; :  0.66 z =(	0.193	-z2_8103550)*c0_8103550/c_8103550; :  0.04168557 occ O-2 =0.5*(n_ca3); :  0.0325 beq  6.32
		site O12_1 num_posns 1 x =6	*a0_8103550/a_8103550; :  0.16758 y  0 z =0.303	*c0_8103550/c_8103550; :  0.06902037 occ O-2  0.5 beq  3.16
		site O9_2 num_posns 1 x =6.924	*a0_8103550/a_8103550; :  0.19338732 y  0 z =0.307	*c0_8103550/c_8103550; :  0.06993153 occ O-2  0.25 beq  6.32
		site O9_1 num_posns 1 x =6.076	*a0_8103550/a_8103550; :  0.16970268 y  0 z =0.307	*c0_8103550/c_8103550; :  0.06993153 occ O-2  0.25 beq  6.32
		site O7_2 num_posns 1 x =6.5	*a0_8103550/a_8103550; :  0.181545 y  0.67 z =0.311	*c0_8103550/c_8103550; :  0.07084269 occ O-2  0.5 beq  4.18
		site O7_1 num_posns 1 x =6.5	*a0_8103550/a_8103550; :  0.181545 y  0.33 z =0.311	*c0_8103550/c_8103550; :  0.07084269 occ O-2  0.5 beq  4.18
		site O6_1 num_posns 1 x =6.5	*a0_8103550/a_8103550; :  0.181545 y  0 z =0.348	*c0_8103550/c_8103550; :  0.07927092 occ O-2  0.5 beq  1.89
		site Si3_2 num_posns 1 x =6.5	*a0_8103550/a_8103550; :  0.181545 y  0.586 z =0.373	*c0_8103550/c_8103550; :  0.08496567 occ Si+4  0.5 beq  1.18
		site Si3_1 num_posns 1 x =6.5	*a0_8103550/a_8103550; :  0.181545 y  0.414 z =0.373	*c0_8103550/c_8103550; :  0.08496567 occ Si+4  0.5 beq  1.18
		site O2_2 num_posns 1 x =6.735	*a0_8103550/a_8103550; :  0.18810855 y  0.52 z =0.411	*c0_8103550/c_8103550; :  0.09362169 occ O-2  0.5 beq  1.34
		site O2_4 num_posns 1 x =6.265	*a0_8103550/a_8103550; :  0.17498145 y  0.52 z =0.411	*c0_8103550/c_8103550; :  0.09362169 occ O-2  0.5 beq  1.34
		site O2_3 num_posns 1 x =6.735	*a0_8103550/a_8103550; :  0.18810855 y  0.48 z =0.411	*c0_8103550/c_8103550; :  0.09362169 occ O-2  0.5 beq  1.34
		site O2_1 num_posns 1 x =6.265	*a0_8103550/a_8103550; :  0.17498145 y  0.48 z =0.411	*c0_8103550/c_8103550; :  0.09362169 occ O-2  0.5 beq  1.34
		site Ca2_1 num_posns 1 x =6	*a0_8103550/a_8103550; :  0.16758 y  0 z =0.4135	*c0_8103550/c_8103550; :  0.094191165 occ Ca+2  1 beq  1.34
		site Ca1_5 num_posns 1 x =6.5	*a0_8103550/a_8103550; :  0.181545 y  0.5 z =0.5	*c0_8103550/c_8103550; :  0.113895 occ Ca+2  1 beq  1.34
		site O1_6 num_posns 1 x =6.235	*a0_8103550/a_8103550; :  0.17414355 y  0.01 z =(	0.519	+z1_8103550)*c0_8103550/c_8103550; :  0.11321163 occ O-2  0.5 beq  1.34
		site O1_8 num_posns 1 x =6.765	*a0_8103550/a_8103550; :  0.18894645 y  0.01 z =(	0.519	+z1_8103550)*c0_8103550/c_8103550; :  0.11321163 occ O-2  0.5 beq  1.34
		site O1_7 num_posns 1 x =6.235	*a0_8103550/a_8103550; :  0.17414355 y  0.99 z =(	0.519	+z1_8103550)*c0_8103550/c_8103550; :  0.11321163 occ O-2  0.5 beq  1.34
		site O1_5 num_posns 1 x =6.765	*a0_8103550/a_8103550; :  0.18894645 y  0.99 z =(	0.519	+z1_8103550)*c0_8103550/c_8103550; :  0.11321163 occ O-2  0.5 beq  1.34
		site Si4_6 num_posns 1 x =6	*a0_8103550/a_8103550; :  0.16758 y  0.075 z =(	0.557	+z1_8103550)*c0_8103550/c_8103550; :  0.12186765 occ Si+4  0.5 beq  1.18
		site Si4_5 num_posns 1 x =6	*a0_8103550/a_8103550; :  0.16758 y  0.925 z =(	0.557	+z1_8103550)*c0_8103550/c_8103550; :  0.12186765 occ Si+4  0.5 beq  1.18
		site O5_5 num_posns 1 x =6	*a0_8103550/a_8103550; :  0.16758 y  0.5 z =(	0.577	+z1_8103550)*c0_8103550/c_8103550; :  0.12642345 occ O-2  0.5 beq  1.89
		site O11_5 num_posns 1 x =6.5	*a0_8103550/a_8103550; :  0.181545 y  0.5 z =(	0.612	+z1_8103550/2)*c0_8103550/c_8103550; :  0.13690179 occ O-2  0.5 beq  3.16
		site O4_6 num_posns 1 x =6.43	*a0_8103550/a_8103550; :  0.1795899 y  0.5 z =(	0.613	+z1_8103550/2)*c0_8103550/c_8103550; :  0.13712958 occ O-2  0.25 beq  6.32
		site O4_5 num_posns 1 x =6.57	*a0_8103550/a_8103550; :  0.1835001 y  0.5 z =(	0.613	+z1_8103550/2)*c0_8103550/c_8103550; :  0.13712958 occ O-2  0.25 beq  6.32
		site O8_6 num_posns 1 x =6	*a0_8103550/a_8103550; :  0.16758 y  0.16 z =(	0.619	+z1_8103550)*c0_8103550/c_8103550; :  0.13599063 occ O-2  0.5 beq  4.18
		site O8_5 num_posns 1 x =6	*a0_8103550/a_8103550; :  0.16758 y  0.84 z =(	0.619	+z1_8103550)*c0_8103550/c_8103550; :  0.13599063 occ O-2  0.5 beq  4.18
		site Si2_2 num_posns 1 x =6.656	*a0_8103550/a_8103550; :  0.18590208 y  0 z =0.282	*c0_8103550/c_8103550; :  0.06423678 occ Si+4 =n_bt; :  0.095 beq  2.76
		site Si2_1 num_posns 1 x =6.344	*a0_8103550/a_8103550; :  0.17718792 y  0 z =0.282	*c0_8103550/c_8103550; :  0.06423678 occ Si+4 =n_bt; :  0.095 beq  2.76
		site O3_2 num_posns 1 x =6.68	*a0_8103550/a_8103550; :  0.1865724 y  0 z =0.211	*c0_8103550/c_8103550; :  0.04806369 occ O-2 =n_bt+n_ca3; :  0.16 beq  6.32
		site O3_1 num_posns 1 x =6.32	*a0_8103550/a_8103550; :  0.1765176 y  0 z =0.211	*c0_8103550/c_8103550; :  0.04806369 occ O-2 =n_bt+n_ca3; :  0.16 beq  6.32
		site Si1_6 num_posns 1 x =6.156	*a0_8103550/a_8103550; :  0.17193708 y  0.5 z =(	0.641	+z1_8103550)*c0_8103550/c_8103550; :  0.14100201 occ Si+4 =n_bt; :  0.095 beq  2.76
		site Si1_5 num_posns 1 x =6.844	*a0_8103550/a_8103550; :  0.19115292 y  0.5 z =(	0.641	+z1_8103550)*c0_8103550/c_8103550; :  0.14100201 occ Si+4 =n_bt; :  0.095 beq  2.76
		site O3_6 num_posns 1 x =6.18	*a0_8103550/a_8103550; :  0.1726074 y  0.5 z =(	0.711	+z1_8103550)*c0_8103550/c_8103550; :  0.15694731 occ O-2 =n_bt+n_ca3; :  0.16 beq  6.32
		site O3_5 num_posns 1 x =6.82	*a0_8103550/a_8103550; :  0.1904826 y  0.5 z =(	0.711	+z1_8103550)*c0_8103550/c_8103550; :  0.15694731 occ O-2 =n_bt+n_ca3; :  0.16 beq  6.32
		site Ca3_6 num_posns 1 x =(	6.37	-x3_8103550)*a0_8103550/a_8103550; :  0.1804278 y =0	+y3_8103550; :  0 z =(	0.664	+z1_8103550/3+z3_8103550)*c0_8103550/c_8103550; :  0.1495821 occ Ca+2 =n_ca3; :  0.065 beq  4.74
		site O10_7 num_posns 1 x =(	6.72	+x2_8103550)*a0_8103550/a_8103550; :  0.1876896 y =0.16	+y2_8103550; :  0.16 z =(	0.722	+z1_8103550/3+z2_8103550)*c0_8103550/c_8103550; :  0.16507182 occ O-2 =0.5*(n_ca3); :  0.0325 beq  6.32
		site O10_5 num_posns 1 x =(	6.72	+x2_8103550)*a0_8103550/a_8103550; :  0.1876896 y =0.84	-y2_8103550; :  0.84 z =(	0.722	+z1_8103550/3+z2_8103550)*c0_8103550/c_8103550; :  0.16507182 occ O-2 =0.5*(n_ca3); :  0.0325 beq  6.32
		site Ca3_5 num_posns 1 x =(	6.63	+x3_8103550)*a0_8103550/a_8103550; :  0.1826622 y =0	-y3_8103550; :  -0 z =(	0.664	+z1_8103550/3+z3_8103550)*c0_8103550/c_8103550; :  0.1495821 occ Ca+2 =n_ca3; :  0.065 beq  4.74
		site O10_6 num_posns 1 x =(	6.28	-x2_8103550)*a0_8103550/a_8103550; :  0.1754004 y =0.16	+y2_8103550; :  0.16 z =(	0.722	+z1_8103550/3+z2_8103550)*c0_8103550/c_8103550; :  0.16507182 occ O-2 =0.5*(n_ca3); :  0.0325 beq  6.32
		site O10_8 num_posns 1 x =(	6.28	-x2_8103550)*a0_8103550/a_8103550; :  0.1754004 y =0.84	-y2_8103550; :  0.84 z =(	0.722	+z1_8103550/3+z2_8103550)*c0_8103550/c_8103550; :  0.16507182 occ O-2 =0.5*(n_ca3); :  0.0325 beq  6.32
		site Ca3_2 num_posns 1 x =(	6.87	-x3_8103550)*a0_8103550/a_8103550; :  0.1943928 y =0.5	+y3_8103550; :  0.5 z =(	0.251	-z3_8103550)*c0_8103550/c_8103550; :  0.05717529 occ Ca+2 =n_ca3; :  0.065 beq  4.74
		site O10_4 num_posns 1 x =(	6.22	-x2_8103550)*a0_8103550/a_8103550; :  0.1737246 y =0.34	-y2_8103550; :  0.34 z =(	0.193	-z2_8103550)*c0_8103550/c_8103550; :  0.04168557 occ O-2 =0.5*(n_ca3); :  0.0325 beq  6.32
		site O10_2 num_posns 1 x =(	6.22	-x2_8103550)*a0_8103550/a_8103550; :  0.1737246 y =0.66	+y2_8103550; :  0.66 z =(	0.193	-z2_8103550)*c0_8103550/c_8103550; :  0.04168557 occ O-2 =0.5*(n_ca3); :  0.0325 beq  6.32
		site Ca3_1 num_posns 1 x =(	6.13	+x3_8103550)*a0_8103550/a_8103550; :  0.1686972 y =0.5	-y3_8103550; :  0.5 z =(	0.251	-z3_8103550)*c0_8103550/c_8103550; :  0.05717529 occ Ca+2 =n_ca3; :  0.065 beq  4.74
		site O10_3 num_posns 1 x =(	6.78	+x2_8103550)*a0_8103550/a_8103550; :  0.1893654 y =0.34	-y2_8103550; :  0.34 z =(	0.193	-z2_8103550)*c0_8103550/c_8103550; :  0.04168557 occ O-2 =0.5*(n_ca3); :  0.0325 beq  6.32
		site O10_1 num_posns 1 x =(	6.78	+x2_8103550)*a0_8103550/a_8103550; :  0.1893654 y =0.66	+y2_8103550; :  0.66 z =(	0.193	-z2_8103550)*c0_8103550/c_8103550; :  0.04168557 occ O-2 =0.5*(n_ca3); :  0.0325 beq  6.32
		site O12_1 num_posns 1 x =7	*a0_8103550/a_8103550; :  0.19551 y  0 z =0.303	*c0_8103550/c_8103550; :  0.06902037 occ O-2  0.5 beq  3.16
		site O9_2 num_posns 1 x =7.924	*a0_8103550/a_8103550; :  0.22131732 y  0 z =0.307	*c0_8103550/c_8103550; :  0.06993153 occ O-2  0.25 beq  6.32
		site O9_1 num_posns 1 x =7.076	*a0_8103550/a_8103550; :  0.19763268 y  0 z =0.307	*c0_8103550/c_8103550; :  0.06993153 occ O-2  0.25 beq  6.32
		site O7_2 num_posns 1 x =7.5	*a0_8103550/a_8103550; :  0.209475 y  0.67 z =0.311	*c0_8103550/c_8103550; :  0.07084269 occ O-2  0.5 beq  4.18
		site O7_1 num_posns 1 x =7.5	*a0_8103550/a_8103550; :  0.209475 y  0.33 z =0.311	*c0_8103550/c_8103550; :  0.07084269 occ O-2  0.5 beq  4.18
		site O6_1 num_posns 1 x =7.5	*a0_8103550/a_8103550; :  0.209475 y  0 z =0.348	*c0_8103550/c_8103550; :  0.07927092 occ O-2  0.5 beq  1.89
		site Si3_2 num_posns 1 x =7.5	*a0_8103550/a_8103550; :  0.209475 y  0.586 z =0.373	*c0_8103550/c_8103550; :  0.08496567 occ Si+4  0.5 beq  1.18
		site Si3_1 num_posns 1 x =7.5	*a0_8103550/a_8103550; :  0.209475 y  0.414 z =0.373	*c0_8103550/c_8103550; :  0.08496567 occ Si+4  0.5 beq  1.18
		site O2_2 num_posns 1 x =7.735	*a0_8103550/a_8103550; :  0.21603855 y  0.52 z =0.411	*c0_8103550/c_8103550; :  0.09362169 occ O-2  0.5 beq  1.34
		site O2_4 num_posns 1 x =7.265	*a0_8103550/a_8103550; :  0.20291145 y  0.52 z =0.411	*c0_8103550/c_8103550; :  0.09362169 occ O-2  0.5 beq  1.34
		site O2_3 num_posns 1 x =7.735	*a0_8103550/a_8103550; :  0.21603855 y  0.48 z =0.411	*c0_8103550/c_8103550; :  0.09362169 occ O-2  0.5 beq  1.34
		site O2_1 num_posns 1 x =7.265	*a0_8103550/a_8103550; :  0.20291145 y  0.48 z =0.411	*c0_8103550/c_8103550; :  0.09362169 occ O-2  0.5 beq  1.34
		site Ca2_1 num_posns 1 x =7	*a0_8103550/a_8103550; :  0.19551 y  0 z =0.4135	*c0_8103550/c_8103550; :  0.094191165 occ Ca+2  1 beq  1.34
		site Ca1_5 num_posns 1 x =7.5	*a0_8103550/a_8103550; :  0.209475 y  0.5 z =0.5	*c0_8103550/c_8103550; :  0.113895 occ Ca+2  1 beq  1.34
		site O1_6 num_posns 1 x =7.235	*a0_8103550/a_8103550; :  0.20207355 y  0.01 z =(	0.519	+z1_8103550)*c0_8103550/c_8103550; :  0.11321163 occ O-2  0.5 beq  1.34
		site O1_8 num_posns 1 x =7.765	*a0_8103550/a_8103550; :  0.21687645 y  0.01 z =(	0.519	+z1_8103550)*c0_8103550/c_8103550; :  0.11321163 occ O-2  0.5 beq  1.34
		site O1_7 num_posns 1 x =7.235	*a0_8103550/a_8103550; :  0.20207355 y  0.99 z =(	0.519	+z1_8103550)*c0_8103550/c_8103550; :  0.11321163 occ O-2  0.5 beq  1.34
		site O1_5 num_posns 1 x =7.765	*a0_8103550/a_8103550; :  0.21687645 y  0.99 z =(	0.519	+z1_8103550)*c0_8103550/c_8103550; :  0.11321163 occ O-2  0.5 beq  1.34
		site Si4_6 num_posns 1 x =7	*a0_8103550/a_8103550; :  0.19551 y  0.075 z =(	0.557	+z1_8103550)*c0_8103550/c_8103550; :  0.12186765 occ Si+4  0.5 beq  1.18
		site Si4_5 num_posns 1 x =7	*a0_8103550/a_8103550; :  0.19551 y  0.925 z =(	0.557	+z1_8103550)*c0_8103550/c_8103550; :  0.12186765 occ Si+4  0.5 beq  1.18
		site O5_5 num_posns 1 x =7	*a0_8103550/a_8103550; :  0.19551 y  0.5 z =(	0.577	+z1_8103550)*c0_8103550/c_8103550; :  0.12642345 occ O-2  0.5 beq  1.89
		site O11_5 num_posns 1 x =7.5	*a0_8103550/a_8103550; :  0.209475 y  0.5 z =(	0.612	+z1_8103550/2)*c0_8103550/c_8103550; :  0.13690179 occ O-2  0.5 beq  3.16
		site O4_6 num_posns 1 x =7.43	*a0_8103550/a_8103550; :  0.2075199 y  0.5 z =(	0.613	+z1_8103550/2)*c0_8103550/c_8103550; :  0.13712958 occ O-2  0.25 beq  6.32
		site O4_5 num_posns 1 x =7.57	*a0_8103550/a_8103550; :  0.2114301 y  0.5 z =(	0.613	+z1_8103550/2)*c0_8103550/c_8103550; :  0.13712958 occ O-2  0.25 beq  6.32
		site O8_6 num_posns 1 x =7	*a0_8103550/a_8103550; :  0.19551 y  0.16 z =(	0.619	+z1_8103550)*c0_8103550/c_8103550; :  0.13599063 occ O-2  0.5 beq  4.18
		site O8_5 num_posns 1 x =7	*a0_8103550/a_8103550; :  0.19551 y  0.84 z =(	0.619	+z1_8103550)*c0_8103550/c_8103550; :  0.13599063 occ O-2  0.5 beq  4.18
		site Si2_2 num_posns 1 x =7.656	*a0_8103550/a_8103550; :  0.21383208 y  0 z =0.282	*c0_8103550/c_8103550; :  0.06423678 occ Si+4 =n_bt; :  0.095 beq  2.76
		site Si2_1 num_posns 1 x =7.344	*a0_8103550/a_8103550; :  0.20511792 y  0 z =0.282	*c0_8103550/c_8103550; :  0.06423678 occ Si+4 =n_bt; :  0.095 beq  2.76
		site O3_2 num_posns 1 x =7.68	*a0_8103550/a_8103550; :  0.2145024 y  0 z =0.211	*c0_8103550/c_8103550; :  0.04806369 occ O-2 =n_bt+n_ca3; :  0.16 beq  6.32
		site O3_1 num_posns 1 x =7.32	*a0_8103550/a_8103550; :  0.2044476 y  0 z =0.211	*c0_8103550/c_8103550; :  0.04806369 occ O-2 =n_bt+n_ca3; :  0.16 beq  6.32
		site Si1_6 num_posns 1 x =7.156	*a0_8103550/a_8103550; :  0.19986708 y  0.5 z =(	0.641	+z1_8103550)*c0_8103550/c_8103550; :  0.14100201 occ Si+4 =n_bt; :  0.095 beq  2.76
		site Si1_5 num_posns 1 x =7.844	*a0_8103550/a_8103550; :  0.21908292 y  0.5 z =(	0.641	+z1_8103550)*c0_8103550/c_8103550; :  0.14100201 occ Si+4 =n_bt; :  0.095 beq  2.76
		site O3_6 num_posns 1 x =7.18	*a0_8103550/a_8103550; :  0.2005374 y  0.5 z =(	0.711	+z1_8103550)*c0_8103550/c_8103550; :  0.15694731 occ O-2 =n_bt+n_ca3; :  0.16 beq  6.32
		site O3_5 num_posns 1 x =7.82	*a0_8103550/a_8103550; :  0.2184126 y  0.5 z =(	0.711	+z1_8103550)*c0_8103550/c_8103550; :  0.15694731 occ O-2 =n_bt+n_ca3; :  0.16 beq  6.32
		site Ca3_6 num_posns 1 x =(	7.37	-x3_8103550)*a0_8103550/a_8103550; :  0.2083578 y =0	+y3_8103550; :  0 z =(	0.664	+z1_8103550/3+z3_8103550)*c0_8103550/c_8103550; :  0.1495821 occ Ca+2 =n_ca3; :  0.065 beq  4.74
		site O10_7 num_posns 1 x =(	7.72	+x2_8103550)*a0_8103550/a_8103550; :  0.2156196 y =0.16	+y2_8103550; :  0.16 z =(	0.722	+z1_8103550/3+z2_8103550)*c0_8103550/c_8103550; :  0.16507182 occ O-2 =0.5*(n_ca3); :  0.0325 beq  6.32
		site O10_5 num_posns 1 x =(	7.72	+x2_8103550)*a0_8103550/a_8103550; :  0.2156196 y =0.84	-y2_8103550; :  0.84 z =(	0.722	+z1_8103550/3+z2_8103550)*c0_8103550/c_8103550; :  0.16507182 occ O-2 =0.5*(n_ca3); :  0.0325 beq  6.32
		site Ca3_5 num_posns 1 x =(	7.63	+x3_8103550)*a0_8103550/a_8103550; :  0.2105922 y =0	-y3_8103550; :  -0 z =(	0.664	+z1_8103550/3+z3_8103550)*c0_8103550/c_8103550; :  0.1495821 occ Ca+2 =n_ca3; :  0.065 beq  4.74
		site O10_6 num_posns 1 x =(	7.28	-x2_8103550)*a0_8103550/a_8103550; :  0.2033304 y =0.16	+y2_8103550; :  0.16 z =(	0.722	+z1_8103550/3+z2_8103550)*c0_8103550/c_8103550; :  0.16507182 occ O-2 =0.5*(n_ca3); :  0.0325 beq  6.32
		site O10_8 num_posns 1 x =(	7.28	-x2_8103550)*a0_8103550/a_8103550; :  0.2033304 y =0.84	-y2_8103550; :  0.84 z =(	0.722	+z1_8103550/3+z2_8103550)*c0_8103550/c_8103550; :  0.16507182 occ O-2 =0.5*(n_ca3); :  0.0325 beq  6.32
		site Ca3_2 num_posns 1 x =(	7.87	-x3_8103550)*a0_8103550/a_8103550; :  0.2223228 y =0.5	+y3_8103550; :  0.5 z =(	0.251	-z3_8103550)*c0_8103550/c_8103550; :  0.05717529 occ Ca+2 =n_ca3; :  0.065 beq  4.74
		site O10_4 num_posns 1 x =(	7.22	-x2_8103550)*a0_8103550/a_8103550; :  0.2016546 y =0.34	-y2_8103550; :  0.34 z =(	0.193	-z2_8103550)*c0_8103550/c_8103550; :  0.04168557 occ O-2 =0.5*(n_ca3); :  0.0325 beq  6.32
		site O10_2 num_posns 1 x =(	7.22	-x2_8103550)*a0_8103550/a_8103550; :  0.2016546 y =0.66	+y2_8103550; :  0.66 z =(	0.193	-z2_8103550)*c0_8103550/c_8103550; :  0.04168557 occ O-2 =0.5*(n_ca3); :  0.0325 beq  6.32
		site Ca3_1 num_posns 1 x =(	7.13	+x3_8103550)*a0_8103550/a_8103550; :  0.1966272 y =0.5	-y3_8103550; :  0.5 z =(	0.251	-z3_8103550)*c0_8103550/c_8103550; :  0.05717529 occ Ca+2 =n_ca3; :  0.065 beq  4.74
		site O10_3 num_posns 1 x =(	7.78	+x2_8103550)*a0_8103550/a_8103550; :  0.2172954 y =0.34	-y2_8103550; :  0.34 z =(	0.193	-z2_8103550)*c0_8103550/c_8103550; :  0.04168557 occ O-2 =0.5*(n_ca3); :  0.0325 beq  6.32
		site O10_1 num_posns 1 x =(	7.78	+x2_8103550)*a0_8103550/a_8103550; :  0.2172954 y =0.66	+y2_8103550; :  0.66 z =(	0.193	-z2_8103550)*c0_8103550/c_8103550; :  0.04168557 occ O-2 =0.5*(n_ca3); :  0.0325 beq  6.32
		PO_Two_Directions(~@, 1,, ,~@, 1,, ,~@, 0.5)
		PO_Spherical_Harmonics(sh_61884dd4_37, 4 )
		ble 0
			clp 0
		cif_str 0
		fcf 0
	str 
		_lvol  11.33183195
		_lvolf ~ 17.8
		CS_L( 20)
		
		xy_pks
		xy_color 32768
		pt_size 0
		line_width 1
		r_bragg  2.368471598
		phase_MAC 66.94826131
		phase_name "C-S-H (Hamid) fibrills 8.9nm Ca_Si  1.0"
		MVW( 4914.764856, 73500, 23.18998596)
		space_group 1
		scale @ 7.749133444e-007
		Phase_LAC_1_on_cm( 7.4336841)
		Phase_Density_g_on_cm3( 0.1110362533)
		a !a_8103550 200
		b  3.675
		c !c_8103550 100
		al ~ 90
		be ~ 90
		ga ~ 90
		site original_lattice_parameters num_posns 1 x !a0_8103550 5.586 y  0 z !c0_8103550 22.779 occ H  0 beq  1
		site main_layer_compression num_posns 1 x  0 y  0 z !z1_8103550 -0.022 occ H  0 beq  1
		site Si_bridging_tetrahedra num_posns 1 x  0 y  0 z  0 occ H !n_bt 0.095 beq  1
		site O10_interlayer num_posns 1 x !x2_8103550 0 y !y2_8103550 0 z !z2_8103550 0.01 occ H  0 beq  1
		site Ca3_interlayer num_posns 1 x !x3_8103550 -0.09 y !y3_8103550 0 z !z3_8103550 0 occ H !n_ca3 0.035 beq  1
		site O12_1 num_posns 1 x =0	*a0_8103550/a_8103550; :  0 y  0 z =0.303	*c0_8103550/c_8103550; :  0.06902037 occ O-2  0.5 beq  3.16
		site O9_2 num_posns 1 x =0.924	*a0_8103550/a_8103550; :  0.02580732 y  0 z =0.307	*c0_8103550/c_8103550; :  0.06993153 occ O-2  0.25 beq  6.32
		site O9_1 num_posns 1 x =0.076	*a0_8103550/a_8103550; :  0.00212268 y  0 z =0.307	*c0_8103550/c_8103550; :  0.06993153 occ O-2  0.25 beq  6.32
		site O7_2 num_posns 1 x =0.5	*a0_8103550/a_8103550; :  0.013965 y  0.67 z =0.311	*c0_8103550/c_8103550; :  0.07084269 occ O-2  0.5 beq  4.18
		site O7_1 num_posns 1 x =0.5	*a0_8103550/a_8103550; :  0.013965 y  0.33 z =0.311	*c0_8103550/c_8103550; :  0.07084269 occ O-2  0.5 beq  4.18
		site O6_1 num_posns 1 x =0.5	*a0_8103550/a_8103550; :  0.013965 y  0 z =0.348	*c0_8103550/c_8103550; :  0.07927092 occ O-2  0.5 beq  1.89
		site Si3_2 num_posns 1 x =0.5	*a0_8103550/a_8103550; :  0.013965 y  0.586 z =0.373	*c0_8103550/c_8103550; :  0.08496567 occ Si+4  0.5 beq  1.18
		site Si3_1 num_posns 1 x =0.5	*a0_8103550/a_8103550; :  0.013965 y  0.414 z =0.373	*c0_8103550/c_8103550; :  0.08496567 occ Si+4  0.5 beq  1.18
		site O2_2 num_posns 1 x =0.735	*a0_8103550/a_8103550; :  0.02052855 y  0.52 z =0.411	*c0_8103550/c_8103550; :  0.09362169 occ O-2  0.5 beq  1.34
		site O2_4 num_posns 1 x =0.265	*a0_8103550/a_8103550; :  0.00740145 y  0.52 z =0.411	*c0_8103550/c_8103550; :  0.09362169 occ O-2  0.5 beq  1.34
		site O2_3 num_posns 1 x =0.735	*a0_8103550/a_8103550; :  0.02052855 y  0.48 z =0.411	*c0_8103550/c_8103550; :  0.09362169 occ O-2  0.5 beq  1.34
		site O2_1 num_posns 1 x =0.265	*a0_8103550/a_8103550; :  0.00740145 y  0.48 z =0.411	*c0_8103550/c_8103550; :  0.09362169 occ O-2  0.5 beq  1.34
		site Ca2_1 num_posns 1 x =0	*a0_8103550/a_8103550; :  0 y  0 z =0.4135	*c0_8103550/c_8103550; :  0.094191165 occ Ca+2  1 beq  1.34
		site Ca1_5 num_posns 1 x =0.5	*a0_8103550/a_8103550; :  0.013965 y  0.5 z =0.5	*c0_8103550/c_8103550; :  0.113895 occ Ca+2  1 beq  1.34
		site O1_6 num_posns 1 x =0.235	*a0_8103550/a_8103550; :  0.00656355 y  0.01 z =(	0.519	+z1_8103550)*c0_8103550/c_8103550; :  0.11321163 occ O-2  0.5 beq  1.34
		site O1_8 num_posns 1 x =0.765	*a0_8103550/a_8103550; :  0.02136645 y  0.01 z =(	0.519	+z1_8103550)*c0_8103550/c_8103550; :  0.11321163 occ O-2  0.5 beq  1.34
		site O1_7 num_posns 1 x =0.235	*a0_8103550/a_8103550; :  0.00656355 y  0.99 z =(	0.519	+z1_8103550)*c0_8103550/c_8103550; :  0.11321163 occ O-2  0.5 beq  1.34
		site O1_5 num_posns 1 x =0.765	*a0_8103550/a_8103550; :  0.02136645 y  0.99 z =(	0.519	+z1_8103550)*c0_8103550/c_8103550; :  0.11321163 occ O-2  0.5 beq  1.34
		site Si4_6 num_posns 1 x =0	*a0_8103550/a_8103550; :  0 y  0.075 z =(	0.557	+z1_8103550)*c0_8103550/c_8103550; :  0.12186765 occ Si+4  0.5 beq  1.18
		site Si4_5 num_posns 1 x =0	*a0_8103550/a_8103550; :  0 y  0.925 z =(	0.557	+z1_8103550)*c0_8103550/c_8103550; :  0.12186765 occ Si+4  0.5 beq  1.18
		site O5_5 num_posns 1 x =0	*a0_8103550/a_8103550; :  0 y  0.5 z =(	0.577	+z1_8103550)*c0_8103550/c_8103550; :  0.12642345 occ O-2  0.5 beq  1.89
		site O11_5 num_posns 1 x =0.5	*a0_8103550/a_8103550; :  0.013965 y  0.5 z =(	0.612	+z1_8103550/2)*c0_8103550/c_8103550; :  0.13690179 occ O-2  0.5 beq  3.16
		site O4_6 num_posns 1 x =0.43	*a0_8103550/a_8103550; :  0.0120099 y  0.5 z =(	0.613	+z1_8103550/2)*c0_8103550/c_8103550; :  0.13712958 occ O-2  0.25 beq  6.32
		site O4_5 num_posns 1 x =0.57	*a0_8103550/a_8103550; :  0.0159201 y  0.5 z =(	0.613	+z1_8103550/2)*c0_8103550/c_8103550; :  0.13712958 occ O-2  0.25 beq  6.32
		site O8_6 num_posns 1 x =0	*a0_8103550/a_8103550; :  0 y  0.16 z =(	0.619	+z1_8103550)*c0_8103550/c_8103550; :  0.13599063 occ O-2  0.5 beq  4.18
		site O8_5 num_posns 1 x =0	*a0_8103550/a_8103550; :  0 y  0.84 z =(	0.619	+z1_8103550)*c0_8103550/c_8103550; :  0.13599063 occ O-2  0.5 beq  4.18
		site Si2_2 num_posns 1 x =0.656	*a0_8103550/a_8103550; :  0.01832208 y  0 z =0.282	*c0_8103550/c_8103550; :  0.06423678 occ Si+4 =n_bt; :  0.095 beq  2.76
		site Si2_1 num_posns 1 x =0.344	*a0_8103550/a_8103550; :  0.00960792 y  0 z =0.282	*c0_8103550/c_8103550; :  0.06423678 occ Si+4 =n_bt; :  0.095 beq  2.76
		site O3_2 num_posns 1 x =0.68	*a0_8103550/a_8103550; :  0.0189924 y  0 z =0.211	*c0_8103550/c_8103550; :  0.04806369 occ O-2 =n_bt+n_ca3; :  0.13 beq  6.32
		site O3_1 num_posns 1 x =0.32	*a0_8103550/a_8103550; :  0.0089376 y  0 z =0.211	*c0_8103550/c_8103550; :  0.04806369 occ O-2 =n_bt+n_ca3; :  0.13 beq  6.32
		site Si1_6 num_posns 1 x =0.156	*a0_8103550/a_8103550; :  0.00435708 y  0.5 z =(	0.641	+z1_8103550)*c0_8103550/c_8103550; :  0.14100201 occ Si+4 =n_bt; :  0.095 beq  2.76
		site Si1_5 num_posns 1 x =0.844	*a0_8103550/a_8103550; :  0.02357292 y  0.5 z =(	0.641	+z1_8103550)*c0_8103550/c_8103550; :  0.14100201 occ Si+4 =n_bt; :  0.095 beq  2.76
		site O3_6 num_posns 1 x =0.18	*a0_8103550/a_8103550; :  0.0050274 y  0.5 z =(	0.711	+z1_8103550)*c0_8103550/c_8103550; :  0.15694731 occ O-2 =n_bt+n_ca3; :  0.13 beq  6.32
		site O3_5 num_posns 1 x =0.82	*a0_8103550/a_8103550; :  0.0229026 y  0.5 z =(	0.711	+z1_8103550)*c0_8103550/c_8103550; :  0.15694731 occ O-2 =n_bt+n_ca3; :  0.13 beq  6.32
		site Ca3_6 num_posns 1 x =(	0.37	-x3_8103550)*a0_8103550/a_8103550; :  0.0128478 y =0	+y3_8103550; :  0 z =(	0.664	+z1_8103550/3+z3_8103550)*c0_8103550/c_8103550; :  0.1495821 occ Ca+2 =n_ca3; :  0.035 beq  4.74
		site O10_7 num_posns 1 x =(	0.72	+x2_8103550)*a0_8103550/a_8103550; :  0.0201096 y =0.16	+y2_8103550; :  0.16 z =(	0.722	+z1_8103550/3+z2_8103550)*c0_8103550/c_8103550; :  0.16507182 occ O-2 =0.5*(n_ca3); :  0.0175 beq  6.32
		site O10_5 num_posns 1 x =(	0.72	+x2_8103550)*a0_8103550/a_8103550; :  0.0201096 y =0.84	-y2_8103550; :  0.84 z =(	0.722	+z1_8103550/3+z2_8103550)*c0_8103550/c_8103550; :  0.16507182 occ O-2 =0.5*(n_ca3); :  0.0175 beq  6.32
		site Ca3_5 num_posns 1 x =(	0.63	+x3_8103550)*a0_8103550/a_8103550; :  0.0150822 y =0	-y3_8103550; :  -0 z =(	0.664	+z1_8103550/3+z3_8103550)*c0_8103550/c_8103550; :  0.1495821 occ Ca+2 =n_ca3; :  0.035 beq  4.74
		site O10_6 num_posns 1 x =(	0.28	-x2_8103550)*a0_8103550/a_8103550; :  0.0078204 y =0.16	+y2_8103550; :  0.16 z =(	0.722	+z1_8103550/3+z2_8103550)*c0_8103550/c_8103550; :  0.16507182 occ O-2 =0.5*(n_ca3); :  0.0175 beq  6.32
		site O10_8 num_posns 1 x =(	0.28	-x2_8103550)*a0_8103550/a_8103550; :  0.0078204 y =0.84	-y2_8103550; :  0.84 z =(	0.722	+z1_8103550/3+z2_8103550)*c0_8103550/c_8103550; :  0.16507182 occ O-2 =0.5*(n_ca3); :  0.0175 beq  6.32
		site Ca3_2 num_posns 1 x =(	0.87	-x3_8103550)*a0_8103550/a_8103550; :  0.0268128 y =0.5	+y3_8103550; :  0.5 z =(	0.251	-z3_8103550)*c0_8103550/c_8103550; :  0.05717529 occ Ca+2 =n_ca3; :  0.035 beq  4.74
		site O10_4 num_posns 1 x =(	0.22	-x2_8103550)*a0_8103550/a_8103550; :  0.0061446 y =0.34	-y2_8103550; :  0.34 z =(	0.193	-z2_8103550)*c0_8103550/c_8103550; :  0.04168557 occ O-2 =0.5*(n_ca3); :  0.0175 beq  6.32
		site O10_2 num_posns 1 x =(	0.22	-x2_8103550)*a0_8103550/a_8103550; :  0.0061446 y =0.66	+y2_8103550; :  0.66 z =(	0.193	-z2_8103550)*c0_8103550/c_8103550; :  0.04168557 occ O-2 =0.5*(n_ca3); :  0.0175 beq  6.32
		site Ca3_1 num_posns 1 x =(	0.13	+x3_8103550)*a0_8103550/a_8103550; :  0.0011172 y =0.5	-y3_8103550; :  0.5 z =(	0.251	-z3_8103550)*c0_8103550/c_8103550; :  0.05717529 occ Ca+2 =n_ca3; :  0.035 beq  4.74
		site O10_3 num_posns 1 x =(	0.78	+x2_8103550)*a0_8103550/a_8103550; :  0.0217854 y =0.34	-y2_8103550; :  0.34 z =(	0.193	-z2_8103550)*c0_8103550/c_8103550; :  0.04168557 occ O-2 =0.5*(n_ca3); :  0.0175 beq  6.32
		site O10_1 num_posns 1 x =(	0.78	+x2_8103550)*a0_8103550/a_8103550; :  0.0217854 y =0.66	+y2_8103550; :  0.66 z =(	0.193	-z2_8103550)*c0_8103550/c_8103550; :  0.04168557 occ O-2 =0.5*(n_ca3); :  0.0175 beq  6.32
		site O12_1 num_posns 1 x =1	*a0_8103550/a_8103550; :  0.02793 y  0 z =0.303	*c0_8103550/c_8103550; :  0.06902037 occ O-2  0.5 beq  3.16
		site O9_2 num_posns 1 x =1.924	*a0_8103550/a_8103550; :  0.05373732 y  0 z =0.307	*c0_8103550/c_8103550; :  0.06993153 occ O-2  0.25 beq  6.32
		site O9_1 num_posns 1 x =1.076	*a0_8103550/a_8103550; :  0.03005268 y  0 z =0.307	*c0_8103550/c_8103550; :  0.06993153 occ O-2  0.25 beq  6.32
		site O7_2 num_posns 1 x =1.5	*a0_8103550/a_8103550; :  0.041895 y  0.67 z =0.311	*c0_8103550/c_8103550; :  0.07084269 occ O-2  0.5 beq  4.18
		site O7_1 num_posns 1 x =1.5	*a0_8103550/a_8103550; :  0.041895 y  0.33 z =0.311	*c0_8103550/c_8103550; :  0.07084269 occ O-2  0.5 beq  4.18
		site O6_1 num_posns 1 x =1.5	*a0_8103550/a_8103550; :  0.041895 y  0 z =0.348	*c0_8103550/c_8103550; :  0.07927092 occ O-2  0.5 beq  1.89
		site Si3_2 num_posns 1 x =1.5	*a0_8103550/a_8103550; :  0.041895 y  0.586 z =0.373	*c0_8103550/c_8103550; :  0.08496567 occ Si+4  0.5 beq  1.18
		site Si3_1 num_posns 1 x =1.5	*a0_8103550/a_8103550; :  0.041895 y  0.414 z =0.373	*c0_8103550/c_8103550; :  0.08496567 occ Si+4  0.5 beq  1.18
		site O2_2 num_posns 1 x =1.735	*a0_8103550/a_8103550; :  0.04845855 y  0.52 z =0.411	*c0_8103550/c_8103550; :  0.09362169 occ O-2  0.5 beq  1.34
		site O2_4 num_posns 1 x =1.265	*a0_8103550/a_8103550; :  0.03533145 y  0.52 z =0.411	*c0_8103550/c_8103550; :  0.09362169 occ O-2  0.5 beq  1.34
		site O2_3 num_posns 1 x =1.735	*a0_8103550/a_8103550; :  0.04845855 y  0.48 z =0.411	*c0_8103550/c_8103550; :  0.09362169 occ O-2  0.5 beq  1.34
		site O2_1 num_posns 1 x =1.265	*a0_8103550/a_8103550; :  0.03533145 y  0.48 z =0.411	*c0_8103550/c_8103550; :  0.09362169 occ O-2  0.5 beq  1.34
		site Ca2_1 num_posns 1 x =1	*a0_8103550/a_8103550; :  0.02793 y  0 z =0.4135	*c0_8103550/c_8103550; :  0.094191165 occ Ca+2  1 beq  1.34
		site Ca1_5 num_posns 1 x =1.5	*a0_8103550/a_8103550; :  0.041895 y  0.5 z =0.5	*c0_8103550/c_8103550; :  0.113895 occ Ca+2  1 beq  1.34
		site O1_6 num_posns 1 x =1.235	*a0_8103550/a_8103550; :  0.03449355 y  0.01 z =(	0.519	+z1_8103550)*c0_8103550/c_8103550; :  0.11321163 occ O-2  0.5 beq  1.34
		site O1_8 num_posns 1 x =1.765	*a0_8103550/a_8103550; :  0.04929645 y  0.01 z =(	0.519	+z1_8103550)*c0_8103550/c_8103550; :  0.11321163 occ O-2  0.5 beq  1.34
		site O1_7 num_posns 1 x =1.235	*a0_8103550/a_8103550; :  0.03449355 y  0.99 z =(	0.519	+z1_8103550)*c0_8103550/c_8103550; :  0.11321163 occ O-2  0.5 beq  1.34
		site O1_5 num_posns 1 x =1.765	*a0_8103550/a_8103550; :  0.04929645 y  0.99 z =(	0.519	+z1_8103550)*c0_8103550/c_8103550; :  0.11321163 occ O-2  0.5 beq  1.34
		site Si4_6 num_posns 1 x =1	*a0_8103550/a_8103550; :  0.02793 y  0.075 z =(	0.557	+z1_8103550)*c0_8103550/c_8103550; :  0.12186765 occ Si+4  0.5 beq  1.18
		site Si4_5 num_posns 1 x =1	*a0_8103550/a_8103550; :  0.02793 y  0.925 z =(	0.557	+z1_8103550)*c0_8103550/c_8103550; :  0.12186765 occ Si+4  0.5 beq  1.18
		site O5_5 num_posns 1 x =1	*a0_8103550/a_8103550; :  0.02793 y  0.5 z =(	0.577	+z1_8103550)*c0_8103550/c_8103550; :  0.12642345 occ O-2  0.5 beq  1.89
		site O11_5 num_posns 1 x =1.5	*a0_8103550/a_8103550; :  0.041895 y  0.5 z =(	0.612	+z1_8103550/2)*c0_8103550/c_8103550; :  0.13690179 occ O-2  0.5 beq  3.16
		site O4_6 num_posns 1 x =1.43	*a0_8103550/a_8103550; :  0.0399399 y  0.5 z =(	0.613	+z1_8103550/2)*c0_8103550/c_8103550; :  0.13712958 occ O-2  0.25 beq  6.32
		site O4_5 num_posns 1 x =1.57	*a0_8103550/a_8103550; :  0.0438501 y  0.5 z =(	0.613	+z1_8103550/2)*c0_8103550/c_8103550; :  0.13712958 occ O-2  0.25 beq  6.32
		site O8_6 num_posns 1 x =1	*a0_8103550/a_8103550; :  0.02793 y  0.16 z =(	0.619	+z1_8103550)*c0_8103550/c_8103550; :  0.13599063 occ O-2  0.5 beq  4.18
		site O8_5 num_posns 1 x =1	*a0_8103550/a_8103550; :  0.02793 y  0.84 z =(	0.619	+z1_8103550)*c0_8103550/c_8103550; :  0.13599063 occ O-2  0.5 beq  4.18
		site Si2_2 num_posns 1 x =1.656	*a0_8103550/a_8103550; :  0.04625208 y  0 z =0.282	*c0_8103550/c_8103550; :  0.06423678 occ Si+4 =n_bt; :  0.095 beq  2.76
		site Si2_1 num_posns 1 x =1.344	*a0_8103550/a_8103550; :  0.03753792 y  0 z =0.282	*c0_8103550/c_8103550; :  0.06423678 occ Si+4 =n_bt; :  0.095 beq  2.76
		site O3_2 num_posns 1 x =1.68	*a0_8103550/a_8103550; :  0.0469224 y  0 z =0.211	*c0_8103550/c_8103550; :  0.04806369 occ O-2 =n_bt+n_ca3; :  0.13 beq  6.32
		site O3_1 num_posns 1 x =1.32	*a0_8103550/a_8103550; :  0.0368676 y  0 z =0.211	*c0_8103550/c_8103550; :  0.04806369 occ O-2 =n_bt+n_ca3; :  0.13 beq  6.32
		site Si1_6 num_posns 1 x =1.156	*a0_8103550/a_8103550; :  0.03228708 y  0.5 z =(	0.641	+z1_8103550)*c0_8103550/c_8103550; :  0.14100201 occ Si+4 =n_bt; :  0.095 beq  2.76
		site Si1_5 num_posns 1 x =1.844	*a0_8103550/a_8103550; :  0.05150292 y  0.5 z =(	0.641	+z1_8103550)*c0_8103550/c_8103550; :  0.14100201 occ Si+4 =n_bt; :  0.095 beq  2.76
		site O3_6 num_posns 1 x =1.18	*a0_8103550/a_8103550; :  0.0329574 y  0.5 z =(	0.711	+z1_8103550)*c0_8103550/c_8103550; :  0.15694731 occ O-2 =n_bt+n_ca3; :  0.13 beq  6.32
		site O3_5 num_posns 1 x =1.82	*a0_8103550/a_8103550; :  0.0508326 y  0.5 z =(	0.711	+z1_8103550)*c0_8103550/c_8103550; :  0.15694731 occ O-2 =n_bt+n_ca3; :  0.13 beq  6.32
		site Ca3_6 num_posns 1 x =(	1.37	-x3_8103550)*a0_8103550/a_8103550; :  0.0407778 y =0	+y3_8103550; :  0 z =(	0.664	+z1_8103550/3+z3_8103550)*c0_8103550/c_8103550; :  0.1495821 occ Ca+2 =n_ca3; :  0.035 beq  4.74
		site O10_7 num_posns 1 x =(	1.72	+x2_8103550)*a0_8103550/a_8103550; :  0.0480396 y =0.16	+y2_8103550; :  0.16 z =(	0.722	+z1_8103550/3+z2_8103550)*c0_8103550/c_8103550; :  0.16507182 occ O-2 =0.5*(n_ca3); :  0.0175 beq  6.32
		site O10_5 num_posns 1 x =(	1.72	+x2_8103550)*a0_8103550/a_8103550; :  0.0480396 y =0.84	-y2_8103550; :  0.84 z =(	0.722	+z1_8103550/3+z2_8103550)*c0_8103550/c_8103550; :  0.16507182 occ O-2 =0.5*(n_ca3); :  0.0175 beq  6.32
		site Ca3_5 num_posns 1 x =(	1.63	+x3_8103550)*a0_8103550/a_8103550; :  0.0430122 y =0	-y3_8103550; :  -0 z =(	0.664	+z1_8103550/3+z3_8103550)*c0_8103550/c_8103550; :  0.1495821 occ Ca+2 =n_ca3; :  0.035 beq  4.74
		site O10_6 num_posns 1 x =(	1.28	-x2_8103550)*a0_8103550/a_8103550; :  0.0357504 y =0.16	+y2_8103550; :  0.16 z =(	0.722	+z1_8103550/3+z2_8103550)*c0_8103550/c_8103550; :  0.16507182 occ O-2 =0.5*(n_ca3); :  0.0175 beq  6.32
		site O10_8 num_posns 1 x =(	1.28	-x2_8103550)*a0_8103550/a_8103550; :  0.0357504 y =0.84	-y2_8103550; :  0.84 z =(	0.722	+z1_8103550/3+z2_8103550)*c0_8103550/c_8103550; :  0.16507182 occ O-2 =0.5*(n_ca3); :  0.0175 beq  6.32
		site Ca3_2 num_posns 1 x =(	1.87	-x3_8103550)*a0_8103550/a_8103550; :  0.0547428 y =0.5	+y3_8103550; :  0.5 z =(	0.251	-z3_8103550)*c0_8103550/c_8103550; :  0.05717529 occ Ca+2 =n_ca3; :  0.035 beq  4.74
		site O10_4 num_posns 1 x =(	1.22	-x2_8103550)*a0_8103550/a_8103550; :  0.0340746 y =0.34	-y2_8103550; :  0.34 z =(	0.193	-z2_8103550)*c0_8103550/c_8103550; :  0.04168557 occ O-2 =0.5*(n_ca3); :  0.0175 beq  6.32
		site O10_2 num_posns 1 x =(	1.22	-x2_8103550)*a0_8103550/a_8103550; :  0.0340746 y =0.66	+y2_8103550; :  0.66 z =(	0.193	-z2_8103550)*c0_8103550/c_8103550; :  0.04168557 occ O-2 =0.5*(n_ca3); :  0.0175 beq  6.32
		site Ca3_1 num_posns 1 x =(	1.13	+x3_8103550)*a0_8103550/a_8103550; :  0.0290472 y =0.5	-y3_8103550; :  0.5 z =(	0.251	-z3_8103550)*c0_8103550/c_8103550; :  0.05717529 occ Ca+2 =n_ca3; :  0.035 beq  4.74
		site O10_3 num_posns 1 x =(	1.78	+x2_8103550)*a0_8103550/a_8103550; :  0.0497154 y =0.34	-y2_8103550; :  0.34 z =(	0.193	-z2_8103550)*c0_8103550/c_8103550; :  0.04168557 occ O-2 =0.5*(n_ca3); :  0.0175 beq  6.32
		site O10_1 num_posns 1 x =(	1.78	+x2_8103550)*a0_8103550/a_8103550; :  0.0497154 y =0.66	+y2_8103550; :  0.66 z =(	0.193	-z2_8103550)*c0_8103550/c_8103550; :  0.04168557 occ O-2 =0.5*(n_ca3); :  0.0175 beq  6.32
		site O12_1 num_posns 1 x =2	*a0_8103550/a_8103550; :  0.05586 y  0 z =0.303	*c0_8103550/c_8103550; :  0.06902037 occ O-2  0.5 beq  3.16
		site O9_2 num_posns 1 x =2.924	*a0_8103550/a_8103550; :  0.08166732 y  0 z =0.307	*c0_8103550/c_8103550; :  0.06993153 occ O-2  0.25 beq  6.32
		site O9_1 num_posns 1 x =2.076	*a0_8103550/a_8103550; :  0.05798268 y  0 z =0.307	*c0_8103550/c_8103550; :  0.06993153 occ O-2  0.25 beq  6.32
		site O7_2 num_posns 1 x =2.5	*a0_8103550/a_8103550; :  0.069825 y  0.67 z =0.311	*c0_8103550/c_8103550; :  0.07084269 occ O-2  0.5 beq  4.18
		site O7_1 num_posns 1 x =2.5	*a0_8103550/a_8103550; :  0.069825 y  0.33 z =0.311	*c0_8103550/c_8103550; :  0.07084269 occ O-2  0.5 beq  4.18
		site O6_1 num_posns 1 x =2.5	*a0_8103550/a_8103550; :  0.069825 y  0 z =0.348	*c0_8103550/c_8103550; :  0.07927092 occ O-2  0.5 beq  1.89
		site Si3_2 num_posns 1 x =2.5	*a0_8103550/a_8103550; :  0.069825 y  0.586 z =0.373	*c0_8103550/c_8103550; :  0.08496567 occ Si+4  0.5 beq  1.18
		site Si3_1 num_posns 1 x =2.5	*a0_8103550/a_8103550; :  0.069825 y  0.414 z =0.373	*c0_8103550/c_8103550; :  0.08496567 occ Si+4  0.5 beq  1.18
		site O2_2 num_posns 1 x =2.735	*a0_8103550/a_8103550; :  0.07638855 y  0.52 z =0.411	*c0_8103550/c_8103550; :  0.09362169 occ O-2  0.5 beq  1.34
		site O2_4 num_posns 1 x =2.265	*a0_8103550/a_8103550; :  0.06326145 y  0.52 z =0.411	*c0_8103550/c_8103550; :  0.09362169 occ O-2  0.5 beq  1.34
		site O2_3 num_posns 1 x =2.735	*a0_8103550/a_8103550; :  0.07638855 y  0.48 z =0.411	*c0_8103550/c_8103550; :  0.09362169 occ O-2  0.5 beq  1.34
		site O2_1 num_posns 1 x =2.265	*a0_8103550/a_8103550; :  0.06326145 y  0.48 z =0.411	*c0_8103550/c_8103550; :  0.09362169 occ O-2  0.5 beq  1.34
		site Ca2_1 num_posns 1 x =2	*a0_8103550/a_8103550; :  0.05586 y  0 z =0.4135	*c0_8103550/c_8103550; :  0.094191165 occ Ca+2  1 beq  1.34
		site Ca1_5 num_posns 1 x =2.5	*a0_8103550/a_8103550; :  0.069825 y  0.5 z =0.5	*c0_8103550/c_8103550; :  0.113895 occ Ca+2  1 beq  1.34
		site O1_6 num_posns 1 x =2.235	*a0_8103550/a_8103550; :  0.06242355 y  0.01 z =(	0.519	+z1_8103550)*c0_8103550/c_8103550; :  0.11321163 occ O-2  0.5 beq  1.34
		site O1_8 num_posns 1 x =2.765	*a0_8103550/a_8103550; :  0.07722645 y  0.01 z =(	0.519	+z1_8103550)*c0_8103550/c_8103550; :  0.11321163 occ O-2  0.5 beq  1.34
		site O1_7 num_posns 1 x =2.235	*a0_8103550/a_8103550; :  0.06242355 y  0.99 z =(	0.519	+z1_8103550)*c0_8103550/c_8103550; :  0.11321163 occ O-2  0.5 beq  1.34
		site O1_5 num_posns 1 x =2.765	*a0_8103550/a_8103550; :  0.07722645 y  0.99 z =(	0.519	+z1_8103550)*c0_8103550/c_8103550; :  0.11321163 occ O-2  0.5 beq  1.34
		site Si4_6 num_posns 1 x =2	*a0_8103550/a_8103550; :  0.05586 y  0.075 z =(	0.557	+z1_8103550)*c0_8103550/c_8103550; :  0.12186765 occ Si+4  0.5 beq  1.18
		site Si4_5 num_posns 1 x =2	*a0_8103550/a_8103550; :  0.05586 y  0.925 z =(	0.557	+z1_8103550)*c0_8103550/c_8103550; :  0.12186765 occ Si+4  0.5 beq  1.18
		site O5_5 num_posns 1 x =2	*a0_8103550/a_8103550; :  0.05586 y  0.5 z =(	0.577	+z1_8103550)*c0_8103550/c_8103550; :  0.12642345 occ O-2  0.5 beq  1.89
		site O11_5 num_posns 1 x =2.5	*a0_8103550/a_8103550; :  0.069825 y  0.5 z =(	0.612	+z1_8103550/2)*c0_8103550/c_8103550; :  0.13690179 occ O-2  0.5 beq  3.16
		site O4_6 num_posns 1 x =2.43	*a0_8103550/a_8103550; :  0.0678699 y  0.5 z =(	0.613	+z1_8103550/2)*c0_8103550/c_8103550; :  0.13712958 occ O-2  0.25 beq  6.32
		site O4_5 num_posns 1 x =2.57	*a0_8103550/a_8103550; :  0.0717801 y  0.5 z =(	0.613	+z1_8103550/2)*c0_8103550/c_8103550; :  0.13712958 occ O-2  0.25 beq  6.32
		site O8_6 num_posns 1 x =2	*a0_8103550/a_8103550; :  0.05586 y  0.16 z =(	0.619	+z1_8103550)*c0_8103550/c_8103550; :  0.13599063 occ O-2  0.5 beq  4.18
		site O8_5 num_posns 1 x =2	*a0_8103550/a_8103550; :  0.05586 y  0.84 z =(	0.619	+z1_8103550)*c0_8103550/c_8103550; :  0.13599063 occ O-2  0.5 beq  4.18
		site Si2_2 num_posns 1 x =2.656	*a0_8103550/a_8103550; :  0.07418208 y  0 z =0.282	*c0_8103550/c_8103550; :  0.06423678 occ Si+4 =n_bt; :  0.095 beq  2.76
		site Si2_1 num_posns 1 x =2.344	*a0_8103550/a_8103550; :  0.06546792 y  0 z =0.282	*c0_8103550/c_8103550; :  0.06423678 occ Si+4 =n_bt; :  0.095 beq  2.76
		site O3_2 num_posns 1 x =2.68	*a0_8103550/a_8103550; :  0.0748524 y  0 z =0.211	*c0_8103550/c_8103550; :  0.04806369 occ O-2 =n_bt+n_ca3; :  0.13 beq  6.32
		site O3_1 num_posns 1 x =2.32	*a0_8103550/a_8103550; :  0.0647976 y  0 z =0.211	*c0_8103550/c_8103550; :  0.04806369 occ O-2 =n_bt+n_ca3; :  0.13 beq  6.32
		site Si1_6 num_posns 1 x =2.156	*a0_8103550/a_8103550; :  0.06021708 y  0.5 z =(	0.641	+z1_8103550)*c0_8103550/c_8103550; :  0.14100201 occ Si+4 =n_bt; :  0.095 beq  2.76
		site Si1_5 num_posns 1 x =2.844	*a0_8103550/a_8103550; :  0.07943292 y  0.5 z =(	0.641	+z1_8103550)*c0_8103550/c_8103550; :  0.14100201 occ Si+4 =n_bt; :  0.095 beq  2.76
		site O3_6 num_posns 1 x =2.18	*a0_8103550/a_8103550; :  0.0608874 y  0.5 z =(	0.711	+z1_8103550)*c0_8103550/c_8103550; :  0.15694731 occ O-2 =n_bt+n_ca3; :  0.13 beq  6.32
		site O3_5 num_posns 1 x =2.82	*a0_8103550/a_8103550; :  0.0787626 y  0.5 z =(	0.711	+z1_8103550)*c0_8103550/c_8103550; :  0.15694731 occ O-2 =n_bt+n_ca3; :  0.13 beq  6.32
		site Ca3_6 num_posns 1 x =(	2.37	-x3_8103550)*a0_8103550/a_8103550; :  0.0687078 y =0	+y3_8103550; :  0 z =(	0.664	+z1_8103550/3+z3_8103550)*c0_8103550/c_8103550; :  0.1495821 occ Ca+2 =n_ca3; :  0.035 beq  4.74
		site O10_7 num_posns 1 x =(	2.72	+x2_8103550)*a0_8103550/a_8103550; :  0.0759696 y =0.16	+y2_8103550; :  0.16 z =(	0.722	+z1_8103550/3+z2_8103550)*c0_8103550/c_8103550; :  0.16507182 occ O-2 =0.5*(n_ca3); :  0.0175 beq  6.32
		site O10_5 num_posns 1 x =(	2.72	+x2_8103550)*a0_8103550/a_8103550; :  0.0759696 y =0.84	-y2_8103550; :  0.84 z =(	0.722	+z1_8103550/3+z2_8103550)*c0_8103550/c_8103550; :  0.16507182 occ O-2 =0.5*(n_ca3); :  0.0175 beq  6.32
		site Ca3_5 num_posns 1 x =(	2.63	+x3_8103550)*a0_8103550/a_8103550; :  0.0709422 y =0	-y3_8103550; :  -0 z =(	0.664	+z1_8103550/3+z3_8103550)*c0_8103550/c_8103550; :  0.1495821 occ Ca+2 =n_ca3; :  0.035 beq  4.74
		site O10_6 num_posns 1 x =(	2.28	-x2_8103550)*a0_8103550/a_8103550; :  0.0636804 y =0.16	+y2_8103550; :  0.16 z =(	0.722	+z1_8103550/3+z2_8103550)*c0_8103550/c_8103550; :  0.16507182 occ O-2 =0.5*(n_ca3); :  0.0175 beq  6.32
		site O10_8 num_posns 1 x =(	2.28	-x2_8103550)*a0_8103550/a_8103550; :  0.0636804 y =0.84	-y2_8103550; :  0.84 z =(	0.722	+z1_8103550/3+z2_8103550)*c0_8103550/c_8103550; :  0.16507182 occ O-2 =0.5*(n_ca3); :  0.0175 beq  6.32
		site Ca3_2 num_posns 1 x =(	2.87	-x3_8103550)*a0_8103550/a_8103550; :  0.0826728 y =0.5	+y3_8103550; :  0.5 z =(	0.251	-z3_8103550)*c0_8103550/c_8103550; :  0.05717529 occ Ca+2 =n_ca3; :  0.035 beq  4.74
		site O10_4 num_posns 1 x =(	2.22	-x2_8103550)*a0_8103550/a_8103550; :  0.0620046 y =0.34	-y2_8103550; :  0.34 z =(	0.193	-z2_8103550)*c0_8103550/c_8103550; :  0.04168557 occ O-2 =0.5*(n_ca3); :  0.0175 beq  6.32
		site O10_2 num_posns 1 x =(	2.22	-x2_8103550)*a0_8103550/a_8103550; :  0.0620046 y =0.66	+y2_8103550; :  0.66 z =(	0.193	-z2_8103550)*c0_8103550/c_8103550; :  0.04168557 occ O-2 =0.5*(n_ca3); :  0.0175 beq  6.32
		site Ca3_1 num_posns 1 x =(	2.13	+x3_8103550)*a0_8103550/a_8103550; :  0.0569772 y =0.5	-y3_8103550; :  0.5 z =(	0.251	-z3_8103550)*c0_8103550/c_8103550; :  0.05717529 occ Ca+2 =n_ca3; :  0.035 beq  4.74
		site O10_3 num_posns 1 x =(	2.78	+x2_8103550)*a0_8103550/a_8103550; :  0.0776454 y =0.34	-y2_8103550; :  0.34 z =(	0.193	-z2_8103550)*c0_8103550/c_8103550; :  0.04168557 occ O-2 =0.5*(n_ca3); :  0.0175 beq  6.32
		site O10_1 num_posns 1 x =(	2.78	+x2_8103550)*a0_8103550/a_8103550; :  0.0776454 y =0.66	+y2_8103550; :  0.66 z =(	0.193	-z2_8103550)*c0_8103550/c_8103550; :  0.04168557 occ O-2 =0.5*(n_ca3); :  0.0175 beq  6.32
		site O12_1 num_posns 1 x =3	*a0_8103550/a_8103550; :  0.08379 y  0 z =0.303	*c0_8103550/c_8103550; :  0.06902037 occ O-2  0.5 beq  3.16
		site O9_2 num_posns 1 x =3.924	*a0_8103550/a_8103550; :  0.10959732 y  0 z =0.307	*c0_8103550/c_8103550; :  0.06993153 occ O-2  0.25 beq  6.32
		site O9_1 num_posns 1 x =3.076	*a0_8103550/a_8103550; :  0.08591268 y  0 z =0.307	*c0_8103550/c_8103550; :  0.06993153 occ O-2  0.25 beq  6.32
		site O7_2 num_posns 1 x =3.5	*a0_8103550/a_8103550; :  0.097755 y  0.67 z =0.311	*c0_8103550/c_8103550; :  0.07084269 occ O-2  0.5 beq  4.18
		site O7_1 num_posns 1 x =3.5	*a0_8103550/a_8103550; :  0.097755 y  0.33 z =0.311	*c0_8103550/c_8103550; :  0.07084269 occ O-2  0.5 beq  4.18
		site O6_1 num_posns 1 x =3.5	*a0_8103550/a_8103550; :  0.097755 y  0 z =0.348	*c0_8103550/c_8103550; :  0.07927092 occ O-2  0.5 beq  1.89
		site Si3_2 num_posns 1 x =3.5	*a0_8103550/a_8103550; :  0.097755 y  0.586 z =0.373	*c0_8103550/c_8103550; :  0.08496567 occ Si+4  0.5 beq  1.18
		site Si3_1 num_posns 1 x =3.5	*a0_8103550/a_8103550; :  0.097755 y  0.414 z =0.373	*c0_8103550/c_8103550; :  0.08496567 occ Si+4  0.5 beq  1.18
		site O2_2 num_posns 1 x =3.735	*a0_8103550/a_8103550; :  0.10431855 y  0.52 z =0.411	*c0_8103550/c_8103550; :  0.09362169 occ O-2  0.5 beq  1.34
		site O2_4 num_posns 1 x =3.265	*a0_8103550/a_8103550; :  0.09119145 y  0.52 z =0.411	*c0_8103550/c_8103550; :  0.09362169 occ O-2  0.5 beq  1.34
		site O2_3 num_posns 1 x =3.735	*a0_8103550/a_8103550; :  0.10431855 y  0.48 z =0.411	*c0_8103550/c_8103550; :  0.09362169 occ O-2  0.5 beq  1.34
		site O2_1 num_posns 1 x =3.265	*a0_8103550/a_8103550; :  0.09119145 y  0.48 z =0.411	*c0_8103550/c_8103550; :  0.09362169 occ O-2  0.5 beq  1.34
		site Ca2_1 num_posns 1 x =3	*a0_8103550/a_8103550; :  0.08379 y  0 z =0.4135	*c0_8103550/c_8103550; :  0.094191165 occ Ca+2  1 beq  1.34
		site Ca1_5 num_posns 1 x =3.5	*a0_8103550/a_8103550; :  0.097755 y  0.5 z =0.5	*c0_8103550/c_8103550; :  0.113895 occ Ca+2  1 beq  1.34
		site O1_6 num_posns 1 x =3.235	*a0_8103550/a_8103550; :  0.09035355 y  0.01 z =(	0.519	+z1_8103550)*c0_8103550/c_8103550; :  0.11321163 occ O-2  0.5 beq  1.34
		site O1_8 num_posns 1 x =3.765	*a0_8103550/a_8103550; :  0.10515645 y  0.01 z =(	0.519	+z1_8103550)*c0_8103550/c_8103550; :  0.11321163 occ O-2  0.5 beq  1.34
		site O1_7 num_posns 1 x =3.235	*a0_8103550/a_8103550; :  0.09035355 y  0.99 z =(	0.519	+z1_8103550)*c0_8103550/c_8103550; :  0.11321163 occ O-2  0.5 beq  1.34
		site O1_5 num_posns 1 x =3.765	*a0_8103550/a_8103550; :  0.10515645 y  0.99 z =(	0.519	+z1_8103550)*c0_8103550/c_8103550; :  0.11321163 occ O-2  0.5 beq  1.34
		site Si4_6 num_posns 1 x =3	*a0_8103550/a_8103550; :  0.08379 y  0.075 z =(	0.557	+z1_8103550)*c0_8103550/c_8103550; :  0.12186765 occ Si+4  0.5 beq  1.18
		site Si4_5 num_posns 1 x =3	*a0_8103550/a_8103550; :  0.08379 y  0.925 z =(	0.557	+z1_8103550)*c0_8103550/c_8103550; :  0.12186765 occ Si+4  0.5 beq  1.18
		site O5_5 num_posns 1 x =3	*a0_8103550/a_8103550; :  0.08379 y  0.5 z =(	0.577	+z1_8103550)*c0_8103550/c_8103550; :  0.12642345 occ O-2  0.5 beq  1.89
		site O11_5 num_posns 1 x =3.5	*a0_8103550/a_8103550; :  0.097755 y  0.5 z =(	0.612	+z1_8103550/2)*c0_8103550/c_8103550; :  0.13690179 occ O-2  0.5 beq  3.16
		site O4_6 num_posns 1 x =3.43	*a0_8103550/a_8103550; :  0.0957999 y  0.5 z =(	0.613	+z1_8103550/2)*c0_8103550/c_8103550; :  0.13712958 occ O-2  0.25 beq  6.32
		site O4_5 num_posns 1 x =3.57	*a0_8103550/a_8103550; :  0.0997101 y  0.5 z =(	0.613	+z1_8103550/2)*c0_8103550/c_8103550; :  0.13712958 occ O-2  0.25 beq  6.32
		site O8_6 num_posns 1 x =3	*a0_8103550/a_8103550; :  0.08379 y  0.16 z =(	0.619	+z1_8103550)*c0_8103550/c_8103550; :  0.13599063 occ O-2  0.5 beq  4.18
		site O8_5 num_posns 1 x =3	*a0_8103550/a_8103550; :  0.08379 y  0.84 z =(	0.619	+z1_8103550)*c0_8103550/c_8103550; :  0.13599063 occ O-2  0.5 beq  4.18
		site Si2_2 num_posns 1 x =3.656	*a0_8103550/a_8103550; :  0.10211208 y  0 z =0.282	*c0_8103550/c_8103550; :  0.06423678 occ Si+4 =n_bt; :  0.095 beq  2.76
		site Si2_1 num_posns 1 x =3.344	*a0_8103550/a_8103550; :  0.09339792 y  0 z =0.282	*c0_8103550/c_8103550; :  0.06423678 occ Si+4 =n_bt; :  0.095 beq  2.76
		site O3_2 num_posns 1 x =3.68	*a0_8103550/a_8103550; :  0.1027824 y  0 z =0.211	*c0_8103550/c_8103550; :  0.04806369 occ O-2 =n_bt+n_ca3; :  0.13 beq  6.32
		site O3_1 num_posns 1 x =3.32	*a0_8103550/a_8103550; :  0.0927276 y  0 z =0.211	*c0_8103550/c_8103550; :  0.04806369 occ O-2 =n_bt+n_ca3; :  0.13 beq  6.32
		site Si1_6 num_posns 1 x =3.156	*a0_8103550/a_8103550; :  0.08814708 y  0.5 z =(	0.641	+z1_8103550)*c0_8103550/c_8103550; :  0.14100201 occ Si+4 =n_bt; :  0.095 beq  2.76
		site Si1_5 num_posns 1 x =3.844	*a0_8103550/a_8103550; :  0.10736292 y  0.5 z =(	0.641	+z1_8103550)*c0_8103550/c_8103550; :  0.14100201 occ Si+4 =n_bt; :  0.095 beq  2.76
		site O3_6 num_posns 1 x =3.18	*a0_8103550/a_8103550; :  0.0888174 y  0.5 z =(	0.711	+z1_8103550)*c0_8103550/c_8103550; :  0.15694731 occ O-2 =n_bt+n_ca3; :  0.13 beq  6.32
		site O3_5 num_posns 1 x =3.82	*a0_8103550/a_8103550; :  0.1066926 y  0.5 z =(	0.711	+z1_8103550)*c0_8103550/c_8103550; :  0.15694731 occ O-2 =n_bt+n_ca3; :  0.13 beq  6.32
		site Ca3_6 num_posns 1 x =(	3.37	-x3_8103550)*a0_8103550/a_8103550; :  0.0966378 y =0	+y3_8103550; :  0 z =(	0.664	+z1_8103550/3+z3_8103550)*c0_8103550/c_8103550; :  0.1495821 occ Ca+2 =n_ca3; :  0.035 beq  4.74
		site O10_7 num_posns 1 x =(	3.72	+x2_8103550)*a0_8103550/a_8103550; :  0.1038996 y =0.16	+y2_8103550; :  0.16 z =(	0.722	+z1_8103550/3+z2_8103550)*c0_8103550/c_8103550; :  0.16507182 occ O-2 =0.5*(n_ca3); :  0.0175 beq  6.32
		site O10_5 num_posns 1 x =(	3.72	+x2_8103550)*a0_8103550/a_8103550; :  0.1038996 y =0.84	-y2_8103550; :  0.84 z =(	0.722	+z1_8103550/3+z2_8103550)*c0_8103550/c_8103550; :  0.16507182 occ O-2 =0.5*(n_ca3); :  0.0175 beq  6.32
		site Ca3_5 num_posns 1 x =(	3.63	+x3_8103550)*a0_8103550/a_8103550; :  0.0988722 y =0	-y3_8103550; :  -0 z =(	0.664	+z1_8103550/3+z3_8103550)*c0_8103550/c_8103550; :  0.1495821 occ Ca+2 =n_ca3; :  0.035 beq  4.74
		site O10_6 num_posns 1 x =(	3.28	-x2_8103550)*a0_8103550/a_8103550; :  0.0916104 y =0.16	+y2_8103550; :  0.16 z =(	0.722	+z1_8103550/3+z2_8103550)*c0_8103550/c_8103550; :  0.16507182 occ O-2 =0.5*(n_ca3); :  0.0175 beq  6.32
		site O10_8 num_posns 1 x =(	3.28	-x2_8103550)*a0_8103550/a_8103550; :  0.0916104 y =0.84	-y2_8103550; :  0.84 z =(	0.722	+z1_8103550/3+z2_8103550)*c0_8103550/c_8103550; :  0.16507182 occ O-2 =0.5*(n_ca3); :  0.0175 beq  6.32
		site Ca3_2 num_posns 1 x =(	3.87	-x3_8103550)*a0_8103550/a_8103550; :  0.1106028 y =0.5	+y3_8103550; :  0.5 z =(	0.251	-z3_8103550)*c0_8103550/c_8103550; :  0.05717529 occ Ca+2 =n_ca3; :  0.035 beq  4.74
		site O10_4 num_posns 1 x =(	3.22	-x2_8103550)*a0_8103550/a_8103550; :  0.0899346 y =0.34	-y2_8103550; :  0.34 z =(	0.193	-z2_8103550)*c0_8103550/c_8103550; :  0.04168557 occ O-2 =0.5*(n_ca3); :  0.0175 beq  6.32
		site O10_2 num_posns 1 x =(	3.22	-x2_8103550)*a0_8103550/a_8103550; :  0.0899346 y =0.66	+y2_8103550; :  0.66 z =(	0.193	-z2_8103550)*c0_8103550/c_8103550; :  0.04168557 occ O-2 =0.5*(n_ca3); :  0.0175 beq  6.32
		site Ca3_1 num_posns 1 x =(	3.13	+x3_8103550)*a0_8103550/a_8103550; :  0.0849072 y =0.5	-y3_8103550; :  0.5 z =(	0.251	-z3_8103550)*c0_8103550/c_8103550; :  0.05717529 occ Ca+2 =n_ca3; :  0.035 beq  4.74
		site O10_3 num_posns 1 x =(	3.78	+x2_8103550)*a0_8103550/a_8103550; :  0.1055754 y =0.34	-y2_8103550; :  0.34 z =(	0.193	-z2_8103550)*c0_8103550/c_8103550; :  0.04168557 occ O-2 =0.5*(n_ca3); :  0.0175 beq  6.32
		site O10_1 num_posns 1 x =(	3.78	+x2_8103550)*a0_8103550/a_8103550; :  0.1055754 y =0.66	+y2_8103550; :  0.66 z =(	0.193	-z2_8103550)*c0_8103550/c_8103550; :  0.04168557 occ O-2 =0.5*(n_ca3); :  0.0175 beq  6.32
		site O12_1 num_posns 1 x =4	*a0_8103550/a_8103550; :  0.11172 y  0 z =0.303	*c0_8103550/c_8103550; :  0.06902037 occ O-2  0.5 beq  3.16
		site O9_2 num_posns 1 x =4.924	*a0_8103550/a_8103550; :  0.13752732 y  0 z =0.307	*c0_8103550/c_8103550; :  0.06993153 occ O-2  0.25 beq  6.32
		site O9_1 num_posns 1 x =4.076	*a0_8103550/a_8103550; :  0.11384268 y  0 z =0.307	*c0_8103550/c_8103550; :  0.06993153 occ O-2  0.25 beq  6.32
		site O7_2 num_posns 1 x =4.5	*a0_8103550/a_8103550; :  0.125685 y  0.67 z =0.311	*c0_8103550/c_8103550; :  0.07084269 occ O-2  0.5 beq  4.18
		site O7_1 num_posns 1 x =4.5	*a0_8103550/a_8103550; :  0.125685 y  0.33 z =0.311	*c0_8103550/c_8103550; :  0.07084269 occ O-2  0.5 beq  4.18
		site O6_1 num_posns 1 x =4.5	*a0_8103550/a_8103550; :  0.125685 y  0 z =0.348	*c0_8103550/c_8103550; :  0.07927092 occ O-2  0.5 beq  1.89
		site Si3_2 num_posns 1 x =4.5	*a0_8103550/a_8103550; :  0.125685 y  0.586 z =0.373	*c0_8103550/c_8103550; :  0.08496567 occ Si+4  0.5 beq  1.18
		site Si3_1 num_posns 1 x =4.5	*a0_8103550/a_8103550; :  0.125685 y  0.414 z =0.373	*c0_8103550/c_8103550; :  0.08496567 occ Si+4  0.5 beq  1.18
		site O2_2 num_posns 1 x =4.735	*a0_8103550/a_8103550; :  0.13224855 y  0.52 z =0.411	*c0_8103550/c_8103550; :  0.09362169 occ O-2  0.5 beq  1.34
		site O2_4 num_posns 1 x =4.265	*a0_8103550/a_8103550; :  0.11912145 y  0.52 z =0.411	*c0_8103550/c_8103550; :  0.09362169 occ O-2  0.5 beq  1.34
		site O2_3 num_posns 1 x =4.735	*a0_8103550/a_8103550; :  0.13224855 y  0.48 z =0.411	*c0_8103550/c_8103550; :  0.09362169 occ O-2  0.5 beq  1.34
		site O2_1 num_posns 1 x =4.265	*a0_8103550/a_8103550; :  0.11912145 y  0.48 z =0.411	*c0_8103550/c_8103550; :  0.09362169 occ O-2  0.5 beq  1.34
		site Ca2_1 num_posns 1 x =4	*a0_8103550/a_8103550; :  0.11172 y  0 z =0.4135	*c0_8103550/c_8103550; :  0.094191165 occ Ca+2  1 beq  1.34
		site Ca1_5 num_posns 1 x =4.5	*a0_8103550/a_8103550; :  0.125685 y  0.5 z =0.5	*c0_8103550/c_8103550; :  0.113895 occ Ca+2  1 beq  1.34
		site O1_6 num_posns 1 x =4.235	*a0_8103550/a_8103550; :  0.11828355 y  0.01 z =(	0.519	+z1_8103550)*c0_8103550/c_8103550; :  0.11321163 occ O-2  0.5 beq  1.34
		site O1_8 num_posns 1 x =4.765	*a0_8103550/a_8103550; :  0.13308645 y  0.01 z =(	0.519	+z1_8103550)*c0_8103550/c_8103550; :  0.11321163 occ O-2  0.5 beq  1.34
		site O1_7 num_posns 1 x =4.235	*a0_8103550/a_8103550; :  0.11828355 y  0.99 z =(	0.519	+z1_8103550)*c0_8103550/c_8103550; :  0.11321163 occ O-2  0.5 beq  1.34
		site O1_5 num_posns 1 x =4.765	*a0_8103550/a_8103550; :  0.13308645 y  0.99 z =(	0.519	+z1_8103550)*c0_8103550/c_8103550; :  0.11321163 occ O-2  0.5 beq  1.34
		site Si4_6 num_posns 1 x =4	*a0_8103550/a_8103550; :  0.11172 y  0.075 z =(	0.557	+z1_8103550)*c0_8103550/c_8103550; :  0.12186765 occ Si+4  0.5 beq  1.18
		site Si4_5 num_posns 1 x =4	*a0_8103550/a_8103550; :  0.11172 y  0.925 z =(	0.557	+z1_8103550)*c0_8103550/c_8103550; :  0.12186765 occ Si+4  0.5 beq  1.18
		site O5_5 num_posns 1 x =4	*a0_8103550/a_8103550; :  0.11172 y  0.5 z =(	0.577	+z1_8103550)*c0_8103550/c_8103550; :  0.12642345 occ O-2  0.5 beq  1.89
		site O11_5 num_posns 1 x =4.5	*a0_8103550/a_8103550; :  0.125685 y  0.5 z =(	0.612	+z1_8103550/2)*c0_8103550/c_8103550; :  0.13690179 occ O-2  0.5 beq  3.16
		site O4_6 num_posns 1 x =4.43	*a0_8103550/a_8103550; :  0.1237299 y  0.5 z =(	0.613	+z1_8103550/2)*c0_8103550/c_8103550; :  0.13712958 occ O-2  0.25 beq  6.32
		site O4_5 num_posns 1 x =4.57	*a0_8103550/a_8103550; :  0.1276401 y  0.5 z =(	0.613	+z1_8103550/2)*c0_8103550/c_8103550; :  0.13712958 occ O-2  0.25 beq  6.32
		site O8_6 num_posns 1 x =4	*a0_8103550/a_8103550; :  0.11172 y  0.16 z =(	0.619	+z1_8103550)*c0_8103550/c_8103550; :  0.13599063 occ O-2  0.5 beq  4.18
		site O8_5 num_posns 1 x =4	*a0_8103550/a_8103550; :  0.11172 y  0.84 z =(	0.619	+z1_8103550)*c0_8103550/c_8103550; :  0.13599063 occ O-2  0.5 beq  4.18
		site Si2_2 num_posns 1 x =4.656	*a0_8103550/a_8103550; :  0.13004208 y  0 z =0.282	*c0_8103550/c_8103550; :  0.06423678 occ Si+4 =n_bt; :  0.095 beq  2.76
		site Si2_1 num_posns 1 x =4.344	*a0_8103550/a_8103550; :  0.12132792 y  0 z =0.282	*c0_8103550/c_8103550; :  0.06423678 occ Si+4 =n_bt; :  0.095 beq  2.76
		site O3_2 num_posns 1 x =4.68	*a0_8103550/a_8103550; :  0.1307124 y  0 z =0.211	*c0_8103550/c_8103550; :  0.04806369 occ O-2 =n_bt+n_ca3; :  0.13 beq  6.32
		site O3_1 num_posns 1 x =4.32	*a0_8103550/a_8103550; :  0.1206576 y  0 z =0.211	*c0_8103550/c_8103550; :  0.04806369 occ O-2 =n_bt+n_ca3; :  0.13 beq  6.32
		site Si1_6 num_posns 1 x =4.156	*a0_8103550/a_8103550; :  0.11607708 y  0.5 z =(	0.641	+z1_8103550)*c0_8103550/c_8103550; :  0.14100201 occ Si+4 =n_bt; :  0.095 beq  2.76
		site Si1_5 num_posns 1 x =4.844	*a0_8103550/a_8103550; :  0.13529292 y  0.5 z =(	0.641	+z1_8103550)*c0_8103550/c_8103550; :  0.14100201 occ Si+4 =n_bt; :  0.095 beq  2.76
		site O3_6 num_posns 1 x =4.18	*a0_8103550/a_8103550; :  0.1167474 y  0.5 z =(	0.711	+z1_8103550)*c0_8103550/c_8103550; :  0.15694731 occ O-2 =n_bt+n_ca3; :  0.13 beq  6.32
		site O3_5 num_posns 1 x =4.82	*a0_8103550/a_8103550; :  0.1346226 y  0.5 z =(	0.711	+z1_8103550)*c0_8103550/c_8103550; :  0.15694731 occ O-2 =n_bt+n_ca3; :  0.13 beq  6.32
		site Ca3_6 num_posns 1 x =(	4.37	-x3_8103550)*a0_8103550/a_8103550; :  0.1245678 y =0	+y3_8103550; :  0 z =(	0.664	+z1_8103550/3+z3_8103550)*c0_8103550/c_8103550; :  0.1495821 occ Ca+2 =n_ca3; :  0.035 beq  4.74
		site O10_7 num_posns 1 x =(	4.72	+x2_8103550)*a0_8103550/a_8103550; :  0.1318296 y =0.16	+y2_8103550; :  0.16 z =(	0.722	+z1_8103550/3+z2_8103550)*c0_8103550/c_8103550; :  0.16507182 occ O-2 =0.5*(n_ca3); :  0.0175 beq  6.32
		site O10_5 num_posns 1 x =(	4.72	+x2_8103550)*a0_8103550/a_8103550; :  0.1318296 y =0.84	-y2_8103550; :  0.84 z =(	0.722	+z1_8103550/3+z2_8103550)*c0_8103550/c_8103550; :  0.16507182 occ O-2 =0.5*(n_ca3); :  0.0175 beq  6.32
		site Ca3_5 num_posns 1 x =(	4.63	+x3_8103550)*a0_8103550/a_8103550; :  0.1268022 y =0	-y3_8103550; :  -0 z =(	0.664	+z1_8103550/3+z3_8103550)*c0_8103550/c_8103550; :  0.1495821 occ Ca+2 =n_ca3; :  0.035 beq  4.74
		site O10_6 num_posns 1 x =(	4.28	-x2_8103550)*a0_8103550/a_8103550; :  0.1195404 y =0.16	+y2_8103550; :  0.16 z =(	0.722	+z1_8103550/3+z2_8103550)*c0_8103550/c_8103550; :  0.16507182 occ O-2 =0.5*(n_ca3); :  0.0175 beq  6.32
		site O10_8 num_posns 1 x =(	4.28	-x2_8103550)*a0_8103550/a_8103550; :  0.1195404 y =0.84	-y2_8103550; :  0.84 z =(	0.722	+z1_8103550/3+z2_8103550)*c0_8103550/c_8103550; :  0.16507182 occ O-2 =0.5*(n_ca3); :  0.0175 beq  6.32
		site Ca3_2 num_posns 1 x =(	4.87	-x3_8103550)*a0_8103550/a_8103550; :  0.1385328 y =0.5	+y3_8103550; :  0.5 z =(	0.251	-z3_8103550)*c0_8103550/c_8103550; :  0.05717529 occ Ca+2 =n_ca3; :  0.035 beq  4.74
		site O10_4 num_posns 1 x =(	4.22	-x2_8103550)*a0_8103550/a_8103550; :  0.1178646 y =0.34	-y2_8103550; :  0.34 z =(	0.193	-z2_8103550)*c0_8103550/c_8103550; :  0.04168557 occ O-2 =0.5*(n_ca3); :  0.0175 beq  6.32
		site O10_2 num_posns 1 x =(	4.22	-x2_8103550)*a0_8103550/a_8103550; :  0.1178646 y =0.66	+y2_8103550; :  0.66 z =(	0.193	-z2_8103550)*c0_8103550/c_8103550; :  0.04168557 occ O-2 =0.5*(n_ca3); :  0.0175 beq  6.32
		site Ca3_1 num_posns 1 x =(	4.13	+x3_8103550)*a0_8103550/a_8103550; :  0.1128372 y =0.5	-y3_8103550; :  0.5 z =(	0.251	-z3_8103550)*c0_8103550/c_8103550; :  0.05717529 occ Ca+2 =n_ca3; :  0.035 beq  4.74
		site O10_3 num_posns 1 x =(	4.78	+x2_8103550)*a0_8103550/a_8103550; :  0.1335054 y =0.34	-y2_8103550; :  0.34 z =(	0.193	-z2_8103550)*c0_8103550/c_8103550; :  0.04168557 occ O-2 =0.5*(n_ca3); :  0.0175 beq  6.32
		site O10_1 num_posns 1 x =(	4.78	+x2_8103550)*a0_8103550/a_8103550; :  0.1335054 y =0.66	+y2_8103550; :  0.66 z =(	0.193	-z2_8103550)*c0_8103550/c_8103550; :  0.04168557 occ O-2 =0.5*(n_ca3); :  0.0175 beq  6.32
		site O12_1 num_posns 1 x =5	*a0_8103550/a_8103550; :  0.13965 y  0 z =0.303	*c0_8103550/c_8103550; :  0.06902037 occ O-2  0.5 beq  3.16
		site O9_2 num_posns 1 x =5.924	*a0_8103550/a_8103550; :  0.16545732 y  0 z =0.307	*c0_8103550/c_8103550; :  0.06993153 occ O-2  0.25 beq  6.32
		site O9_1 num_posns 1 x =5.076	*a0_8103550/a_8103550; :  0.14177268 y  0 z =0.307	*c0_8103550/c_8103550; :  0.06993153 occ O-2  0.25 beq  6.32
		site O7_2 num_posns 1 x =5.5	*a0_8103550/a_8103550; :  0.153615 y  0.67 z =0.311	*c0_8103550/c_8103550; :  0.07084269 occ O-2  0.5 beq  4.18
		site O7_1 num_posns 1 x =5.5	*a0_8103550/a_8103550; :  0.153615 y  0.33 z =0.311	*c0_8103550/c_8103550; :  0.07084269 occ O-2  0.5 beq  4.18
		site O6_1 num_posns 1 x =5.5	*a0_8103550/a_8103550; :  0.153615 y  0 z =0.348	*c0_8103550/c_8103550; :  0.07927092 occ O-2  0.5 beq  1.89
		site Si3_2 num_posns 1 x =5.5	*a0_8103550/a_8103550; :  0.153615 y  0.586 z =0.373	*c0_8103550/c_8103550; :  0.08496567 occ Si+4  0.5 beq  1.18
		site Si3_1 num_posns 1 x =5.5	*a0_8103550/a_8103550; :  0.153615 y  0.414 z =0.373	*c0_8103550/c_8103550; :  0.08496567 occ Si+4  0.5 beq  1.18
		site O2_2 num_posns 1 x =5.735	*a0_8103550/a_8103550; :  0.16017855 y  0.52 z =0.411	*c0_8103550/c_8103550; :  0.09362169 occ O-2  0.5 beq  1.34
		site O2_4 num_posns 1 x =5.265	*a0_8103550/a_8103550; :  0.14705145 y  0.52 z =0.411	*c0_8103550/c_8103550; :  0.09362169 occ O-2  0.5 beq  1.34
		site O2_3 num_posns 1 x =5.735	*a0_8103550/a_8103550; :  0.16017855 y  0.48 z =0.411	*c0_8103550/c_8103550; :  0.09362169 occ O-2  0.5 beq  1.34
		site O2_1 num_posns 1 x =5.265	*a0_8103550/a_8103550; :  0.14705145 y  0.48 z =0.411	*c0_8103550/c_8103550; :  0.09362169 occ O-2  0.5 beq  1.34
		site Ca2_1 num_posns 1 x =5	*a0_8103550/a_8103550; :  0.13965 y  0 z =0.4135	*c0_8103550/c_8103550; :  0.094191165 occ Ca+2  1 beq  1.34
		site Ca1_5 num_posns 1 x =5.5	*a0_8103550/a_8103550; :  0.153615 y  0.5 z =0.5	*c0_8103550/c_8103550; :  0.113895 occ Ca+2  1 beq  1.34
		site O1_6 num_posns 1 x =5.235	*a0_8103550/a_8103550; :  0.14621355 y  0.01 z =(	0.519	+z1_8103550)*c0_8103550/c_8103550; :  0.11321163 occ O-2  0.5 beq  1.34
		site O1_8 num_posns 1 x =5.765	*a0_8103550/a_8103550; :  0.16101645 y  0.01 z =(	0.519	+z1_8103550)*c0_8103550/c_8103550; :  0.11321163 occ O-2  0.5 beq  1.34
		site O1_7 num_posns 1 x =5.235	*a0_8103550/a_8103550; :  0.14621355 y  0.99 z =(	0.519	+z1_8103550)*c0_8103550/c_8103550; :  0.11321163 occ O-2  0.5 beq  1.34
		site O1_5 num_posns 1 x =5.765	*a0_8103550/a_8103550; :  0.16101645 y  0.99 z =(	0.519	+z1_8103550)*c0_8103550/c_8103550; :  0.11321163 occ O-2  0.5 beq  1.34
		site Si4_6 num_posns 1 x =5	*a0_8103550/a_8103550; :  0.13965 y  0.075 z =(	0.557	+z1_8103550)*c0_8103550/c_8103550; :  0.12186765 occ Si+4  0.5 beq  1.18
		site Si4_5 num_posns 1 x =5	*a0_8103550/a_8103550; :  0.13965 y  0.925 z =(	0.557	+z1_8103550)*c0_8103550/c_8103550; :  0.12186765 occ Si+4  0.5 beq  1.18
		site O5_5 num_posns 1 x =5	*a0_8103550/a_8103550; :  0.13965 y  0.5 z =(	0.577	+z1_8103550)*c0_8103550/c_8103550; :  0.12642345 occ O-2  0.5 beq  1.89
		site O11_5 num_posns 1 x =5.5	*a0_8103550/a_8103550; :  0.153615 y  0.5 z =(	0.612	+z1_8103550/2)*c0_8103550/c_8103550; :  0.13690179 occ O-2  0.5 beq  3.16
		site O4_6 num_posns 1 x =5.43	*a0_8103550/a_8103550; :  0.1516599 y  0.5 z =(	0.613	+z1_8103550/2)*c0_8103550/c_8103550; :  0.13712958 occ O-2  0.25 beq  6.32
		site O4_5 num_posns 1 x =5.57	*a0_8103550/a_8103550; :  0.1555701 y  0.5 z =(	0.613	+z1_8103550/2)*c0_8103550/c_8103550; :  0.13712958 occ O-2  0.25 beq  6.32
		site O8_6 num_posns 1 x =5	*a0_8103550/a_8103550; :  0.13965 y  0.16 z =(	0.619	+z1_8103550)*c0_8103550/c_8103550; :  0.13599063 occ O-2  0.5 beq  4.18
		site O8_5 num_posns 1 x =5	*a0_8103550/a_8103550; :  0.13965 y  0.84 z =(	0.619	+z1_8103550)*c0_8103550/c_8103550; :  0.13599063 occ O-2  0.5 beq  4.18
		site Si2_2 num_posns 1 x =5.656	*a0_8103550/a_8103550; :  0.15797208 y  0 z =0.282	*c0_8103550/c_8103550; :  0.06423678 occ Si+4 =n_bt; :  0.095 beq  2.76
		site Si2_1 num_posns 1 x =5.344	*a0_8103550/a_8103550; :  0.14925792 y  0 z =0.282	*c0_8103550/c_8103550; :  0.06423678 occ Si+4 =n_bt; :  0.095 beq  2.76
		site O3_2 num_posns 1 x =5.68	*a0_8103550/a_8103550; :  0.1586424 y  0 z =0.211	*c0_8103550/c_8103550; :  0.04806369 occ O-2 =n_bt+n_ca3; :  0.13 beq  6.32
		site O3_1 num_posns 1 x =5.32	*a0_8103550/a_8103550; :  0.1485876 y  0 z =0.211	*c0_8103550/c_8103550; :  0.04806369 occ O-2 =n_bt+n_ca3; :  0.13 beq  6.32
		site Si1_6 num_posns 1 x =5.156	*a0_8103550/a_8103550; :  0.14400708 y  0.5 z =(	0.641	+z1_8103550)*c0_8103550/c_8103550; :  0.14100201 occ Si+4 =n_bt; :  0.095 beq  2.76
		site Si1_5 num_posns 1 x =5.844	*a0_8103550/a_8103550; :  0.16322292 y  0.5 z =(	0.641	+z1_8103550)*c0_8103550/c_8103550; :  0.14100201 occ Si+4 =n_bt; :  0.095 beq  2.76
		site O3_6 num_posns 1 x =5.18	*a0_8103550/a_8103550; :  0.1446774 y  0.5 z =(	0.711	+z1_8103550)*c0_8103550/c_8103550; :  0.15694731 occ O-2 =n_bt+n_ca3; :  0.13 beq  6.32
		site O3_5 num_posns 1 x =5.82	*a0_8103550/a_8103550; :  0.1625526 y  0.5 z =(	0.711	+z1_8103550)*c0_8103550/c_8103550; :  0.15694731 occ O-2 =n_bt+n_ca3; :  0.13 beq  6.32
		site Ca3_6 num_posns 1 x =(	5.37	-x3_8103550)*a0_8103550/a_8103550; :  0.1524978 y =0	+y3_8103550; :  0 z =(	0.664	+z1_8103550/3+z3_8103550)*c0_8103550/c_8103550; :  0.1495821 occ Ca+2 =n_ca3; :  0.035 beq  4.74
		site O10_7 num_posns 1 x =(	5.72	+x2_8103550)*a0_8103550/a_8103550; :  0.1597596 y =0.16	+y2_8103550; :  0.16 z =(	0.722	+z1_8103550/3+z2_8103550)*c0_8103550/c_8103550; :  0.16507182 occ O-2 =0.5*(n_ca3); :  0.0175 beq  6.32
		site O10_5 num_posns 1 x =(	5.72	+x2_8103550)*a0_8103550/a_8103550; :  0.1597596 y =0.84	-y2_8103550; :  0.84 z =(	0.722	+z1_8103550/3+z2_8103550)*c0_8103550/c_8103550; :  0.16507182 occ O-2 =0.5*(n_ca3); :  0.0175 beq  6.32
		site Ca3_5 num_posns 1 x =(	5.63	+x3_8103550)*a0_8103550/a_8103550; :  0.1547322 y =0	-y3_8103550; :  -0 z =(	0.664	+z1_8103550/3+z3_8103550)*c0_8103550/c_8103550; :  0.1495821 occ Ca+2 =n_ca3; :  0.035 beq  4.74
		site O10_6 num_posns 1 x =(	5.28	-x2_8103550)*a0_8103550/a_8103550; :  0.1474704 y =0.16	+y2_8103550; :  0.16 z =(	0.722	+z1_8103550/3+z2_8103550)*c0_8103550/c_8103550; :  0.16507182 occ O-2 =0.5*(n_ca3); :  0.0175 beq  6.32
		site O10_8 num_posns 1 x =(	5.28	-x2_8103550)*a0_8103550/a_8103550; :  0.1474704 y =0.84	-y2_8103550; :  0.84 z =(	0.722	+z1_8103550/3+z2_8103550)*c0_8103550/c_8103550; :  0.16507182 occ O-2 =0.5*(n_ca3); :  0.0175 beq  6.32
		site Ca3_2 num_posns 1 x =(	5.87	-x3_8103550)*a0_8103550/a_8103550; :  0.1664628 y =0.5	+y3_8103550; :  0.5 z =(	0.251	-z3_8103550)*c0_8103550/c_8103550; :  0.05717529 occ Ca+2 =n_ca3; :  0.035 beq  4.74
		site O10_4 num_posns 1 x =(	5.22	-x2_8103550)*a0_8103550/a_8103550; :  0.1457946 y =0.34	-y2_8103550; :  0.34 z =(	0.193	-z2_8103550)*c0_8103550/c_8103550; :  0.04168557 occ O-2 =0.5*(n_ca3); :  0.0175 beq  6.32
		site O10_2 num_posns 1 x =(	5.22	-x2_8103550)*a0_8103550/a_8103550; :  0.1457946 y =0.66	+y2_8103550; :  0.66 z =(	0.193	-z2_8103550)*c0_8103550/c_8103550; :  0.04168557 occ O-2 =0.5*(n_ca3); :  0.0175 beq  6.32
		site Ca3_1 num_posns 1 x =(	5.13	+x3_8103550)*a0_8103550/a_8103550; :  0.1407672 y =0.5	-y3_8103550; :  0.5 z =(	0.251	-z3_8103550)*c0_8103550/c_8103550; :  0.05717529 occ Ca+2 =n_ca3; :  0.035 beq  4.74
		site O10_3 num_posns 1 x =(	5.78	+x2_8103550)*a0_8103550/a_8103550; :  0.1614354 y =0.34	-y2_8103550; :  0.34 z =(	0.193	-z2_8103550)*c0_8103550/c_8103550; :  0.04168557 occ O-2 =0.5*(n_ca3); :  0.0175 beq  6.32
		site O10_1 num_posns 1 x =(	5.78	+x2_8103550)*a0_8103550/a_8103550; :  0.1614354 y =0.66	+y2_8103550; :  0.66 z =(	0.193	-z2_8103550)*c0_8103550/c_8103550; :  0.04168557 occ O-2 =0.5*(n_ca3); :  0.0175 beq  6.32
		site O12_1 num_posns 1 x =6	*a0_8103550/a_8103550; :  0.16758 y  0 z =0.303	*c0_8103550/c_8103550; :  0.06902037 occ O-2  0.5 beq  3.16
		site O9_2 num_posns 1 x =6.924	*a0_8103550/a_8103550; :  0.19338732 y  0 z =0.307	*c0_8103550/c_8103550; :  0.06993153 occ O-2  0.25 beq  6.32
		site O9_1 num_posns 1 x =6.076	*a0_8103550/a_8103550; :  0.16970268 y  0 z =0.307	*c0_8103550/c_8103550; :  0.06993153 occ O-2  0.25 beq  6.32
		site O7_2 num_posns 1 x =6.5	*a0_8103550/a_8103550; :  0.181545 y  0.67 z =0.311	*c0_8103550/c_8103550; :  0.07084269 occ O-2  0.5 beq  4.18
		site O7_1 num_posns 1 x =6.5	*a0_8103550/a_8103550; :  0.181545 y  0.33 z =0.311	*c0_8103550/c_8103550; :  0.07084269 occ O-2  0.5 beq  4.18
		site O6_1 num_posns 1 x =6.5	*a0_8103550/a_8103550; :  0.181545 y  0 z =0.348	*c0_8103550/c_8103550; :  0.07927092 occ O-2  0.5 beq  1.89
		site Si3_2 num_posns 1 x =6.5	*a0_8103550/a_8103550; :  0.181545 y  0.586 z =0.373	*c0_8103550/c_8103550; :  0.08496567 occ Si+4  0.5 beq  1.18
		site Si3_1 num_posns 1 x =6.5	*a0_8103550/a_8103550; :  0.181545 y  0.414 z =0.373	*c0_8103550/c_8103550; :  0.08496567 occ Si+4  0.5 beq  1.18
		site O2_2 num_posns 1 x =6.735	*a0_8103550/a_8103550; :  0.18810855 y  0.52 z =0.411	*c0_8103550/c_8103550; :  0.09362169 occ O-2  0.5 beq  1.34
		site O2_4 num_posns 1 x =6.265	*a0_8103550/a_8103550; :  0.17498145 y  0.52 z =0.411	*c0_8103550/c_8103550; :  0.09362169 occ O-2  0.5 beq  1.34
		site O2_3 num_posns 1 x =6.735	*a0_8103550/a_8103550; :  0.18810855 y  0.48 z =0.411	*c0_8103550/c_8103550; :  0.09362169 occ O-2  0.5 beq  1.34
		site O2_1 num_posns 1 x =6.265	*a0_8103550/a_8103550; :  0.17498145 y  0.48 z =0.411	*c0_8103550/c_8103550; :  0.09362169 occ O-2  0.5 beq  1.34
		site Ca2_1 num_posns 1 x =6	*a0_8103550/a_8103550; :  0.16758 y  0 z =0.4135	*c0_8103550/c_8103550; :  0.094191165 occ Ca+2  1 beq  1.34
		site Ca1_5 num_posns 1 x =6.5	*a0_8103550/a_8103550; :  0.181545 y  0.5 z =0.5	*c0_8103550/c_8103550; :  0.113895 occ Ca+2  1 beq  1.34
		site O1_6 num_posns 1 x =6.235	*a0_8103550/a_8103550; :  0.17414355 y  0.01 z =(	0.519	+z1_8103550)*c0_8103550/c_8103550; :  0.11321163 occ O-2  0.5 beq  1.34
		site O1_8 num_posns 1 x =6.765	*a0_8103550/a_8103550; :  0.18894645 y  0.01 z =(	0.519	+z1_8103550)*c0_8103550/c_8103550; :  0.11321163 occ O-2  0.5 beq  1.34
		site O1_7 num_posns 1 x =6.235	*a0_8103550/a_8103550; :  0.17414355 y  0.99 z =(	0.519	+z1_8103550)*c0_8103550/c_8103550; :  0.11321163 occ O-2  0.5 beq  1.34
		site O1_5 num_posns 1 x =6.765	*a0_8103550/a_8103550; :  0.18894645 y  0.99 z =(	0.519	+z1_8103550)*c0_8103550/c_8103550; :  0.11321163 occ O-2  0.5 beq  1.34
		site Si4_6 num_posns 1 x =6	*a0_8103550/a_8103550; :  0.16758 y  0.075 z =(	0.557	+z1_8103550)*c0_8103550/c_8103550; :  0.12186765 occ Si+4  0.5 beq  1.18
		site Si4_5 num_posns 1 x =6	*a0_8103550/a_8103550; :  0.16758 y  0.925 z =(	0.557	+z1_8103550)*c0_8103550/c_8103550; :  0.12186765 occ Si+4  0.5 beq  1.18
		site O5_5 num_posns 1 x =6	*a0_8103550/a_8103550; :  0.16758 y  0.5 z =(	0.577	+z1_8103550)*c0_8103550/c_8103550; :  0.12642345 occ O-2  0.5 beq  1.89
		site O11_5 num_posns 1 x =6.5	*a0_8103550/a_8103550; :  0.181545 y  0.5 z =(	0.612	+z1_8103550/2)*c0_8103550/c_8103550; :  0.13690179 occ O-2  0.5 beq  3.16
		site O4_6 num_posns 1 x =6.43	*a0_8103550/a_8103550; :  0.1795899 y  0.5 z =(	0.613	+z1_8103550/2)*c0_8103550/c_8103550; :  0.13712958 occ O-2  0.25 beq  6.32
		site O4_5 num_posns 1 x =6.57	*a0_8103550/a_8103550; :  0.1835001 y  0.5 z =(	0.613	+z1_8103550/2)*c0_8103550/c_8103550; :  0.13712958 occ O-2  0.25 beq  6.32
		site O8_6 num_posns 1 x =6	*a0_8103550/a_8103550; :  0.16758 y  0.16 z =(	0.619	+z1_8103550)*c0_8103550/c_8103550; :  0.13599063 occ O-2  0.5 beq  4.18
		site O8_5 num_posns 1 x =6	*a0_8103550/a_8103550; :  0.16758 y  0.84 z =(	0.619	+z1_8103550)*c0_8103550/c_8103550; :  0.13599063 occ O-2  0.5 beq  4.18
		site Si2_2 num_posns 1 x =6.656	*a0_8103550/a_8103550; :  0.18590208 y  0 z =0.282	*c0_8103550/c_8103550; :  0.06423678 occ Si+4 =n_bt; :  0.095 beq  2.76
		site Si2_1 num_posns 1 x =6.344	*a0_8103550/a_8103550; :  0.17718792 y  0 z =0.282	*c0_8103550/c_8103550; :  0.06423678 occ Si+4 =n_bt; :  0.095 beq  2.76
		site O3_2 num_posns 1 x =6.68	*a0_8103550/a_8103550; :  0.1865724 y  0 z =0.211	*c0_8103550/c_8103550; :  0.04806369 occ O-2 =n_bt+n_ca3; :  0.13 beq  6.32
		site O3_1 num_posns 1 x =6.32	*a0_8103550/a_8103550; :  0.1765176 y  0 z =0.211	*c0_8103550/c_8103550; :  0.04806369 occ O-2 =n_bt+n_ca3; :  0.13 beq  6.32
		site Si1_6 num_posns 1 x =6.156	*a0_8103550/a_8103550; :  0.17193708 y  0.5 z =(	0.641	+z1_8103550)*c0_8103550/c_8103550; :  0.14100201 occ Si+4 =n_bt; :  0.095 beq  2.76
		site Si1_5 num_posns 1 x =6.844	*a0_8103550/a_8103550; :  0.19115292 y  0.5 z =(	0.641	+z1_8103550)*c0_8103550/c_8103550; :  0.14100201 occ Si+4 =n_bt; :  0.095 beq  2.76
		site O3_6 num_posns 1 x =6.18	*a0_8103550/a_8103550; :  0.1726074 y  0.5 z =(	0.711	+z1_8103550)*c0_8103550/c_8103550; :  0.15694731 occ O-2 =n_bt+n_ca3; :  0.13 beq  6.32
		site O3_5 num_posns 1 x =6.82	*a0_8103550/a_8103550; :  0.1904826 y  0.5 z =(	0.711	+z1_8103550)*c0_8103550/c_8103550; :  0.15694731 occ O-2 =n_bt+n_ca3; :  0.13 beq  6.32
		site Ca3_6 num_posns 1 x =(	6.37	-x3_8103550)*a0_8103550/a_8103550; :  0.1804278 y =0	+y3_8103550; :  0 z =(	0.664	+z1_8103550/3+z3_8103550)*c0_8103550/c_8103550; :  0.1495821 occ Ca+2 =n_ca3; :  0.035 beq  4.74
		site O10_7 num_posns 1 x =(	6.72	+x2_8103550)*a0_8103550/a_8103550; :  0.1876896 y =0.16	+y2_8103550; :  0.16 z =(	0.722	+z1_8103550/3+z2_8103550)*c0_8103550/c_8103550; :  0.16507182 occ O-2 =0.5*(n_ca3); :  0.0175 beq  6.32
		site O10_5 num_posns 1 x =(	6.72	+x2_8103550)*a0_8103550/a_8103550; :  0.1876896 y =0.84	-y2_8103550; :  0.84 z =(	0.722	+z1_8103550/3+z2_8103550)*c0_8103550/c_8103550; :  0.16507182 occ O-2 =0.5*(n_ca3); :  0.0175 beq  6.32
		site Ca3_5 num_posns 1 x =(	6.63	+x3_8103550)*a0_8103550/a_8103550; :  0.1826622 y =0	-y3_8103550; :  -0 z =(	0.664	+z1_8103550/3+z3_8103550)*c0_8103550/c_8103550; :  0.1495821 occ Ca+2 =n_ca3; :  0.035 beq  4.74
		site O10_6 num_posns 1 x =(	6.28	-x2_8103550)*a0_8103550/a_8103550; :  0.1754004 y =0.16	+y2_8103550; :  0.16 z =(	0.722	+z1_8103550/3+z2_8103550)*c0_8103550/c_8103550; :  0.16507182 occ O-2 =0.5*(n_ca3); :  0.0175 beq  6.32
		site O10_8 num_posns 1 x =(	6.28	-x2_8103550)*a0_8103550/a_8103550; :  0.1754004 y =0.84	-y2_8103550; :  0.84 z =(	0.722	+z1_8103550/3+z2_8103550)*c0_8103550/c_8103550; :  0.16507182 occ O-2 =0.5*(n_ca3); :  0.0175 beq  6.32
		site Ca3_2 num_posns 1 x =(	6.87	-x3_8103550)*a0_8103550/a_8103550; :  0.1943928 y =0.5	+y3_8103550; :  0.5 z =(	0.251	-z3_8103550)*c0_8103550/c_8103550; :  0.05717529 occ Ca+2 =n_ca3; :  0.035 beq  4.74
		site O10_4 num_posns 1 x =(	6.22	-x2_8103550)*a0_8103550/a_8103550; :  0.1737246 y =0.34	-y2_8103550; :  0.34 z =(	0.193	-z2_8103550)*c0_8103550/c_8103550; :  0.04168557 occ O-2 =0.5*(n_ca3); :  0.0175 beq  6.32
		site O10_2 num_posns 1 x =(	6.22	-x2_8103550)*a0_8103550/a_8103550; :  0.1737246 y =0.66	+y2_8103550; :  0.66 z =(	0.193	-z2_8103550)*c0_8103550/c_8103550; :  0.04168557 occ O-2 =0.5*(n_ca3); :  0.0175 beq  6.32
		site Ca3_1 num_posns 1 x =(	6.13	+x3_8103550)*a0_8103550/a_8103550; :  0.1686972 y =0.5	-y3_8103550; :  0.5 z =(	0.251	-z3_8103550)*c0_8103550/c_8103550; :  0.05717529 occ Ca+2 =n_ca3; :  0.035 beq  4.74
		site O10_3 num_posns 1 x =(	6.78	+x2_8103550)*a0_8103550/a_8103550; :  0.1893654 y =0.34	-y2_8103550; :  0.34 z =(	0.193	-z2_8103550)*c0_8103550/c_8103550; :  0.04168557 occ O-2 =0.5*(n_ca3); :  0.0175 beq  6.32
		site O10_1 num_posns 1 x =(	6.78	+x2_8103550)*a0_8103550/a_8103550; :  0.1893654 y =0.66	+y2_8103550; :  0.66 z =(	0.193	-z2_8103550)*c0_8103550/c_8103550; :  0.04168557 occ O-2 =0.5*(n_ca3); :  0.0175 beq  6.32
		site O12_1 num_posns 1 x =7	*a0_8103550/a_8103550; :  0.19551 y  0 z =0.303	*c0_8103550/c_8103550; :  0.06902037 occ O-2  0.5 beq  3.16
		site O9_2 num_posns 1 x =7.924	*a0_8103550/a_8103550; :  0.22131732 y  0 z =0.307	*c0_8103550/c_8103550; :  0.06993153 occ O-2  0.25 beq  6.32
		site O9_1 num_posns 1 x =7.076	*a0_8103550/a_8103550; :  0.19763268 y  0 z =0.307	*c0_8103550/c_8103550; :  0.06993153 occ O-2  0.25 beq  6.32
		site O7_2 num_posns 1 x =7.5	*a0_8103550/a_8103550; :  0.209475 y  0.67 z =0.311	*c0_8103550/c_8103550; :  0.07084269 occ O-2  0.5 beq  4.18
		site O7_1 num_posns 1 x =7.5	*a0_8103550/a_8103550; :  0.209475 y  0.33 z =0.311	*c0_8103550/c_8103550; :  0.07084269 occ O-2  0.5 beq  4.18
		site O6_1 num_posns 1 x =7.5	*a0_8103550/a_8103550; :  0.209475 y  0 z =0.348	*c0_8103550/c_8103550; :  0.07927092 occ O-2  0.5 beq  1.89
		site Si3_2 num_posns 1 x =7.5	*a0_8103550/a_8103550; :  0.209475 y  0.586 z =0.373	*c0_8103550/c_8103550; :  0.08496567 occ Si+4  0.5 beq  1.18
		site Si3_1 num_posns 1 x =7.5	*a0_8103550/a_8103550; :  0.209475 y  0.414 z =0.373	*c0_8103550/c_8103550; :  0.08496567 occ Si+4  0.5 beq  1.18
		site O2_2 num_posns 1 x =7.735	*a0_8103550/a_8103550; :  0.21603855 y  0.52 z =0.411	*c0_8103550/c_8103550; :  0.09362169 occ O-2  0.5 beq  1.34
		site O2_4 num_posns 1 x =7.265	*a0_8103550/a_8103550; :  0.20291145 y  0.52 z =0.411	*c0_8103550/c_8103550; :  0.09362169 occ O-2  0.5 beq  1.34
		site O2_3 num_posns 1 x =7.735	*a0_8103550/a_8103550; :  0.21603855 y  0.48 z =0.411	*c0_8103550/c_8103550; :  0.09362169 occ O-2  0.5 beq  1.34
		site O2_1 num_posns 1 x =7.265	*a0_8103550/a_8103550; :  0.20291145 y  0.48 z =0.411	*c0_8103550/c_8103550; :  0.09362169 occ O-2  0.5 beq  1.34
		site Ca2_1 num_posns 1 x =7	*a0_8103550/a_8103550; :  0.19551 y  0 z =0.4135	*c0_8103550/c_8103550; :  0.094191165 occ Ca+2  1 beq  1.34
		site Ca1_5 num_posns 1 x =7.5	*a0_8103550/a_8103550; :  0.209475 y  0.5 z =0.5	*c0_8103550/c_8103550; :  0.113895 occ Ca+2  1 beq  1.34
		site O1_6 num_posns 1 x =7.235	*a0_8103550/a_8103550; :  0.20207355 y  0.01 z =(	0.519	+z1_8103550)*c0_8103550/c_8103550; :  0.11321163 occ O-2  0.5 beq  1.34
		site O1_8 num_posns 1 x =7.765	*a0_8103550/a_8103550; :  0.21687645 y  0.01 z =(	0.519	+z1_8103550)*c0_8103550/c_8103550; :  0.11321163 occ O-2  0.5 beq  1.34
		site O1_7 num_posns 1 x =7.235	*a0_8103550/a_8103550; :  0.20207355 y  0.99 z =(	0.519	+z1_8103550)*c0_8103550/c_8103550; :  0.11321163 occ O-2  0.5 beq  1.34
		site O1_5 num_posns 1 x =7.765	*a0_8103550/a_8103550; :  0.21687645 y  0.99 z =(	0.519	+z1_8103550)*c0_8103550/c_8103550; :  0.11321163 occ O-2  0.5 beq  1.34
		site Si4_6 num_posns 1 x =7	*a0_8103550/a_8103550; :  0.19551 y  0.075 z =(	0.557	+z1_8103550)*c0_8103550/c_8103550; :  0.12186765 occ Si+4  0.5 beq  1.18
		site Si4_5 num_posns 1 x =7	*a0_8103550/a_8103550; :  0.19551 y  0.925 z =(	0.557	+z1_8103550)*c0_8103550/c_8103550; :  0.12186765 occ Si+4  0.5 beq  1.18
		site O5_5 num_posns 1 x =7	*a0_8103550/a_8103550; :  0.19551 y  0.5 z =(	0.577	+z1_8103550)*c0_8103550/c_8103550; :  0.12642345 occ O-2  0.5 beq  1.89
		site O11_5 num_posns 1 x =7.5	*a0_8103550/a_8103550; :  0.209475 y  0.5 z =(	0.612	+z1_8103550/2)*c0_8103550/c_8103550; :  0.13690179 occ O-2  0.5 beq  3.16
		site O4_6 num_posns 1 x =7.43	*a0_8103550/a_8103550; :  0.2075199 y  0.5 z =(	0.613	+z1_8103550/2)*c0_8103550/c_8103550; :  0.13712958 occ O-2  0.25 beq  6.32
		site O4_5 num_posns 1 x =7.57	*a0_8103550/a_8103550; :  0.2114301 y  0.5 z =(	0.613	+z1_8103550/2)*c0_8103550/c_8103550; :  0.13712958 occ O-2  0.25 beq  6.32
		site O8_6 num_posns 1 x =7	*a0_8103550/a_8103550; :  0.19551 y  0.16 z =(	0.619	+z1_8103550)*c0_8103550/c_8103550; :  0.13599063 occ O-2  0.5 beq  4.18
		site O8_5 num_posns 1 x =7	*a0_8103550/a_8103550; :  0.19551 y  0.84 z =(	0.619	+z1_8103550)*c0_8103550/c_8103550; :  0.13599063 occ O-2  0.5 beq  4.18
		site Si2_2 num_posns 1 x =7.656	*a0_8103550/a_8103550; :  0.21383208 y  0 z =0.282	*c0_8103550/c_8103550; :  0.06423678 occ Si+4 =n_bt; :  0.095 beq  2.76
		site Si2_1 num_posns 1 x =7.344	*a0_8103550/a_8103550; :  0.20511792 y  0 z =0.282	*c0_8103550/c_8103550; :  0.06423678 occ Si+4 =n_bt; :  0.095 beq  2.76
		site O3_2 num_posns 1 x =7.68	*a0_8103550/a_8103550; :  0.2145024 y  0 z =0.211	*c0_8103550/c_8103550; :  0.04806369 occ O-2 =n_bt+n_ca3; :  0.13 beq  6.32
		site O3_1 num_posns 1 x =7.32	*a0_8103550/a_8103550; :  0.2044476 y  0 z =0.211	*c0_8103550/c_8103550; :  0.04806369 occ O-2 =n_bt+n_ca3; :  0.13 beq  6.32
		site Si1_6 num_posns 1 x =7.156	*a0_8103550/a_8103550; :  0.19986708 y  0.5 z =(	0.641	+z1_8103550)*c0_8103550/c_8103550; :  0.14100201 occ Si+4 =n_bt; :  0.095 beq  2.76
		site Si1_5 num_posns 1 x =7.844	*a0_8103550/a_8103550; :  0.21908292 y  0.5 z =(	0.641	+z1_8103550)*c0_8103550/c_8103550; :  0.14100201 occ Si+4 =n_bt; :  0.095 beq  2.76
		site O3_6 num_posns 1 x =7.18	*a0_8103550/a_8103550; :  0.2005374 y  0.5 z =(	0.711	+z1_8103550)*c0_8103550/c_8103550; :  0.15694731 occ O-2 =n_bt+n_ca3; :  0.13 beq  6.32
		site O3_5 num_posns 1 x =7.82	*a0_8103550/a_8103550; :  0.2184126 y  0.5 z =(	0.711	+z1_8103550)*c0_8103550/c_8103550; :  0.15694731 occ O-2 =n_bt+n_ca3; :  0.13 beq  6.32
		site Ca3_6 num_posns 1 x =(	7.37	-x3_8103550)*a0_8103550/a_8103550; :  0.2083578 y =0	+y3_8103550; :  0 z =(	0.664	+z1_8103550/3+z3_8103550)*c0_8103550/c_8103550; :  0.1495821 occ Ca+2 =n_ca3; :  0.035 beq  4.74
		site O10_7 num_posns 1 x =(	7.72	+x2_8103550)*a0_8103550/a_8103550; :  0.2156196 y =0.16	+y2_8103550; :  0.16 z =(	0.722	+z1_8103550/3+z2_8103550)*c0_8103550/c_8103550; :  0.16507182 occ O-2 =0.5*(n_ca3); :  0.0175 beq  6.32
		site O10_5 num_posns 1 x =(	7.72	+x2_8103550)*a0_8103550/a_8103550; :  0.2156196 y =0.84	-y2_8103550; :  0.84 z =(	0.722	+z1_8103550/3+z2_8103550)*c0_8103550/c_8103550; :  0.16507182 occ O-2 =0.5*(n_ca3); :  0.0175 beq  6.32
		site Ca3_5 num_posns 1 x =(	7.63	+x3_8103550)*a0_8103550/a_8103550; :  0.2105922 y =0	-y3_8103550; :  -0 z =(	0.664	+z1_8103550/3+z3_8103550)*c0_8103550/c_8103550; :  0.1495821 occ Ca+2 =n_ca3; :  0.035 beq  4.74
		site O10_6 num_posns 1 x =(	7.28	-x2_8103550)*a0_8103550/a_8103550; :  0.2033304 y =0.16	+y2_8103550; :  0.16 z =(	0.722	+z1_8103550/3+z2_8103550)*c0_8103550/c_8103550; :  0.16507182 occ O-2 =0.5*(n_ca3); :  0.0175 beq  6.32
		site O10_8 num_posns 1 x =(	7.28	-x2_8103550)*a0_8103550/a_8103550; :  0.2033304 y =0.84	-y2_8103550; :  0.84 z =(	0.722	+z1_8103550/3+z2_8103550)*c0_8103550/c_8103550; :  0.16507182 occ O-2 =0.5*(n_ca3); :  0.0175 beq  6.32
		site Ca3_2 num_posns 1 x =(	7.87	-x3_8103550)*a0_8103550/a_8103550; :  0.2223228 y =0.5	+y3_8103550; :  0.5 z =(	0.251	-z3_8103550)*c0_8103550/c_8103550; :  0.05717529 occ Ca+2 =n_ca3; :  0.035 beq  4.74
		site O10_4 num_posns 1 x =(	7.22	-x2_8103550)*a0_8103550/a_8103550; :  0.2016546 y =0.34	-y2_8103550; :  0.34 z =(	0.193	-z2_8103550)*c0_8103550/c_8103550; :  0.04168557 occ O-2 =0.5*(n_ca3); :  0.0175 beq  6.32
		site O10_2 num_posns 1 x =(	7.22	-x2_8103550)*a0_8103550/a_8103550; :  0.2016546 y =0.66	+y2_8103550; :  0.66 z =(	0.193	-z2_8103550)*c0_8103550/c_8103550; :  0.04168557 occ O-2 =0.5*(n_ca3); :  0.0175 beq  6.32
		site Ca3_1 num_posns 1 x =(	7.13	+x3_8103550)*a0_8103550/a_8103550; :  0.1966272 y =0.5	-y3_8103550; :  0.5 z =(	0.251	-z3_8103550)*c0_8103550/c_8103550; :  0.05717529 occ Ca+2 =n_ca3; :  0.035 beq  4.74
		site O10_3 num_posns 1 x =(	7.78	+x2_8103550)*a0_8103550/a_8103550; :  0.2172954 y =0.34	-y2_8103550; :  0.34 z =(	0.193	-z2_8103550)*c0_8103550/c_8103550; :  0.04168557 occ O-2 =0.5*(n_ca3); :  0.0175 beq  6.32
		site O10_1 num_posns 1 x =(	7.78	+x2_8103550)*a0_8103550/a_8103550; :  0.2172954 y =0.66	+y2_8103550; :  0.66 z =(	0.193	-z2_8103550)*c0_8103550/c_8103550; :  0.04168557 occ O-2 =0.5*(n_ca3); :  0.0175 beq  6.32
		site O12_1 num_posns 1 x =8	*a0_8103550/a_8103550; :  0.22344 y  0 z =0.303	*c0_8103550/c_8103550; :  0.06902037 occ O-2  0.5 beq  3.16
		site O9_2 num_posns 1 x =8.924	*a0_8103550/a_8103550; :  0.24924732 y  0 z =0.307	*c0_8103550/c_8103550; :  0.06993153 occ O-2  0.25 beq  6.32
		site O9_1 num_posns 1 x =8.076	*a0_8103550/a_8103550; :  0.22556268 y  0 z =0.307	*c0_8103550/c_8103550; :  0.06993153 occ O-2  0.25 beq  6.32
		site O7_2 num_posns 1 x =8.5	*a0_8103550/a_8103550; :  0.237405 y  0.67 z =0.311	*c0_8103550/c_8103550; :  0.07084269 occ O-2  0.5 beq  4.18
		site O7_1 num_posns 1 x =8.5	*a0_8103550/a_8103550; :  0.237405 y  0.33 z =0.311	*c0_8103550/c_8103550; :  0.07084269 occ O-2  0.5 beq  4.18
		site O6_1 num_posns 1 x =8.5	*a0_8103550/a_8103550; :  0.237405 y  0 z =0.348	*c0_8103550/c_8103550; :  0.07927092 occ O-2  0.5 beq  1.89
		site Si3_2 num_posns 1 x =8.5	*a0_8103550/a_8103550; :  0.237405 y  0.586 z =0.373	*c0_8103550/c_8103550; :  0.08496567 occ Si+4  0.5 beq  1.18
		site Si3_1 num_posns 1 x =8.5	*a0_8103550/a_8103550; :  0.237405 y  0.414 z =0.373	*c0_8103550/c_8103550; :  0.08496567 occ Si+4  0.5 beq  1.18
		site O2_2 num_posns 1 x =8.735	*a0_8103550/a_8103550; :  0.24396855 y  0.52 z =0.411	*c0_8103550/c_8103550; :  0.09362169 occ O-2  0.5 beq  1.34
		site O2_4 num_posns 1 x =8.265	*a0_8103550/a_8103550; :  0.23084145 y  0.52 z =0.411	*c0_8103550/c_8103550; :  0.09362169 occ O-2  0.5 beq  1.34
		site O2_3 num_posns 1 x =8.735	*a0_8103550/a_8103550; :  0.24396855 y  0.48 z =0.411	*c0_8103550/c_8103550; :  0.09362169 occ O-2  0.5 beq  1.34
		site O2_1 num_posns 1 x =8.265	*a0_8103550/a_8103550; :  0.23084145 y  0.48 z =0.411	*c0_8103550/c_8103550; :  0.09362169 occ O-2  0.5 beq  1.34
		site Ca2_1 num_posns 1 x =8	*a0_8103550/a_8103550; :  0.22344 y  0 z =0.4135	*c0_8103550/c_8103550; :  0.094191165 occ Ca+2  1 beq  1.34
		site Ca1_5 num_posns 1 x =8.5	*a0_8103550/a_8103550; :  0.237405 y  0.5 z =0.5	*c0_8103550/c_8103550; :  0.113895 occ Ca+2  1 beq  1.34
		site O1_6 num_posns 1 x =8.235	*a0_8103550/a_8103550; :  0.23000355 y  0.01 z =(	0.519	+z1_8103550)*c0_8103550/c_8103550; :  0.11321163 occ O-2  0.5 beq  1.34
		site O1_8 num_posns 1 x =8.765	*a0_8103550/a_8103550; :  0.24480645 y  0.01 z =(	0.519	+z1_8103550)*c0_8103550/c_8103550; :  0.11321163 occ O-2  0.5 beq  1.34
		site O1_7 num_posns 1 x =8.235	*a0_8103550/a_8103550; :  0.23000355 y  0.99 z =(	0.519	+z1_8103550)*c0_8103550/c_8103550; :  0.11321163 occ O-2  0.5 beq  1.34
		site O1_5 num_posns 1 x =8.765	*a0_8103550/a_8103550; :  0.24480645 y  0.99 z =(	0.519	+z1_8103550)*c0_8103550/c_8103550; :  0.11321163 occ O-2  0.5 beq  1.34
		site Si4_6 num_posns 1 x =8	*a0_8103550/a_8103550; :  0.22344 y  0.075 z =(	0.557	+z1_8103550)*c0_8103550/c_8103550; :  0.12186765 occ Si+4  0.5 beq  1.18
		site Si4_5 num_posns 1 x =8	*a0_8103550/a_8103550; :  0.22344 y  0.925 z =(	0.557	+z1_8103550)*c0_8103550/c_8103550; :  0.12186765 occ Si+4  0.5 beq  1.18
		site O5_5 num_posns 1 x =8	*a0_8103550/a_8103550; :  0.22344 y  0.5 z =(	0.577	+z1_8103550)*c0_8103550/c_8103550; :  0.12642345 occ O-2  0.5 beq  1.89
		site O11_5 num_posns 1 x =8.5	*a0_8103550/a_8103550; :  0.237405 y  0.5 z =(	0.612	+z1_8103550/2)*c0_8103550/c_8103550; :  0.13690179 occ O-2  0.5 beq  3.16
		site O4_6 num_posns 1 x =8.43	*a0_8103550/a_8103550; :  0.2354499 y  0.5 z =(	0.613	+z1_8103550/2)*c0_8103550/c_8103550; :  0.13712958 occ O-2  0.25 beq  6.32
		site O4_5 num_posns 1 x =8.57	*a0_8103550/a_8103550; :  0.2393601 y  0.5 z =(	0.613	+z1_8103550/2)*c0_8103550/c_8103550; :  0.13712958 occ O-2  0.25 beq  6.32
		site O8_6 num_posns 1 x =8	*a0_8103550/a_8103550; :  0.22344 y  0.16 z =(	0.619	+z1_8103550)*c0_8103550/c_8103550; :  0.13599063 occ O-2  0.5 beq  4.18
		site O8_5 num_posns 1 x =8	*a0_8103550/a_8103550; :  0.22344 y  0.84 z =(	0.619	+z1_8103550)*c0_8103550/c_8103550; :  0.13599063 occ O-2  0.5 beq  4.18
		site Si2_2 num_posns 1 x =8.656	*a0_8103550/a_8103550; :  0.24176208 y  0 z =0.282	*c0_8103550/c_8103550; :  0.06423678 occ Si+4 =n_bt; :  0.095 beq  2.76
		site Si2_1 num_posns 1 x =8.344	*a0_8103550/a_8103550; :  0.23304792 y  0 z =0.282	*c0_8103550/c_8103550; :  0.06423678 occ Si+4 =n_bt; :  0.095 beq  2.76
		site O3_2 num_posns 1 x =8.68	*a0_8103550/a_8103550; :  0.2424324 y  0 z =0.211	*c0_8103550/c_8103550; :  0.04806369 occ O-2 =n_bt+n_ca3; :  0.13 beq  6.32
		site O3_1 num_posns 1 x =8.32	*a0_8103550/a_8103550; :  0.2323776 y  0 z =0.211	*c0_8103550/c_8103550; :  0.04806369 occ O-2 =n_bt+n_ca3; :  0.13 beq  6.32
		site Si1_6 num_posns 1 x =8.156	*a0_8103550/a_8103550; :  0.22779708 y  0.5 z =(	0.641	+z1_8103550)*c0_8103550/c_8103550; :  0.14100201 occ Si+4 =n_bt; :  0.095 beq  2.76
		site Si1_5 num_posns 1 x =8.844	*a0_8103550/a_8103550; :  0.24701292 y  0.5 z =(	0.641	+z1_8103550)*c0_8103550/c_8103550; :  0.14100201 occ Si+4 =n_bt; :  0.095 beq  2.76
		site O3_6 num_posns 1 x =8.18	*a0_8103550/a_8103550; :  0.2284674 y  0.5 z =(	0.711	+z1_8103550)*c0_8103550/c_8103550; :  0.15694731 occ O-2 =n_bt+n_ca3; :  0.13 beq  6.32
		site O3_5 num_posns 1 x =8.82	*a0_8103550/a_8103550; :  0.2463426 y  0.5 z =(	0.711	+z1_8103550)*c0_8103550/c_8103550; :  0.15694731 occ O-2 =n_bt+n_ca3; :  0.13 beq  6.32
		site Ca3_6 num_posns 1 x =(	8.37	-x3_8103550)*a0_8103550/a_8103550; :  0.2362878 y =0	+y3_8103550; :  0 z =(	0.664	+z1_8103550/3+z3_8103550)*c0_8103550/c_8103550; :  0.1495821 occ Ca+2 =n_ca3; :  0.035 beq  4.74
		site O10_7 num_posns 1 x =(	8.72	+x2_8103550)*a0_8103550/a_8103550; :  0.2435496 y =0.16	+y2_8103550; :  0.16 z =(	0.722	+z1_8103550/3+z2_8103550)*c0_8103550/c_8103550; :  0.16507182 occ O-2 =0.5*(n_ca3); :  0.0175 beq  6.32
		site O10_5 num_posns 1 x =(	8.72	+x2_8103550)*a0_8103550/a_8103550; :  0.2435496 y =0.84	-y2_8103550; :  0.84 z =(	0.722	+z1_8103550/3+z2_8103550)*c0_8103550/c_8103550; :  0.16507182 occ O-2 =0.5*(n_ca3); :  0.0175 beq  6.32
		site Ca3_5 num_posns 1 x =(	8.63	+x3_8103550)*a0_8103550/a_8103550; :  0.2385222 y =0	-y3_8103550; :  -0 z =(	0.664	+z1_8103550/3+z3_8103550)*c0_8103550/c_8103550; :  0.1495821 occ Ca+2 =n_ca3; :  0.035 beq  4.74
		site O10_6 num_posns 1 x =(	8.28	-x2_8103550)*a0_8103550/a_8103550; :  0.2312604 y =0.16	+y2_8103550; :  0.16 z =(	0.722	+z1_8103550/3+z2_8103550)*c0_8103550/c_8103550; :  0.16507182 occ O-2 =0.5*(n_ca3); :  0.0175 beq  6.32
		site O10_8 num_posns 1 x =(	8.28	-x2_8103550)*a0_8103550/a_8103550; :  0.2312604 y =0.84	-y2_8103550; :  0.84 z =(	0.722	+z1_8103550/3+z2_8103550)*c0_8103550/c_8103550; :  0.16507182 occ O-2 =0.5*(n_ca3); :  0.0175 beq  6.32
		site Ca3_2 num_posns 1 x =(	8.87	-x3_8103550)*a0_8103550/a_8103550; :  0.2502528 y =0.5	+y3_8103550; :  0.5 z =(	0.251	-z3_8103550)*c0_8103550/c_8103550; :  0.05717529 occ Ca+2 =n_ca3; :  0.035 beq  4.74
		site O10_4 num_posns 1 x =(	8.22	-x2_8103550)*a0_8103550/a_8103550; :  0.2295846 y =0.34	-y2_8103550; :  0.34 z =(	0.193	-z2_8103550)*c0_8103550/c_8103550; :  0.04168557 occ O-2 =0.5*(n_ca3); :  0.0175 beq  6.32
		site O10_2 num_posns 1 x =(	8.22	-x2_8103550)*a0_8103550/a_8103550; :  0.2295846 y =0.66	+y2_8103550; :  0.66 z =(	0.193	-z2_8103550)*c0_8103550/c_8103550; :  0.04168557 occ O-2 =0.5*(n_ca3); :  0.0175 beq  6.32
		site Ca3_1 num_posns 1 x =(	8.13	+x3_8103550)*a0_8103550/a_8103550; :  0.2245572 y =0.5	-y3_8103550; :  0.5 z =(	0.251	-z3_8103550)*c0_8103550/c_8103550; :  0.05717529 occ Ca+2 =n_ca3; :  0.035 beq  4.74
		site O10_3 num_posns 1 x =(	8.78	+x2_8103550)*a0_8103550/a_8103550; :  0.2452254 y =0.34	-y2_8103550; :  0.34 z =(	0.193	-z2_8103550)*c0_8103550/c_8103550; :  0.04168557 occ O-2 =0.5*(n_ca3); :  0.0175 beq  6.32
		site O10_1 num_posns 1 x =(	8.78	+x2_8103550)*a0_8103550/a_8103550; :  0.2452254 y =0.66	+y2_8103550; :  0.66 z =(	0.193	-z2_8103550)*c0_8103550/c_8103550; :  0.04168557 occ O-2 =0.5*(n_ca3); :  0.0175 beq  6.32
		site O12_1 num_posns 1 x =9	*a0_8103550/a_8103550; :  0.25137 y  0 z =0.303	*c0_8103550/c_8103550; :  0.06902037 occ O-2  0.5 beq  3.16
		site O9_2 num_posns 1 x =9.924	*a0_8103550/a_8103550; :  0.27717732 y  0 z =0.307	*c0_8103550/c_8103550; :  0.06993153 occ O-2  0.25 beq  6.32
		site O9_1 num_posns 1 x =9.076	*a0_8103550/a_8103550; :  0.25349268 y  0 z =0.307	*c0_8103550/c_8103550; :  0.06993153 occ O-2  0.25 beq  6.32
		site O7_2 num_posns 1 x =9.5	*a0_8103550/a_8103550; :  0.265335 y  0.67 z =0.311	*c0_8103550/c_8103550; :  0.07084269 occ O-2  0.5 beq  4.18
		site O7_1 num_posns 1 x =9.5	*a0_8103550/a_8103550; :  0.265335 y  0.33 z =0.311	*c0_8103550/c_8103550; :  0.07084269 occ O-2  0.5 beq  4.18
		site O6_1 num_posns 1 x =9.5	*a0_8103550/a_8103550; :  0.265335 y  0 z =0.348	*c0_8103550/c_8103550; :  0.07927092 occ O-2  0.5 beq  1.89
		site Si3_2 num_posns 1 x =9.5	*a0_8103550/a_8103550; :  0.265335 y  0.586 z =0.373	*c0_8103550/c_8103550; :  0.08496567 occ Si+4  0.5 beq  1.18
		site Si3_1 num_posns 1 x =9.5	*a0_8103550/a_8103550; :  0.265335 y  0.414 z =0.373	*c0_8103550/c_8103550; :  0.08496567 occ Si+4  0.5 beq  1.18
		site O2_2 num_posns 1 x =9.735	*a0_8103550/a_8103550; :  0.27189855 y  0.52 z =0.411	*c0_8103550/c_8103550; :  0.09362169 occ O-2  0.5 beq  1.34
		site O2_4 num_posns 1 x =9.265	*a0_8103550/a_8103550; :  0.25877145 y  0.52 z =0.411	*c0_8103550/c_8103550; :  0.09362169 occ O-2  0.5 beq  1.34
		site O2_3 num_posns 1 x =9.735	*a0_8103550/a_8103550; :  0.27189855 y  0.48 z =0.411	*c0_8103550/c_8103550; :  0.09362169 occ O-2  0.5 beq  1.34
		site O2_1 num_posns 1 x =9.265	*a0_8103550/a_8103550; :  0.25877145 y  0.48 z =0.411	*c0_8103550/c_8103550; :  0.09362169 occ O-2  0.5 beq  1.34
		site Ca2_1 num_posns 1 x =9	*a0_8103550/a_8103550; :  0.25137 y  0 z =0.4135	*c0_8103550/c_8103550; :  0.094191165 occ Ca+2  1 beq  1.34
		site Ca1_5 num_posns 1 x =9.5	*a0_8103550/a_8103550; :  0.265335 y  0.5 z =0.5	*c0_8103550/c_8103550; :  0.113895 occ Ca+2  1 beq  1.34
		site O1_6 num_posns 1 x =9.235	*a0_8103550/a_8103550; :  0.25793355 y  0.01 z =(	0.519	+z1_8103550)*c0_8103550/c_8103550; :  0.11321163 occ O-2  0.5 beq  1.34
		site O1_8 num_posns 1 x =9.765	*a0_8103550/a_8103550; :  0.27273645 y  0.01 z =(	0.519	+z1_8103550)*c0_8103550/c_8103550; :  0.11321163 occ O-2  0.5 beq  1.34
		site O1_7 num_posns 1 x =9.235	*a0_8103550/a_8103550; :  0.25793355 y  0.99 z =(	0.519	+z1_8103550)*c0_8103550/c_8103550; :  0.11321163 occ O-2  0.5 beq  1.34
		site O1_5 num_posns 1 x =9.765	*a0_8103550/a_8103550; :  0.27273645 y  0.99 z =(	0.519	+z1_8103550)*c0_8103550/c_8103550; :  0.11321163 occ O-2  0.5 beq  1.34
		site Si4_6 num_posns 1 x =9	*a0_8103550/a_8103550; :  0.25137 y  0.075 z =(	0.557	+z1_8103550)*c0_8103550/c_8103550; :  0.12186765 occ Si+4  0.5 beq  1.18
		site Si4_5 num_posns 1 x =9	*a0_8103550/a_8103550; :  0.25137 y  0.925 z =(	0.557	+z1_8103550)*c0_8103550/c_8103550; :  0.12186765 occ Si+4  0.5 beq  1.18
		site O5_5 num_posns 1 x =9	*a0_8103550/a_8103550; :  0.25137 y  0.5 z =(	0.577	+z1_8103550)*c0_8103550/c_8103550; :  0.12642345 occ O-2  0.5 beq  1.89
		site O11_5 num_posns 1 x =9.5	*a0_8103550/a_8103550; :  0.265335 y  0.5 z =(	0.612	+z1_8103550/2)*c0_8103550/c_8103550; :  0.13690179 occ O-2  0.5 beq  3.16
		site O4_6 num_posns 1 x =9.43	*a0_8103550/a_8103550; :  0.2633799 y  0.5 z =(	0.613	+z1_8103550/2)*c0_8103550/c_8103550; :  0.13712958 occ O-2  0.25 beq  6.32
		site O4_5 num_posns 1 x =9.57	*a0_8103550/a_8103550; :  0.2672901 y  0.5 z =(	0.613	+z1_8103550/2)*c0_8103550/c_8103550; :  0.13712958 occ O-2  0.25 beq  6.32
		site O8_6 num_posns 1 x =9	*a0_8103550/a_8103550; :  0.25137 y  0.16 z =(	0.619	+z1_8103550)*c0_8103550/c_8103550; :  0.13599063 occ O-2  0.5 beq  4.18
		site O8_5 num_posns 1 x =9	*a0_8103550/a_8103550; :  0.25137 y  0.84 z =(	0.619	+z1_8103550)*c0_8103550/c_8103550; :  0.13599063 occ O-2  0.5 beq  4.18
		site Si2_2 num_posns 1 x =9.656	*a0_8103550/a_8103550; :  0.26969208 y  0 z =0.282	*c0_8103550/c_8103550; :  0.06423678 occ Si+4 =n_bt; :  0.095 beq  2.76
		site Si2_1 num_posns 1 x =9.344	*a0_8103550/a_8103550; :  0.26097792 y  0 z =0.282	*c0_8103550/c_8103550; :  0.06423678 occ Si+4 =n_bt; :  0.095 beq  2.76
		site O3_2 num_posns 1 x =9.68	*a0_8103550/a_8103550; :  0.2703624 y  0 z =0.211	*c0_8103550/c_8103550; :  0.04806369 occ O-2 =n_bt+n_ca3; :  0.13 beq  6.32
		site O3_1 num_posns 1 x =9.32	*a0_8103550/a_8103550; :  0.2603076 y  0 z =0.211	*c0_8103550/c_8103550; :  0.04806369 occ O-2 =n_bt+n_ca3; :  0.13 beq  6.32
		site Si1_6 num_posns 1 x =9.156	*a0_8103550/a_8103550; :  0.25572708 y  0.5 z =(	0.641	+z1_8103550)*c0_8103550/c_8103550; :  0.14100201 occ Si+4 =n_bt; :  0.095 beq  2.76
		site Si1_5 num_posns 1 x =9.844	*a0_8103550/a_8103550; :  0.27494292 y  0.5 z =(	0.641	+z1_8103550)*c0_8103550/c_8103550; :  0.14100201 occ Si+4 =n_bt; :  0.095 beq  2.76
		site O3_6 num_posns 1 x =9.18	*a0_8103550/a_8103550; :  0.2563974 y  0.5 z =(	0.711	+z1_8103550)*c0_8103550/c_8103550; :  0.15694731 occ O-2 =n_bt+n_ca3; :  0.13 beq  6.32
		site O3_5 num_posns 1 x =9.82	*a0_8103550/a_8103550; :  0.2742726 y  0.5 z =(	0.711	+z1_8103550)*c0_8103550/c_8103550; :  0.15694731 occ O-2 =n_bt+n_ca3; :  0.13 beq  6.32
		site Ca3_6 num_posns 1 x =(	9.37	-x3_8103550)*a0_8103550/a_8103550; :  0.2642178 y =0	+y3_8103550; :  0 z =(	0.664	+z1_8103550/3+z3_8103550)*c0_8103550/c_8103550; :  0.1495821 occ Ca+2 =n_ca3; :  0.035 beq  4.74
		site O10_7 num_posns 1 x =(	9.72	+x2_8103550)*a0_8103550/a_8103550; :  0.2714796 y =0.16	+y2_8103550; :  0.16 z =(	0.722	+z1_8103550/3+z2_8103550)*c0_8103550/c_8103550; :  0.16507182 occ O-2 =0.5*(n_ca3); :  0.0175 beq  6.32
		site O10_5 num_posns 1 x =(	9.72	+x2_8103550)*a0_8103550/a_8103550; :  0.2714796 y =0.84	-y2_8103550; :  0.84 z =(	0.722	+z1_8103550/3+z2_8103550)*c0_8103550/c_8103550; :  0.16507182 occ O-2 =0.5*(n_ca3); :  0.0175 beq  6.32
		site Ca3_5 num_posns 1 x =(	9.63	+x3_8103550)*a0_8103550/a_8103550; :  0.2664522 y =0	-y3_8103550; :  -0 z =(	0.664	+z1_8103550/3+z3_8103550)*c0_8103550/c_8103550; :  0.1495821 occ Ca+2 =n_ca3; :  0.035 beq  4.74
		site O10_6 num_posns 1 x =(	9.28	-x2_8103550)*a0_8103550/a_8103550; :  0.2591904 y =0.16	+y2_8103550; :  0.16 z =(	0.722	+z1_8103550/3+z2_8103550)*c0_8103550/c_8103550; :  0.16507182 occ O-2 =0.5*(n_ca3); :  0.0175 beq  6.32
		site O10_8 num_posns 1 x =(	9.28	-x2_8103550)*a0_8103550/a_8103550; :  0.2591904 y =0.84	-y2_8103550; :  0.84 z =(	0.722	+z1_8103550/3+z2_8103550)*c0_8103550/c_8103550; :  0.16507182 occ O-2 =0.5*(n_ca3); :  0.0175 beq  6.32
		site Ca3_2 num_posns 1 x =(	9.87	-x3_8103550)*a0_8103550/a_8103550; :  0.2781828 y =0.5	+y3_8103550; :  0.5 z =(	0.251	-z3_8103550)*c0_8103550/c_8103550; :  0.05717529 occ Ca+2 =n_ca3; :  0.035 beq  4.74
		site O10_4 num_posns 1 x =(	9.22	-x2_8103550)*a0_8103550/a_8103550; :  0.2575146 y =0.34	-y2_8103550; :  0.34 z =(	0.193	-z2_8103550)*c0_8103550/c_8103550; :  0.04168557 occ O-2 =0.5*(n_ca3); :  0.0175 beq  6.32
		site O10_2 num_posns 1 x =(	9.22	-x2_8103550)*a0_8103550/a_8103550; :  0.2575146 y =0.66	+y2_8103550; :  0.66 z =(	0.193	-z2_8103550)*c0_8103550/c_8103550; :  0.04168557 occ O-2 =0.5*(n_ca3); :  0.0175 beq  6.32
		site Ca3_1 num_posns 1 x =(	9.13	+x3_8103550)*a0_8103550/a_8103550; :  0.2524872 y =0.5	-y3_8103550; :  0.5 z =(	0.251	-z3_8103550)*c0_8103550/c_8103550; :  0.05717529 occ Ca+2 =n_ca3; :  0.035 beq  4.74
		site O10_3 num_posns 1 x =(	9.78	+x2_8103550)*a0_8103550/a_8103550; :  0.2731554 y =0.34	-y2_8103550; :  0.34 z =(	0.193	-z2_8103550)*c0_8103550/c_8103550; :  0.04168557 occ O-2 =0.5*(n_ca3); :  0.0175 beq  6.32
		site O10_1 num_posns 1 x =(	9.78	+x2_8103550)*a0_8103550/a_8103550; :  0.2731554 y =0.66	+y2_8103550; :  0.66 z =(	0.193	-z2_8103550)*c0_8103550/c_8103550; :  0.04168557 occ O-2 =0.5*(n_ca3); :  0.0175 beq  6.32
		site O12_1 num_posns 1 x =10	*a0_8103550/a_8103550; :  0.2793 y  0 z =0.303	*c0_8103550/c_8103550; :  0.06902037 occ O-2  0.5 beq  3.16
		site O9_2 num_posns 1 x =10.924	*a0_8103550/a_8103550; :  0.30510732 y  0 z =0.307	*c0_8103550/c_8103550; :  0.06993153 occ O-2  0.25 beq  6.32
		site O9_1 num_posns 1 x =10.076	*a0_8103550/a_8103550; :  0.28142268 y  0 z =0.307	*c0_8103550/c_8103550; :  0.06993153 occ O-2  0.25 beq  6.32
		site O7_2 num_posns 1 x =10.5	*a0_8103550/a_8103550; :  0.293265 y  0.67 z =0.311	*c0_8103550/c_8103550; :  0.07084269 occ O-2  0.5 beq  4.18
		site O7_1 num_posns 1 x =10.5	*a0_8103550/a_8103550; :  0.293265 y  0.33 z =0.311	*c0_8103550/c_8103550; :  0.07084269 occ O-2  0.5 beq  4.18
		site O6_1 num_posns 1 x =10.5	*a0_8103550/a_8103550; :  0.293265 y  0 z =0.348	*c0_8103550/c_8103550; :  0.07927092 occ O-2  0.5 beq  1.89
		site Si3_2 num_posns 1 x =10.5	*a0_8103550/a_8103550; :  0.293265 y  0.586 z =0.373	*c0_8103550/c_8103550; :  0.08496567 occ Si+4  0.5 beq  1.18
		site Si3_1 num_posns 1 x =10.5	*a0_8103550/a_8103550; :  0.293265 y  0.414 z =0.373	*c0_8103550/c_8103550; :  0.08496567 occ Si+4  0.5 beq  1.18
		site O2_2 num_posns 1 x =10.735	*a0_8103550/a_8103550; :  0.29982855 y  0.52 z =0.411	*c0_8103550/c_8103550; :  0.09362169 occ O-2  0.5 beq  1.34
		site O2_4 num_posns 1 x =10.265	*a0_8103550/a_8103550; :  0.28670145 y  0.52 z =0.411	*c0_8103550/c_8103550; :  0.09362169 occ O-2  0.5 beq  1.34
		site O2_3 num_posns 1 x =10.735	*a0_8103550/a_8103550; :  0.29982855 y  0.48 z =0.411	*c0_8103550/c_8103550; :  0.09362169 occ O-2  0.5 beq  1.34
		site O2_1 num_posns 1 x =10.265	*a0_8103550/a_8103550; :  0.28670145 y  0.48 z =0.411	*c0_8103550/c_8103550; :  0.09362169 occ O-2  0.5 beq  1.34
		site Ca2_1 num_posns 1 x =10	*a0_8103550/a_8103550; :  0.2793 y  0 z =0.4135	*c0_8103550/c_8103550; :  0.094191165 occ Ca+2  1 beq  1.34
		site Ca1_5 num_posns 1 x =10.5	*a0_8103550/a_8103550; :  0.293265 y  0.5 z =0.5	*c0_8103550/c_8103550; :  0.113895 occ Ca+2  1 beq  1.34
		site O1_6 num_posns 1 x =10.235	*a0_8103550/a_8103550; :  0.28586355 y  0.01 z =(	0.519	+z1_8103550)*c0_8103550/c_8103550; :  0.11321163 occ O-2  0.5 beq  1.34
		site O1_8 num_posns 1 x =10.765	*a0_8103550/a_8103550; :  0.30066645 y  0.01 z =(	0.519	+z1_8103550)*c0_8103550/c_8103550; :  0.11321163 occ O-2  0.5 beq  1.34
		site O1_7 num_posns 1 x =10.235	*a0_8103550/a_8103550; :  0.28586355 y  0.99 z =(	0.519	+z1_8103550)*c0_8103550/c_8103550; :  0.11321163 occ O-2  0.5 beq  1.34
		site O1_5 num_posns 1 x =10.765	*a0_8103550/a_8103550; :  0.30066645 y  0.99 z =(	0.519	+z1_8103550)*c0_8103550/c_8103550; :  0.11321163 occ O-2  0.5 beq  1.34
		site Si4_6 num_posns 1 x =10	*a0_8103550/a_8103550; :  0.2793 y  0.075 z =(	0.557	+z1_8103550)*c0_8103550/c_8103550; :  0.12186765 occ Si+4  0.5 beq  1.18
		site Si4_5 num_posns 1 x =10	*a0_8103550/a_8103550; :  0.2793 y  0.925 z =(	0.557	+z1_8103550)*c0_8103550/c_8103550; :  0.12186765 occ Si+4  0.5 beq  1.18
		site O5_5 num_posns 1 x =10	*a0_8103550/a_8103550; :  0.2793 y  0.5 z =(	0.577	+z1_8103550)*c0_8103550/c_8103550; :  0.12642345 occ O-2  0.5 beq  1.89
		site O11_5 num_posns 1 x =10.5	*a0_8103550/a_8103550; :  0.293265 y  0.5 z =(	0.612	+z1_8103550/2)*c0_8103550/c_8103550; :  0.13690179 occ O-2  0.5 beq  3.16
		site O4_6 num_posns 1 x =10.43	*a0_8103550/a_8103550; :  0.2913099 y  0.5 z =(	0.613	+z1_8103550/2)*c0_8103550/c_8103550; :  0.13712958 occ O-2  0.25 beq  6.32
		site O4_5 num_posns 1 x =10.57	*a0_8103550/a_8103550; :  0.2952201 y  0.5 z =(	0.613	+z1_8103550/2)*c0_8103550/c_8103550; :  0.13712958 occ O-2  0.25 beq  6.32
		site O8_6 num_posns 1 x =10	*a0_8103550/a_8103550; :  0.2793 y  0.16 z =(	0.619	+z1_8103550)*c0_8103550/c_8103550; :  0.13599063 occ O-2  0.5 beq  4.18
		site O8_5 num_posns 1 x =10	*a0_8103550/a_8103550; :  0.2793 y  0.84 z =(	0.619	+z1_8103550)*c0_8103550/c_8103550; :  0.13599063 occ O-2  0.5 beq  4.18
		site Si2_2 num_posns 1 x =10.656	*a0_8103550/a_8103550; :  0.29762208 y  0 z =0.282	*c0_8103550/c_8103550; :  0.06423678 occ Si+4 =n_bt; :  0.095 beq  2.76
		site Si2_1 num_posns 1 x =10.344	*a0_8103550/a_8103550; :  0.28890792 y  0 z =0.282	*c0_8103550/c_8103550; :  0.06423678 occ Si+4 =n_bt; :  0.095 beq  2.76
		site O3_2 num_posns 1 x =10.68	*a0_8103550/a_8103550; :  0.2982924 y  0 z =0.211	*c0_8103550/c_8103550; :  0.04806369 occ O-2 =n_bt+n_ca3; :  0.13 beq  6.32
		site O3_1 num_posns 1 x =10.32	*a0_8103550/a_8103550; :  0.2882376 y  0 z =0.211	*c0_8103550/c_8103550; :  0.04806369 occ O-2 =n_bt+n_ca3; :  0.13 beq  6.32
		site Si1_6 num_posns 1 x =10.156	*a0_8103550/a_8103550; :  0.28365708 y  0.5 z =(	0.641	+z1_8103550)*c0_8103550/c_8103550; :  0.14100201 occ Si+4 =n_bt; :  0.095 beq  2.76
		site Si1_5 num_posns 1 x =10.844	*a0_8103550/a_8103550; :  0.30287292 y  0.5 z =(	0.641	+z1_8103550)*c0_8103550/c_8103550; :  0.14100201 occ Si+4 =n_bt; :  0.095 beq  2.76
		site O3_6 num_posns 1 x =10.18	*a0_8103550/a_8103550; :  0.2843274 y  0.5 z =(	0.711	+z1_8103550)*c0_8103550/c_8103550; :  0.15694731 occ O-2 =n_bt+n_ca3; :  0.13 beq  6.32
		site O3_5 num_posns 1 x =10.82	*a0_8103550/a_8103550; :  0.3022026 y  0.5 z =(	0.711	+z1_8103550)*c0_8103550/c_8103550; :  0.15694731 occ O-2 =n_bt+n_ca3; :  0.13 beq  6.32
		site Ca3_6 num_posns 1 x =(	10.37	-x3_8103550)*a0_8103550/a_8103550; :  0.2921478 y =0	+y3_8103550; :  0 z =(	0.664	+z1_8103550/3+z3_8103550)*c0_8103550/c_8103550; :  0.1495821 occ Ca+2 =n_ca3; :  0.035 beq  4.74
		site O10_7 num_posns 1 x =(	10.72	+x2_8103550)*a0_8103550/a_8103550; :  0.2994096 y =0.16	+y2_8103550; :  0.16 z =(	0.722	+z1_8103550/3+z2_8103550)*c0_8103550/c_8103550; :  0.16507182 occ O-2 =0.5*(n_ca3); :  0.0175 beq  6.32
		site O10_5 num_posns 1 x =(	10.72	+x2_8103550)*a0_8103550/a_8103550; :  0.2994096 y =0.84	-y2_8103550; :  0.84 z =(	0.722	+z1_8103550/3+z2_8103550)*c0_8103550/c_8103550; :  0.16507182 occ O-2 =0.5*(n_ca3); :  0.0175 beq  6.32
		site Ca3_5 num_posns 1 x =(	10.63	+x3_8103550)*a0_8103550/a_8103550; :  0.2943822 y =0	-y3_8103550; :  -0 z =(	0.664	+z1_8103550/3+z3_8103550)*c0_8103550/c_8103550; :  0.1495821 occ Ca+2 =n_ca3; :  0.035 beq  4.74
		site O10_6 num_posns 1 x =(	10.28	-x2_8103550)*a0_8103550/a_8103550; :  0.2871204 y =0.16	+y2_8103550; :  0.16 z =(	0.722	+z1_8103550/3+z2_8103550)*c0_8103550/c_8103550; :  0.16507182 occ O-2 =0.5*(n_ca3); :  0.0175 beq  6.32
		site O10_8 num_posns 1 x =(	10.28	-x2_8103550)*a0_8103550/a_8103550; :  0.2871204 y =0.84	-y2_8103550; :  0.84 z =(	0.722	+z1_8103550/3+z2_8103550)*c0_8103550/c_8103550; :  0.16507182 occ O-2 =0.5*(n_ca3); :  0.0175 beq  6.32
		site Ca3_2 num_posns 1 x =(	10.87	-x3_8103550)*a0_8103550/a_8103550; :  0.3061128 y =0.5	+y3_8103550; :  0.5 z =(	0.251	-z3_8103550)*c0_8103550/c_8103550; :  0.05717529 occ Ca+2 =n_ca3; :  0.035 beq  4.74
		site O10_4 num_posns 1 x =(	10.22	-x2_8103550)*a0_8103550/a_8103550; :  0.2854446 y =0.34	-y2_8103550; :  0.34 z =(	0.193	-z2_8103550)*c0_8103550/c_8103550; :  0.04168557 occ O-2 =0.5*(n_ca3); :  0.0175 beq  6.32
		site O10_2 num_posns 1 x =(	10.22	-x2_8103550)*a0_8103550/a_8103550; :  0.2854446 y =0.66	+y2_8103550; :  0.66 z =(	0.193	-z2_8103550)*c0_8103550/c_8103550; :  0.04168557 occ O-2 =0.5*(n_ca3); :  0.0175 beq  6.32
		site Ca3_1 num_posns 1 x =(	10.13	+x3_8103550)*a0_8103550/a_8103550; :  0.2804172 y =0.5	-y3_8103550; :  0.5 z =(	0.251	-z3_8103550)*c0_8103550/c_8103550; :  0.05717529 occ Ca+2 =n_ca3; :  0.035 beq  4.74
		site O10_3 num_posns 1 x =(	10.78	+x2_8103550)*a0_8103550/a_8103550; :  0.3010854 y =0.34	-y2_8103550; :  0.34 z =(	0.193	-z2_8103550)*c0_8103550/c_8103550; :  0.04168557 occ O-2 =0.5*(n_ca3); :  0.0175 beq  6.32
		site O10_1 num_posns 1 x =(	10.78	+x2_8103550)*a0_8103550/a_8103550; :  0.3010854 y =0.66	+y2_8103550; :  0.66 z =(	0.193	-z2_8103550)*c0_8103550/c_8103550; :  0.04168557 occ O-2 =0.5*(n_ca3); :  0.0175 beq  6.32
		site O12_1 num_posns 1 x =11	*a0_8103550/a_8103550; :  0.30723 y  0 z =0.303	*c0_8103550/c_8103550; :  0.06902037 occ O-2  0.5 beq  3.16
		site O9_2 num_posns 1 x =11.924	*a0_8103550/a_8103550; :  0.33303732 y  0 z =0.307	*c0_8103550/c_8103550; :  0.06993153 occ O-2  0.25 beq  6.32
		site O9_1 num_posns 1 x =11.076	*a0_8103550/a_8103550; :  0.30935268 y  0 z =0.307	*c0_8103550/c_8103550; :  0.06993153 occ O-2  0.25 beq  6.32
		site O7_2 num_posns 1 x =11.5	*a0_8103550/a_8103550; :  0.321195 y  0.67 z =0.311	*c0_8103550/c_8103550; :  0.07084269 occ O-2  0.5 beq  4.18
		site O7_1 num_posns 1 x =11.5	*a0_8103550/a_8103550; :  0.321195 y  0.33 z =0.311	*c0_8103550/c_8103550; :  0.07084269 occ O-2  0.5 beq  4.18
		site O6_1 num_posns 1 x =11.5	*a0_8103550/a_8103550; :  0.321195 y  0 z =0.348	*c0_8103550/c_8103550; :  0.07927092 occ O-2  0.5 beq  1.89
		site Si3_2 num_posns 1 x =11.5	*a0_8103550/a_8103550; :  0.321195 y  0.586 z =0.373	*c0_8103550/c_8103550; :  0.08496567 occ Si+4  0.5 beq  1.18
		site Si3_1 num_posns 1 x =11.5	*a0_8103550/a_8103550; :  0.321195 y  0.414 z =0.373	*c0_8103550/c_8103550; :  0.08496567 occ Si+4  0.5 beq  1.18
		site O2_2 num_posns 1 x =11.735	*a0_8103550/a_8103550; :  0.32775855 y  0.52 z =0.411	*c0_8103550/c_8103550; :  0.09362169 occ O-2  0.5 beq  1.34
		site O2_4 num_posns 1 x =11.265	*a0_8103550/a_8103550; :  0.31463145 y  0.52 z =0.411	*c0_8103550/c_8103550; :  0.09362169 occ O-2  0.5 beq  1.34
		site O2_3 num_posns 1 x =11.735	*a0_8103550/a_8103550; :  0.32775855 y  0.48 z =0.411	*c0_8103550/c_8103550; :  0.09362169 occ O-2  0.5 beq  1.34
		site O2_1 num_posns 1 x =11.265	*a0_8103550/a_8103550; :  0.31463145 y  0.48 z =0.411	*c0_8103550/c_8103550; :  0.09362169 occ O-2  0.5 beq  1.34
		site Ca2_1 num_posns 1 x =11	*a0_8103550/a_8103550; :  0.30723 y  0 z =0.4135	*c0_8103550/c_8103550; :  0.094191165 occ Ca+2  1 beq  1.34
		site Ca1_5 num_posns 1 x =11.5	*a0_8103550/a_8103550; :  0.321195 y  0.5 z =0.5	*c0_8103550/c_8103550; :  0.113895 occ Ca+2  1 beq  1.34
		site O1_6 num_posns 1 x =11.235	*a0_8103550/a_8103550; :  0.31379355 y  0.01 z =(	0.519	+z1_8103550)*c0_8103550/c_8103550; :  0.11321163 occ O-2  0.5 beq  1.34
		site O1_8 num_posns 1 x =11.765	*a0_8103550/a_8103550; :  0.32859645 y  0.01 z =(	0.519	+z1_8103550)*c0_8103550/c_8103550; :  0.11321163 occ O-2  0.5 beq  1.34
		site O1_7 num_posns 1 x =11.235	*a0_8103550/a_8103550; :  0.31379355 y  0.99 z =(	0.519	+z1_8103550)*c0_8103550/c_8103550; :  0.11321163 occ O-2  0.5 beq  1.34
		site O1_5 num_posns 1 x =11.765	*a0_8103550/a_8103550; :  0.32859645 y  0.99 z =(	0.519	+z1_8103550)*c0_8103550/c_8103550; :  0.11321163 occ O-2  0.5 beq  1.34
		site Si4_6 num_posns 1 x =11	*a0_8103550/a_8103550; :  0.30723 y  0.075 z =(	0.557	+z1_8103550)*c0_8103550/c_8103550; :  0.12186765 occ Si+4  0.5 beq  1.18
		site Si4_5 num_posns 1 x =11	*a0_8103550/a_8103550; :  0.30723 y  0.925 z =(	0.557	+z1_8103550)*c0_8103550/c_8103550; :  0.12186765 occ Si+4  0.5 beq  1.18
		site O5_5 num_posns 1 x =11	*a0_8103550/a_8103550; :  0.30723 y  0.5 z =(	0.577	+z1_8103550)*c0_8103550/c_8103550; :  0.12642345 occ O-2  0.5 beq  1.89
		site O11_5 num_posns 1 x =11.5	*a0_8103550/a_8103550; :  0.321195 y  0.5 z =(	0.612	+z1_8103550/2)*c0_8103550/c_8103550; :  0.13690179 occ O-2  0.5 beq  3.16
		site O4_6 num_posns 1 x =11.43	*a0_8103550/a_8103550; :  0.3192399 y  0.5 z =(	0.613	+z1_8103550/2)*c0_8103550/c_8103550; :  0.13712958 occ O-2  0.25 beq  6.32
		site O4_5 num_posns 1 x =11.57	*a0_8103550/a_8103550; :  0.3231501 y  0.5 z =(	0.613	+z1_8103550/2)*c0_8103550/c_8103550; :  0.13712958 occ O-2  0.25 beq  6.32
		site O8_6 num_posns 1 x =11	*a0_8103550/a_8103550; :  0.30723 y  0.16 z =(	0.619	+z1_8103550)*c0_8103550/c_8103550; :  0.13599063 occ O-2  0.5 beq  4.18
		site O8_5 num_posns 1 x =11	*a0_8103550/a_8103550; :  0.30723 y  0.84 z =(	0.619	+z1_8103550)*c0_8103550/c_8103550; :  0.13599063 occ O-2  0.5 beq  4.18
		site Si2_2 num_posns 1 x =11.656	*a0_8103550/a_8103550; :  0.32555208 y  0 z =0.282	*c0_8103550/c_8103550; :  0.06423678 occ Si+4 =n_bt; :  0.095 beq  2.76
		site Si2_1 num_posns 1 x =11.344	*a0_8103550/a_8103550; :  0.31683792 y  0 z =0.282	*c0_8103550/c_8103550; :  0.06423678 occ Si+4 =n_bt; :  0.095 beq  2.76
		site O3_2 num_posns 1 x =11.68	*a0_8103550/a_8103550; :  0.3262224 y  0 z =0.211	*c0_8103550/c_8103550; :  0.04806369 occ O-2 =n_bt+n_ca3; :  0.13 beq  6.32
		site O3_1 num_posns 1 x =11.32	*a0_8103550/a_8103550; :  0.3161676 y  0 z =0.211	*c0_8103550/c_8103550; :  0.04806369 occ O-2 =n_bt+n_ca3; :  0.13 beq  6.32
		site Si1_6 num_posns 1 x =11.156	*a0_8103550/a_8103550; :  0.31158708 y  0.5 z =(	0.641	+z1_8103550)*c0_8103550/c_8103550; :  0.14100201 occ Si+4 =n_bt; :  0.095 beq  2.76
		site Si1_5 num_posns 1 x =11.844	*a0_8103550/a_8103550; :  0.33080292 y  0.5 z =(	0.641	+z1_8103550)*c0_8103550/c_8103550; :  0.14100201 occ Si+4 =n_bt; :  0.095 beq  2.76
		site O3_6 num_posns 1 x =11.18	*a0_8103550/a_8103550; :  0.3122574 y  0.5 z =(	0.711	+z1_8103550)*c0_8103550/c_8103550; :  0.15694731 occ O-2 =n_bt+n_ca3; :  0.13 beq  6.32
		site O3_5 num_posns 1 x =11.82	*a0_8103550/a_8103550; :  0.3301326 y  0.5 z =(	0.711	+z1_8103550)*c0_8103550/c_8103550; :  0.15694731 occ O-2 =n_bt+n_ca3; :  0.13 beq  6.32
		site Ca3_6 num_posns 1 x =(	11.37	-x3_8103550)*a0_8103550/a_8103550; :  0.3200778 y =0	+y3_8103550; :  0 z =(	0.664	+z1_8103550/3+z3_8103550)*c0_8103550/c_8103550; :  0.1495821 occ Ca+2 =n_ca3; :  0.035 beq  4.74
		site O10_7 num_posns 1 x =(	11.72	+x2_8103550)*a0_8103550/a_8103550; :  0.3273396 y =0.16	+y2_8103550; :  0.16 z =(	0.722	+z1_8103550/3+z2_8103550)*c0_8103550/c_8103550; :  0.16507182 occ O-2 =0.5*(n_ca3); :  0.0175 beq  6.32
		site O10_5 num_posns 1 x =(	11.72	+x2_8103550)*a0_8103550/a_8103550; :  0.3273396 y =0.84	-y2_8103550; :  0.84 z =(	0.722	+z1_8103550/3+z2_8103550)*c0_8103550/c_8103550; :  0.16507182 occ O-2 =0.5*(n_ca3); :  0.0175 beq  6.32
		site Ca3_5 num_posns 1 x =(	11.63	+x3_8103550)*a0_8103550/a_8103550; :  0.3223122 y =0	-y3_8103550; :  -0 z =(	0.664	+z1_8103550/3+z3_8103550)*c0_8103550/c_8103550; :  0.1495821 occ Ca+2 =n_ca3; :  0.035 beq  4.74
		site O10_6 num_posns 1 x =(	11.28	-x2_8103550)*a0_8103550/a_8103550; :  0.3150504 y =0.16	+y2_8103550; :  0.16 z =(	0.722	+z1_8103550/3+z2_8103550)*c0_8103550/c_8103550; :  0.16507182 occ O-2 =0.5*(n_ca3); :  0.0175 beq  6.32
		site O10_8 num_posns 1 x =(	11.28	-x2_8103550)*a0_8103550/a_8103550; :  0.3150504 y =0.84	-y2_8103550; :  0.84 z =(	0.722	+z1_8103550/3+z2_8103550)*c0_8103550/c_8103550; :  0.16507182 occ O-2 =0.5*(n_ca3); :  0.0175 beq  6.32
		site Ca3_2 num_posns 1 x =(	11.87	-x3_8103550)*a0_8103550/a_8103550; :  0.3340428 y =0.5	+y3_8103550; :  0.5 z =(	0.251	-z3_8103550)*c0_8103550/c_8103550; :  0.05717529 occ Ca+2 =n_ca3; :  0.035 beq  4.74
		site O10_4 num_posns 1 x =(	11.22	-x2_8103550)*a0_8103550/a_8103550; :  0.3133746 y =0.34	-y2_8103550; :  0.34 z =(	0.193	-z2_8103550)*c0_8103550/c_8103550; :  0.04168557 occ O-2 =0.5*(n_ca3); :  0.0175 beq  6.32
		site O10_2 num_posns 1 x =(	11.22	-x2_8103550)*a0_8103550/a_8103550; :  0.3133746 y =0.66	+y2_8103550; :  0.66 z =(	0.193	-z2_8103550)*c0_8103550/c_8103550; :  0.04168557 occ O-2 =0.5*(n_ca3); :  0.0175 beq  6.32
		site Ca3_1 num_posns 1 x =(	11.13	+x3_8103550)*a0_8103550/a_8103550; :  0.3083472 y =0.5	-y3_8103550; :  0.5 z =(	0.251	-z3_8103550)*c0_8103550/c_8103550; :  0.05717529 occ Ca+2 =n_ca3; :  0.035 beq  4.74
		site O10_3 num_posns 1 x =(	11.78	+x2_8103550)*a0_8103550/a_8103550; :  0.3290154 y =0.34	-y2_8103550; :  0.34 z =(	0.193	-z2_8103550)*c0_8103550/c_8103550; :  0.04168557 occ O-2 =0.5*(n_ca3); :  0.0175 beq  6.32
		site O10_1 num_posns 1 x =(	11.78	+x2_8103550)*a0_8103550/a_8103550; :  0.3290154 y =0.66	+y2_8103550; :  0.66 z =(	0.193	-z2_8103550)*c0_8103550/c_8103550; :  0.04168557 occ O-2 =0.5*(n_ca3); :  0.0175 beq  6.32
		site O12_1 num_posns 1 x =12	*a0_8103550/a_8103550; :  0.33516 y  0 z =0.303	*c0_8103550/c_8103550; :  0.06902037 occ O-2  0.5 beq  3.16
		site O9_2 num_posns 1 x =12.924	*a0_8103550/a_8103550; :  0.36096732 y  0 z =0.307	*c0_8103550/c_8103550; :  0.06993153 occ O-2  0.25 beq  6.32
		site O9_1 num_posns 1 x =12.076	*a0_8103550/a_8103550; :  0.33728268 y  0 z =0.307	*c0_8103550/c_8103550; :  0.06993153 occ O-2  0.25 beq  6.32
		site O7_2 num_posns 1 x =12.5	*a0_8103550/a_8103550; :  0.349125 y  0.67 z =0.311	*c0_8103550/c_8103550; :  0.07084269 occ O-2  0.5 beq  4.18
		site O7_1 num_posns 1 x =12.5	*a0_8103550/a_8103550; :  0.349125 y  0.33 z =0.311	*c0_8103550/c_8103550; :  0.07084269 occ O-2  0.5 beq  4.18
		site O6_1 num_posns 1 x =12.5	*a0_8103550/a_8103550; :  0.349125 y  0 z =0.348	*c0_8103550/c_8103550; :  0.07927092 occ O-2  0.5 beq  1.89
		site Si3_2 num_posns 1 x =12.5	*a0_8103550/a_8103550; :  0.349125 y  0.586 z =0.373	*c0_8103550/c_8103550; :  0.08496567 occ Si+4  0.5 beq  1.18
		site Si3_1 num_posns 1 x =12.5	*a0_8103550/a_8103550; :  0.349125 y  0.414 z =0.373	*c0_8103550/c_8103550; :  0.08496567 occ Si+4  0.5 beq  1.18
		site O2_2 num_posns 1 x =12.735	*a0_8103550/a_8103550; :  0.35568855 y  0.52 z =0.411	*c0_8103550/c_8103550; :  0.09362169 occ O-2  0.5 beq  1.34
		site O2_4 num_posns 1 x =12.265	*a0_8103550/a_8103550; :  0.34256145 y  0.52 z =0.411	*c0_8103550/c_8103550; :  0.09362169 occ O-2  0.5 beq  1.34
		site O2_3 num_posns 1 x =12.735	*a0_8103550/a_8103550; :  0.35568855 y  0.48 z =0.411	*c0_8103550/c_8103550; :  0.09362169 occ O-2  0.5 beq  1.34
		site O2_1 num_posns 1 x =12.265	*a0_8103550/a_8103550; :  0.34256145 y  0.48 z =0.411	*c0_8103550/c_8103550; :  0.09362169 occ O-2  0.5 beq  1.34
		site Ca2_1 num_posns 1 x =12	*a0_8103550/a_8103550; :  0.33516 y  0 z =0.4135	*c0_8103550/c_8103550; :  0.094191165 occ Ca+2  1 beq  1.34
		site Ca1_5 num_posns 1 x =12.5	*a0_8103550/a_8103550; :  0.349125 y  0.5 z =0.5	*c0_8103550/c_8103550; :  0.113895 occ Ca+2  1 beq  1.34
		site O1_6 num_posns 1 x =12.235	*a0_8103550/a_8103550; :  0.34172355 y  0.01 z =(	0.519	+z1_8103550)*c0_8103550/c_8103550; :  0.11321163 occ O-2  0.5 beq  1.34
		site O1_8 num_posns 1 x =12.765	*a0_8103550/a_8103550; :  0.35652645 y  0.01 z =(	0.519	+z1_8103550)*c0_8103550/c_8103550; :  0.11321163 occ O-2  0.5 beq  1.34
		site O1_7 num_posns 1 x =12.235	*a0_8103550/a_8103550; :  0.34172355 y  0.99 z =(	0.519	+z1_8103550)*c0_8103550/c_8103550; :  0.11321163 occ O-2  0.5 beq  1.34
		site O1_5 num_posns 1 x =12.765	*a0_8103550/a_8103550; :  0.35652645 y  0.99 z =(	0.519	+z1_8103550)*c0_8103550/c_8103550; :  0.11321163 occ O-2  0.5 beq  1.34
		site Si4_6 num_posns 1 x =12	*a0_8103550/a_8103550; :  0.33516 y  0.075 z =(	0.557	+z1_8103550)*c0_8103550/c_8103550; :  0.12186765 occ Si+4  0.5 beq  1.18
		site Si4_5 num_posns 1 x =12	*a0_8103550/a_8103550; :  0.33516 y  0.925 z =(	0.557	+z1_8103550)*c0_8103550/c_8103550; :  0.12186765 occ Si+4  0.5 beq  1.18
		site O5_5 num_posns 1 x =12	*a0_8103550/a_8103550; :  0.33516 y  0.5 z =(	0.577	+z1_8103550)*c0_8103550/c_8103550; :  0.12642345 occ O-2  0.5 beq  1.89
		site O11_5 num_posns 1 x =12.5	*a0_8103550/a_8103550; :  0.349125 y  0.5 z =(	0.612	+z1_8103550/2)*c0_8103550/c_8103550; :  0.13690179 occ O-2  0.5 beq  3.16
		site O4_6 num_posns 1 x =12.43	*a0_8103550/a_8103550; :  0.3471699 y  0.5 z =(	0.613	+z1_8103550/2)*c0_8103550/c_8103550; :  0.13712958 occ O-2  0.25 beq  6.32
		site O4_5 num_posns 1 x =12.57	*a0_8103550/a_8103550; :  0.3510801 y  0.5 z =(	0.613	+z1_8103550/2)*c0_8103550/c_8103550; :  0.13712958 occ O-2  0.25 beq  6.32
		site O8_6 num_posns 1 x =12	*a0_8103550/a_8103550; :  0.33516 y  0.16 z =(	0.619	+z1_8103550)*c0_8103550/c_8103550; :  0.13599063 occ O-2  0.5 beq  4.18
		site O8_5 num_posns 1 x =12	*a0_8103550/a_8103550; :  0.33516 y  0.84 z =(	0.619	+z1_8103550)*c0_8103550/c_8103550; :  0.13599063 occ O-2  0.5 beq  4.18
		site Si2_2 num_posns 1 x =12.656	*a0_8103550/a_8103550; :  0.35348208 y  0 z =0.282	*c0_8103550/c_8103550; :  0.06423678 occ Si+4 =n_bt; :  0.095 beq  2.76
		site Si2_1 num_posns 1 x =12.344	*a0_8103550/a_8103550; :  0.34476792 y  0 z =0.282	*c0_8103550/c_8103550; :  0.06423678 occ Si+4 =n_bt; :  0.095 beq  2.76
		site O3_2 num_posns 1 x =12.68	*a0_8103550/a_8103550; :  0.3541524 y  0 z =0.211	*c0_8103550/c_8103550; :  0.04806369 occ O-2 =n_bt+n_ca3; :  0.13 beq  6.32
		site O3_1 num_posns 1 x =12.32	*a0_8103550/a_8103550; :  0.3440976 y  0 z =0.211	*c0_8103550/c_8103550; :  0.04806369 occ O-2 =n_bt+n_ca3; :  0.13 beq  6.32
		site Si1_6 num_posns 1 x =12.156	*a0_8103550/a_8103550; :  0.33951708 y  0.5 z =(	0.641	+z1_8103550)*c0_8103550/c_8103550; :  0.14100201 occ Si+4 =n_bt; :  0.095 beq  2.76
		site Si1_5 num_posns 1 x =12.844	*a0_8103550/a_8103550; :  0.35873292 y  0.5 z =(	0.641	+z1_8103550)*c0_8103550/c_8103550; :  0.14100201 occ Si+4 =n_bt; :  0.095 beq  2.76
		site O3_6 num_posns 1 x =12.18	*a0_8103550/a_8103550; :  0.3401874 y  0.5 z =(	0.711	+z1_8103550)*c0_8103550/c_8103550; :  0.15694731 occ O-2 =n_bt+n_ca3; :  0.13 beq  6.32
		site O3_5 num_posns 1 x =12.82	*a0_8103550/a_8103550; :  0.3580626 y  0.5 z =(	0.711	+z1_8103550)*c0_8103550/c_8103550; :  0.15694731 occ O-2 =n_bt+n_ca3; :  0.13 beq  6.32
		site Ca3_6 num_posns 1 x =(	12.37	-x3_8103550)*a0_8103550/a_8103550; :  0.3480078 y =0	+y3_8103550; :  0 z =(	0.664	+z1_8103550/3+z3_8103550)*c0_8103550/c_8103550; :  0.1495821 occ Ca+2 =n_ca3; :  0.035 beq  4.74
		site O10_7 num_posns 1 x =(	12.72	+x2_8103550)*a0_8103550/a_8103550; :  0.3552696 y =0.16	+y2_8103550; :  0.16 z =(	0.722	+z1_8103550/3+z2_8103550)*c0_8103550/c_8103550; :  0.16507182 occ O-2 =0.5*(n_ca3); :  0.0175 beq  6.32
		site O10_5 num_posns 1 x =(	12.72	+x2_8103550)*a0_8103550/a_8103550; :  0.3552696 y =0.84	-y2_8103550; :  0.84 z =(	0.722	+z1_8103550/3+z2_8103550)*c0_8103550/c_8103550; :  0.16507182 occ O-2 =0.5*(n_ca3); :  0.0175 beq  6.32
		site Ca3_5 num_posns 1 x =(	12.63	+x3_8103550)*a0_8103550/a_8103550; :  0.3502422 y =0	-y3_8103550; :  -0 z =(	0.664	+z1_8103550/3+z3_8103550)*c0_8103550/c_8103550; :  0.1495821 occ Ca+2 =n_ca3; :  0.035 beq  4.74
		site O10_6 num_posns 1 x =(	12.28	-x2_8103550)*a0_8103550/a_8103550; :  0.3429804 y =0.16	+y2_8103550; :  0.16 z =(	0.722	+z1_8103550/3+z2_8103550)*c0_8103550/c_8103550; :  0.16507182 occ O-2 =0.5*(n_ca3); :  0.0175 beq  6.32
		site O10_8 num_posns 1 x =(	12.28	-x2_8103550)*a0_8103550/a_8103550; :  0.3429804 y =0.84	-y2_8103550; :  0.84 z =(	0.722	+z1_8103550/3+z2_8103550)*c0_8103550/c_8103550; :  0.16507182 occ O-2 =0.5*(n_ca3); :  0.0175 beq  6.32
		site Ca3_2 num_posns 1 x =(	12.87	-x3_8103550)*a0_8103550/a_8103550; :  0.3619728 y =0.5	+y3_8103550; :  0.5 z =(	0.251	-z3_8103550)*c0_8103550/c_8103550; :  0.05717529 occ Ca+2 =n_ca3; :  0.035 beq  4.74
		site O10_4 num_posns 1 x =(	12.22	-x2_8103550)*a0_8103550/a_8103550; :  0.3413046 y =0.34	-y2_8103550; :  0.34 z =(	0.193	-z2_8103550)*c0_8103550/c_8103550; :  0.04168557 occ O-2 =0.5*(n_ca3); :  0.0175 beq  6.32
		site O10_2 num_posns 1 x =(	12.22	-x2_8103550)*a0_8103550/a_8103550; :  0.3413046 y =0.66	+y2_8103550; :  0.66 z =(	0.193	-z2_8103550)*c0_8103550/c_8103550; :  0.04168557 occ O-2 =0.5*(n_ca3); :  0.0175 beq  6.32
		site Ca3_1 num_posns 1 x =(	12.13	+x3_8103550)*a0_8103550/a_8103550; :  0.3362772 y =0.5	-y3_8103550; :  0.5 z =(	0.251	-z3_8103550)*c0_8103550/c_8103550; :  0.05717529 occ Ca+2 =n_ca3; :  0.035 beq  4.74
		site O10_3 num_posns 1 x =(	12.78	+x2_8103550)*a0_8103550/a_8103550; :  0.3569454 y =0.34	-y2_8103550; :  0.34 z =(	0.193	-z2_8103550)*c0_8103550/c_8103550; :  0.04168557 occ O-2 =0.5*(n_ca3); :  0.0175 beq  6.32
		site O10_1 num_posns 1 x =(	12.78	+x2_8103550)*a0_8103550/a_8103550; :  0.3569454 y =0.66	+y2_8103550; :  0.66 z =(	0.193	-z2_8103550)*c0_8103550/c_8103550; :  0.04168557 occ O-2 =0.5*(n_ca3); :  0.0175 beq  6.32
		site O12_1 num_posns 1 x =13	*a0_8103550/a_8103550; :  0.36309 y  0 z =0.303	*c0_8103550/c_8103550; :  0.06902037 occ O-2  0.5 beq  3.16
		site O9_2 num_posns 1 x =13.924	*a0_8103550/a_8103550; :  0.38889732 y  0 z =0.307	*c0_8103550/c_8103550; :  0.06993153 occ O-2  0.25 beq  6.32
		site O9_1 num_posns 1 x =13.076	*a0_8103550/a_8103550; :  0.36521268 y  0 z =0.307	*c0_8103550/c_8103550; :  0.06993153 occ O-2  0.25 beq  6.32
		site O7_2 num_posns 1 x =13.5	*a0_8103550/a_8103550; :  0.377055 y  0.67 z =0.311	*c0_8103550/c_8103550; :  0.07084269 occ O-2  0.5 beq  4.18
		site O7_1 num_posns 1 x =13.5	*a0_8103550/a_8103550; :  0.377055 y  0.33 z =0.311	*c0_8103550/c_8103550; :  0.07084269 occ O-2  0.5 beq  4.18
		site O6_1 num_posns 1 x =13.5	*a0_8103550/a_8103550; :  0.377055 y  0 z =0.348	*c0_8103550/c_8103550; :  0.07927092 occ O-2  0.5 beq  1.89
		site Si3_2 num_posns 1 x =13.5	*a0_8103550/a_8103550; :  0.377055 y  0.586 z =0.373	*c0_8103550/c_8103550; :  0.08496567 occ Si+4  0.5 beq  1.18
		site Si3_1 num_posns 1 x =13.5	*a0_8103550/a_8103550; :  0.377055 y  0.414 z =0.373	*c0_8103550/c_8103550; :  0.08496567 occ Si+4  0.5 beq  1.18
		site O2_2 num_posns 1 x =13.735	*a0_8103550/a_8103550; :  0.38361855 y  0.52 z =0.411	*c0_8103550/c_8103550; :  0.09362169 occ O-2  0.5 beq  1.34
		site O2_4 num_posns 1 x =13.265	*a0_8103550/a_8103550; :  0.37049145 y  0.52 z =0.411	*c0_8103550/c_8103550; :  0.09362169 occ O-2  0.5 beq  1.34
		site O2_3 num_posns 1 x =13.735	*a0_8103550/a_8103550; :  0.38361855 y  0.48 z =0.411	*c0_8103550/c_8103550; :  0.09362169 occ O-2  0.5 beq  1.34
		site O2_1 num_posns 1 x =13.265	*a0_8103550/a_8103550; :  0.37049145 y  0.48 z =0.411	*c0_8103550/c_8103550; :  0.09362169 occ O-2  0.5 beq  1.34
		site Ca2_1 num_posns 1 x =13	*a0_8103550/a_8103550; :  0.36309 y  0 z =0.4135	*c0_8103550/c_8103550; :  0.094191165 occ Ca+2  1 beq  1.34
		site Ca1_5 num_posns 1 x =13.5	*a0_8103550/a_8103550; :  0.377055 y  0.5 z =0.5	*c0_8103550/c_8103550; :  0.113895 occ Ca+2  1 beq  1.34
		site O1_6 num_posns 1 x =13.235	*a0_8103550/a_8103550; :  0.36965355 y  0.01 z =(	0.519	+z1_8103550)*c0_8103550/c_8103550; :  0.11321163 occ O-2  0.5 beq  1.34
		site O1_8 num_posns 1 x =13.765	*a0_8103550/a_8103550; :  0.38445645 y  0.01 z =(	0.519	+z1_8103550)*c0_8103550/c_8103550; :  0.11321163 occ O-2  0.5 beq  1.34
		site O1_7 num_posns 1 x =13.235	*a0_8103550/a_8103550; :  0.36965355 y  0.99 z =(	0.519	+z1_8103550)*c0_8103550/c_8103550; :  0.11321163 occ O-2  0.5 beq  1.34
		site O1_5 num_posns 1 x =13.765	*a0_8103550/a_8103550; :  0.38445645 y  0.99 z =(	0.519	+z1_8103550)*c0_8103550/c_8103550; :  0.11321163 occ O-2  0.5 beq  1.34
		site Si4_6 num_posns 1 x =13	*a0_8103550/a_8103550; :  0.36309 y  0.075 z =(	0.557	+z1_8103550)*c0_8103550/c_8103550; :  0.12186765 occ Si+4  0.5 beq  1.18
		site Si4_5 num_posns 1 x =13	*a0_8103550/a_8103550; :  0.36309 y  0.925 z =(	0.557	+z1_8103550)*c0_8103550/c_8103550; :  0.12186765 occ Si+4  0.5 beq  1.18
		site O5_5 num_posns 1 x =13	*a0_8103550/a_8103550; :  0.36309 y  0.5 z =(	0.577	+z1_8103550)*c0_8103550/c_8103550; :  0.12642345 occ O-2  0.5 beq  1.89
		site O11_5 num_posns 1 x =13.5	*a0_8103550/a_8103550; :  0.377055 y  0.5 z =(	0.612	+z1_8103550/2)*c0_8103550/c_8103550; :  0.13690179 occ O-2  0.5 beq  3.16
		site O4_6 num_posns 1 x =13.43	*a0_8103550/a_8103550; :  0.3750999 y  0.5 z =(	0.613	+z1_8103550/2)*c0_8103550/c_8103550; :  0.13712958 occ O-2  0.25 beq  6.32
		site O4_5 num_posns 1 x =13.57	*a0_8103550/a_8103550; :  0.3790101 y  0.5 z =(	0.613	+z1_8103550/2)*c0_8103550/c_8103550; :  0.13712958 occ O-2  0.25 beq  6.32
		site O8_6 num_posns 1 x =13	*a0_8103550/a_8103550; :  0.36309 y  0.16 z =(	0.619	+z1_8103550)*c0_8103550/c_8103550; :  0.13599063 occ O-2  0.5 beq  4.18
		site O8_5 num_posns 1 x =13	*a0_8103550/a_8103550; :  0.36309 y  0.84 z =(	0.619	+z1_8103550)*c0_8103550/c_8103550; :  0.13599063 occ O-2  0.5 beq  4.18
		site Si2_2 num_posns 1 x =13.656	*a0_8103550/a_8103550; :  0.38141208 y  0 z =0.282	*c0_8103550/c_8103550; :  0.06423678 occ Si+4 =n_bt; :  0.095 beq  2.76
		site Si2_1 num_posns 1 x =13.344	*a0_8103550/a_8103550; :  0.37269792 y  0 z =0.282	*c0_8103550/c_8103550; :  0.06423678 occ Si+4 =n_bt; :  0.095 beq  2.76
		site O3_2 num_posns 1 x =13.68	*a0_8103550/a_8103550; :  0.3820824 y  0 z =0.211	*c0_8103550/c_8103550; :  0.04806369 occ O-2 =n_bt+n_ca3; :  0.13 beq  6.32
		site O3_1 num_posns 1 x =13.32	*a0_8103550/a_8103550; :  0.3720276 y  0 z =0.211	*c0_8103550/c_8103550; :  0.04806369 occ O-2 =n_bt+n_ca3; :  0.13 beq  6.32
		site Si1_6 num_posns 1 x =13.156	*a0_8103550/a_8103550; :  0.36744708 y  0.5 z =(	0.641	+z1_8103550)*c0_8103550/c_8103550; :  0.14100201 occ Si+4 =n_bt; :  0.095 beq  2.76
		site Si1_5 num_posns 1 x =13.844	*a0_8103550/a_8103550; :  0.38666292 y  0.5 z =(	0.641	+z1_8103550)*c0_8103550/c_8103550; :  0.14100201 occ Si+4 =n_bt; :  0.095 beq  2.76
		site O3_6 num_posns 1 x =13.18	*a0_8103550/a_8103550; :  0.3681174 y  0.5 z =(	0.711	+z1_8103550)*c0_8103550/c_8103550; :  0.15694731 occ O-2 =n_bt+n_ca3; :  0.13 beq  6.32
		site O3_5 num_posns 1 x =13.82	*a0_8103550/a_8103550; :  0.3859926 y  0.5 z =(	0.711	+z1_8103550)*c0_8103550/c_8103550; :  0.15694731 occ O-2 =n_bt+n_ca3; :  0.13 beq  6.32
		site Ca3_6 num_posns 1 x =(	13.37	-x3_8103550)*a0_8103550/a_8103550; :  0.3759378 y =0	+y3_8103550; :  0 z =(	0.664	+z1_8103550/3+z3_8103550)*c0_8103550/c_8103550; :  0.1495821 occ Ca+2 =n_ca3; :  0.035 beq  4.74
		site O10_7 num_posns 1 x =(	13.72	+x2_8103550)*a0_8103550/a_8103550; :  0.3831996 y =0.16	+y2_8103550; :  0.16 z =(	0.722	+z1_8103550/3+z2_8103550)*c0_8103550/c_8103550; :  0.16507182 occ O-2 =0.5*(n_ca3); :  0.0175 beq  6.32
		site O10_5 num_posns 1 x =(	13.72	+x2_8103550)*a0_8103550/a_8103550; :  0.3831996 y =0.84	-y2_8103550; :  0.84 z =(	0.722	+z1_8103550/3+z2_8103550)*c0_8103550/c_8103550; :  0.16507182 occ O-2 =0.5*(n_ca3); :  0.0175 beq  6.32
		site Ca3_5 num_posns 1 x =(	13.63	+x3_8103550)*a0_8103550/a_8103550; :  0.3781722 y =0	-y3_8103550; :  -0 z =(	0.664	+z1_8103550/3+z3_8103550)*c0_8103550/c_8103550; :  0.1495821 occ Ca+2 =n_ca3; :  0.035 beq  4.74
		site O10_6 num_posns 1 x =(	13.28	-x2_8103550)*a0_8103550/a_8103550; :  0.3709104 y =0.16	+y2_8103550; :  0.16 z =(	0.722	+z1_8103550/3+z2_8103550)*c0_8103550/c_8103550; :  0.16507182 occ O-2 =0.5*(n_ca3); :  0.0175 beq  6.32
		site O10_8 num_posns 1 x =(	13.28	-x2_8103550)*a0_8103550/a_8103550; :  0.3709104 y =0.84	-y2_8103550; :  0.84 z =(	0.722	+z1_8103550/3+z2_8103550)*c0_8103550/c_8103550; :  0.16507182 occ O-2 =0.5*(n_ca3); :  0.0175 beq  6.32
		site Ca3_2 num_posns 1 x =(	13.87	-x3_8103550)*a0_8103550/a_8103550; :  0.3899028 y =0.5	+y3_8103550; :  0.5 z =(	0.251	-z3_8103550)*c0_8103550/c_8103550; :  0.05717529 occ Ca+2 =n_ca3; :  0.035 beq  4.74
		site O10_4 num_posns 1 x =(	13.22	-x2_8103550)*a0_8103550/a_8103550; :  0.3692346 y =0.34	-y2_8103550; :  0.34 z =(	0.193	-z2_8103550)*c0_8103550/c_8103550; :  0.04168557 occ O-2 =0.5*(n_ca3); :  0.0175 beq  6.32
		site O10_2 num_posns 1 x =(	13.22	-x2_8103550)*a0_8103550/a_8103550; :  0.3692346 y =0.66	+y2_8103550; :  0.66 z =(	0.193	-z2_8103550)*c0_8103550/c_8103550; :  0.04168557 occ O-2 =0.5*(n_ca3); :  0.0175 beq  6.32
		site Ca3_1 num_posns 1 x =(	13.13	+x3_8103550)*a0_8103550/a_8103550; :  0.3642072 y =0.5	-y3_8103550; :  0.5 z =(	0.251	-z3_8103550)*c0_8103550/c_8103550; :  0.05717529 occ Ca+2 =n_ca3; :  0.035 beq  4.74
		site O10_3 num_posns 1 x =(	13.78	+x2_8103550)*a0_8103550/a_8103550; :  0.3848754 y =0.34	-y2_8103550; :  0.34 z =(	0.193	-z2_8103550)*c0_8103550/c_8103550; :  0.04168557 occ O-2 =0.5*(n_ca3); :  0.0175 beq  6.32
		site O10_1 num_posns 1 x =(	13.78	+x2_8103550)*a0_8103550/a_8103550; :  0.3848754 y =0.66	+y2_8103550; :  0.66 z =(	0.193	-z2_8103550)*c0_8103550/c_8103550; :  0.04168557 occ O-2 =0.5*(n_ca3); :  0.0175 beq  6.32
		site O12_1 num_posns 1 x =14	*a0_8103550/a_8103550; :  0.39102 y  0 z =0.303	*c0_8103550/c_8103550; :  0.06902037 occ O-2  0.5 beq  3.16
		site O9_2 num_posns 1 x =14.924	*a0_8103550/a_8103550; :  0.41682732 y  0 z =0.307	*c0_8103550/c_8103550; :  0.06993153 occ O-2  0.25 beq  6.32
		site O9_1 num_posns 1 x =14.076	*a0_8103550/a_8103550; :  0.39314268 y  0 z =0.307	*c0_8103550/c_8103550; :  0.06993153 occ O-2  0.25 beq  6.32
		site O7_2 num_posns 1 x =14.5	*a0_8103550/a_8103550; :  0.404985 y  0.67 z =0.311	*c0_8103550/c_8103550; :  0.07084269 occ O-2  0.5 beq  4.18
		site O7_1 num_posns 1 x =14.5	*a0_8103550/a_8103550; :  0.404985 y  0.33 z =0.311	*c0_8103550/c_8103550; :  0.07084269 occ O-2  0.5 beq  4.18
		site O6_1 num_posns 1 x =14.5	*a0_8103550/a_8103550; :  0.404985 y  0 z =0.348	*c0_8103550/c_8103550; :  0.07927092 occ O-2  0.5 beq  1.89
		site Si3_2 num_posns 1 x =14.5	*a0_8103550/a_8103550; :  0.404985 y  0.586 z =0.373	*c0_8103550/c_8103550; :  0.08496567 occ Si+4  0.5 beq  1.18
		site Si3_1 num_posns 1 x =14.5	*a0_8103550/a_8103550; :  0.404985 y  0.414 z =0.373	*c0_8103550/c_8103550; :  0.08496567 occ Si+4  0.5 beq  1.18
		site O2_2 num_posns 1 x =14.735	*a0_8103550/a_8103550; :  0.41154855 y  0.52 z =0.411	*c0_8103550/c_8103550; :  0.09362169 occ O-2  0.5 beq  1.34
		site O2_4 num_posns 1 x =14.265	*a0_8103550/a_8103550; :  0.39842145 y  0.52 z =0.411	*c0_8103550/c_8103550; :  0.09362169 occ O-2  0.5 beq  1.34
		site O2_3 num_posns 1 x =14.735	*a0_8103550/a_8103550; :  0.41154855 y  0.48 z =0.411	*c0_8103550/c_8103550; :  0.09362169 occ O-2  0.5 beq  1.34
		site O2_1 num_posns 1 x =14.265	*a0_8103550/a_8103550; :  0.39842145 y  0.48 z =0.411	*c0_8103550/c_8103550; :  0.09362169 occ O-2  0.5 beq  1.34
		site Ca2_1 num_posns 1 x =14	*a0_8103550/a_8103550; :  0.39102 y  0 z =0.4135	*c0_8103550/c_8103550; :  0.094191165 occ Ca+2  1 beq  1.34
		site Ca1_5 num_posns 1 x =14.5	*a0_8103550/a_8103550; :  0.404985 y  0.5 z =0.5	*c0_8103550/c_8103550; :  0.113895 occ Ca+2  1 beq  1.34
		site O1_6 num_posns 1 x =14.235	*a0_8103550/a_8103550; :  0.39758355 y  0.01 z =(	0.519	+z1_8103550)*c0_8103550/c_8103550; :  0.11321163 occ O-2  0.5 beq  1.34
		site O1_8 num_posns 1 x =14.765	*a0_8103550/a_8103550; :  0.41238645 y  0.01 z =(	0.519	+z1_8103550)*c0_8103550/c_8103550; :  0.11321163 occ O-2  0.5 beq  1.34
		site O1_7 num_posns 1 x =14.235	*a0_8103550/a_8103550; :  0.39758355 y  0.99 z =(	0.519	+z1_8103550)*c0_8103550/c_8103550; :  0.11321163 occ O-2  0.5 beq  1.34
		site O1_5 num_posns 1 x =14.765	*a0_8103550/a_8103550; :  0.41238645 y  0.99 z =(	0.519	+z1_8103550)*c0_8103550/c_8103550; :  0.11321163 occ O-2  0.5 beq  1.34
		site Si4_6 num_posns 1 x =14	*a0_8103550/a_8103550; :  0.39102 y  0.075 z =(	0.557	+z1_8103550)*c0_8103550/c_8103550; :  0.12186765 occ Si+4  0.5 beq  1.18
		site Si4_5 num_posns 1 x =14	*a0_8103550/a_8103550; :  0.39102 y  0.925 z =(	0.557	+z1_8103550)*c0_8103550/c_8103550; :  0.12186765 occ Si+4  0.5 beq  1.18
		site O5_5 num_posns 1 x =14	*a0_8103550/a_8103550; :  0.39102 y  0.5 z =(	0.577	+z1_8103550)*c0_8103550/c_8103550; :  0.12642345 occ O-2  0.5 beq  1.89
		site O11_5 num_posns 1 x =14.5	*a0_8103550/a_8103550; :  0.404985 y  0.5 z =(	0.612	+z1_8103550/2)*c0_8103550/c_8103550; :  0.13690179 occ O-2  0.5 beq  3.16
		site O4_6 num_posns 1 x =14.43	*a0_8103550/a_8103550; :  0.4030299 y  0.5 z =(	0.613	+z1_8103550/2)*c0_8103550/c_8103550; :  0.13712958 occ O-2  0.25 beq  6.32
		site O4_5 num_posns 1 x =14.57	*a0_8103550/a_8103550; :  0.4069401 y  0.5 z =(	0.613	+z1_8103550/2)*c0_8103550/c_8103550; :  0.13712958 occ O-2  0.25 beq  6.32
		site O8_6 num_posns 1 x =14	*a0_8103550/a_8103550; :  0.39102 y  0.16 z =(	0.619	+z1_8103550)*c0_8103550/c_8103550; :  0.13599063 occ O-2  0.5 beq  4.18
		site O8_5 num_posns 1 x =14	*a0_8103550/a_8103550; :  0.39102 y  0.84 z =(	0.619	+z1_8103550)*c0_8103550/c_8103550; :  0.13599063 occ O-2  0.5 beq  4.18
		site Si2_2 num_posns 1 x =14.656	*a0_8103550/a_8103550; :  0.40934208 y  0 z =0.282	*c0_8103550/c_8103550; :  0.06423678 occ Si+4 =n_bt; :  0.095 beq  2.76
		site Si2_1 num_posns 1 x =14.344	*a0_8103550/a_8103550; :  0.40062792 y  0 z =0.282	*c0_8103550/c_8103550; :  0.06423678 occ Si+4 =n_bt; :  0.095 beq  2.76
		site O3_2 num_posns 1 x =14.68	*a0_8103550/a_8103550; :  0.4100124 y  0 z =0.211	*c0_8103550/c_8103550; :  0.04806369 occ O-2 =n_bt+n_ca3; :  0.13 beq  6.32
		site O3_1 num_posns 1 x =14.32	*a0_8103550/a_8103550; :  0.3999576 y  0 z =0.211	*c0_8103550/c_8103550; :  0.04806369 occ O-2 =n_bt+n_ca3; :  0.13 beq  6.32
		site Si1_6 num_posns 1 x =14.156	*a0_8103550/a_8103550; :  0.39537708 y  0.5 z =(	0.641	+z1_8103550)*c0_8103550/c_8103550; :  0.14100201 occ Si+4 =n_bt; :  0.095 beq  2.76
		site Si1_5 num_posns 1 x =14.844	*a0_8103550/a_8103550; :  0.41459292 y  0.5 z =(	0.641	+z1_8103550)*c0_8103550/c_8103550; :  0.14100201 occ Si+4 =n_bt; :  0.095 beq  2.76
		site O3_6 num_posns 1 x =14.18	*a0_8103550/a_8103550; :  0.3960474 y  0.5 z =(	0.711	+z1_8103550)*c0_8103550/c_8103550; :  0.15694731 occ O-2 =n_bt+n_ca3; :  0.13 beq  6.32
		site O3_5 num_posns 1 x =14.82	*a0_8103550/a_8103550; :  0.4139226 y  0.5 z =(	0.711	+z1_8103550)*c0_8103550/c_8103550; :  0.15694731 occ O-2 =n_bt+n_ca3; :  0.13 beq  6.32
		site Ca3_6 num_posns 1 x =(	14.37	-x3_8103550)*a0_8103550/a_8103550; :  0.4038678 y =0	+y3_8103550; :  0 z =(	0.664	+z1_8103550/3+z3_8103550)*c0_8103550/c_8103550; :  0.1495821 occ Ca+2 =n_ca3; :  0.035 beq  4.74
		site O10_7 num_posns 1 x =(	14.72	+x2_8103550)*a0_8103550/a_8103550; :  0.4111296 y =0.16	+y2_8103550; :  0.16 z =(	0.722	+z1_8103550/3+z2_8103550)*c0_8103550/c_8103550; :  0.16507182 occ O-2 =0.5*(n_ca3); :  0.0175 beq  6.32
		site O10_5 num_posns 1 x =(	14.72	+x2_8103550)*a0_8103550/a_8103550; :  0.4111296 y =0.84	-y2_8103550; :  0.84 z =(	0.722	+z1_8103550/3+z2_8103550)*c0_8103550/c_8103550; :  0.16507182 occ O-2 =0.5*(n_ca3); :  0.0175 beq  6.32
		site Ca3_5 num_posns 1 x =(	14.63	+x3_8103550)*a0_8103550/a_8103550; :  0.4061022 y =0	-y3_8103550; :  -0 z =(	0.664	+z1_8103550/3+z3_8103550)*c0_8103550/c_8103550; :  0.1495821 occ Ca+2 =n_ca3; :  0.035 beq  4.74
		site O10_6 num_posns 1 x =(	14.28	-x2_8103550)*a0_8103550/a_8103550; :  0.3988404 y =0.16	+y2_8103550; :  0.16 z =(	0.722	+z1_8103550/3+z2_8103550)*c0_8103550/c_8103550; :  0.16507182 occ O-2 =0.5*(n_ca3); :  0.0175 beq  6.32
		site O10_8 num_posns 1 x =(	14.28	-x2_8103550)*a0_8103550/a_8103550; :  0.3988404 y =0.84	-y2_8103550; :  0.84 z =(	0.722	+z1_8103550/3+z2_8103550)*c0_8103550/c_8103550; :  0.16507182 occ O-2 =0.5*(n_ca3); :  0.0175 beq  6.32
		site Ca3_2 num_posns 1 x =(	14.87	-x3_8103550)*a0_8103550/a_8103550; :  0.4178328 y =0.5	+y3_8103550; :  0.5 z =(	0.251	-z3_8103550)*c0_8103550/c_8103550; :  0.05717529 occ Ca+2 =n_ca3; :  0.035 beq  4.74
		site O10_4 num_posns 1 x =(	14.22	-x2_8103550)*a0_8103550/a_8103550; :  0.3971646 y =0.34	-y2_8103550; :  0.34 z =(	0.193	-z2_8103550)*c0_8103550/c_8103550; :  0.04168557 occ O-2 =0.5*(n_ca3); :  0.0175 beq  6.32
		site O10_2 num_posns 1 x =(	14.22	-x2_8103550)*a0_8103550/a_8103550; :  0.3971646 y =0.66	+y2_8103550; :  0.66 z =(	0.193	-z2_8103550)*c0_8103550/c_8103550; :  0.04168557 occ O-2 =0.5*(n_ca3); :  0.0175 beq  6.32
		site Ca3_1 num_posns 1 x =(	14.13	+x3_8103550)*a0_8103550/a_8103550; :  0.3921372 y =0.5	-y3_8103550; :  0.5 z =(	0.251	-z3_8103550)*c0_8103550/c_8103550; :  0.05717529 occ Ca+2 =n_ca3; :  0.035 beq  4.74
		site O10_3 num_posns 1 x =(	14.78	+x2_8103550)*a0_8103550/a_8103550; :  0.4128054 y =0.34	-y2_8103550; :  0.34 z =(	0.193	-z2_8103550)*c0_8103550/c_8103550; :  0.04168557 occ O-2 =0.5*(n_ca3); :  0.0175 beq  6.32
		site O10_1 num_posns 1 x =(	14.78	+x2_8103550)*a0_8103550/a_8103550; :  0.4128054 y =0.66	+y2_8103550; :  0.66 z =(	0.193	-z2_8103550)*c0_8103550/c_8103550; :  0.04168557 occ O-2 =0.5*(n_ca3); :  0.0175 beq  6.32
		site O12_1 num_posns 1 x =15	*a0_8103550/a_8103550; :  0.41895 y  0 z =0.303	*c0_8103550/c_8103550; :  0.06902037 occ O-2  0.5 beq  3.16
		site O9_2 num_posns 1 x =15.924	*a0_8103550/a_8103550; :  0.44475732 y  0 z =0.307	*c0_8103550/c_8103550; :  0.06993153 occ O-2  0.25 beq  6.32
		site O9_1 num_posns 1 x =15.076	*a0_8103550/a_8103550; :  0.42107268 y  0 z =0.307	*c0_8103550/c_8103550; :  0.06993153 occ O-2  0.25 beq  6.32
		site O7_2 num_posns 1 x =15.5	*a0_8103550/a_8103550; :  0.432915 y  0.67 z =0.311	*c0_8103550/c_8103550; :  0.07084269 occ O-2  0.5 beq  4.18
		site O7_1 num_posns 1 x =15.5	*a0_8103550/a_8103550; :  0.432915 y  0.33 z =0.311	*c0_8103550/c_8103550; :  0.07084269 occ O-2  0.5 beq  4.18
		site O6_1 num_posns 1 x =15.5	*a0_8103550/a_8103550; :  0.432915 y  0 z =0.348	*c0_8103550/c_8103550; :  0.07927092 occ O-2  0.5 beq  1.89
		site Si3_2 num_posns 1 x =15.5	*a0_8103550/a_8103550; :  0.432915 y  0.586 z =0.373	*c0_8103550/c_8103550; :  0.08496567 occ Si+4  0.5 beq  1.18
		site Si3_1 num_posns 1 x =15.5	*a0_8103550/a_8103550; :  0.432915 y  0.414 z =0.373	*c0_8103550/c_8103550; :  0.08496567 occ Si+4  0.5 beq  1.18
		site O2_2 num_posns 1 x =15.735	*a0_8103550/a_8103550; :  0.43947855 y  0.52 z =0.411	*c0_8103550/c_8103550; :  0.09362169 occ O-2  0.5 beq  1.34
		site O2_4 num_posns 1 x =15.265	*a0_8103550/a_8103550; :  0.42635145 y  0.52 z =0.411	*c0_8103550/c_8103550; :  0.09362169 occ O-2  0.5 beq  1.34
		site O2_3 num_posns 1 x =15.735	*a0_8103550/a_8103550; :  0.43947855 y  0.48 z =0.411	*c0_8103550/c_8103550; :  0.09362169 occ O-2  0.5 beq  1.34
		site O2_1 num_posns 1 x =15.265	*a0_8103550/a_8103550; :  0.42635145 y  0.48 z =0.411	*c0_8103550/c_8103550; :  0.09362169 occ O-2  0.5 beq  1.34
		site Ca2_1 num_posns 1 x =15	*a0_8103550/a_8103550; :  0.41895 y  0 z =0.4135	*c0_8103550/c_8103550; :  0.094191165 occ Ca+2  1 beq  1.34
		site Ca1_5 num_posns 1 x =15.5	*a0_8103550/a_8103550; :  0.432915 y  0.5 z =0.5	*c0_8103550/c_8103550; :  0.113895 occ Ca+2  1 beq  1.34
		site O1_6 num_posns 1 x =15.235	*a0_8103550/a_8103550; :  0.42551355 y  0.01 z =(	0.519	+z1_8103550)*c0_8103550/c_8103550; :  0.11321163 occ O-2  0.5 beq  1.34
		site O1_8 num_posns 1 x =15.765	*a0_8103550/a_8103550; :  0.44031645 y  0.01 z =(	0.519	+z1_8103550)*c0_8103550/c_8103550; :  0.11321163 occ O-2  0.5 beq  1.34
		site O1_7 num_posns 1 x =15.235	*a0_8103550/a_8103550; :  0.42551355 y  0.99 z =(	0.519	+z1_8103550)*c0_8103550/c_8103550; :  0.11321163 occ O-2  0.5 beq  1.34
		site O1_5 num_posns 1 x =15.765	*a0_8103550/a_8103550; :  0.44031645 y  0.99 z =(	0.519	+z1_8103550)*c0_8103550/c_8103550; :  0.11321163 occ O-2  0.5 beq  1.34
		site Si4_6 num_posns 1 x =15	*a0_8103550/a_8103550; :  0.41895 y  0.075 z =(	0.557	+z1_8103550)*c0_8103550/c_8103550; :  0.12186765 occ Si+4  0.5 beq  1.18
		site Si4_5 num_posns 1 x =15	*a0_8103550/a_8103550; :  0.41895 y  0.925 z =(	0.557	+z1_8103550)*c0_8103550/c_8103550; :  0.12186765 occ Si+4  0.5 beq  1.18
		site O5_5 num_posns 1 x =15	*a0_8103550/a_8103550; :  0.41895 y  0.5 z =(	0.577	+z1_8103550)*c0_8103550/c_8103550; :  0.12642345 occ O-2  0.5 beq  1.89
		site O11_5 num_posns 1 x =15.5	*a0_8103550/a_8103550; :  0.432915 y  0.5 z =(	0.612	+z1_8103550/2)*c0_8103550/c_8103550; :  0.13690179 occ O-2  0.5 beq  3.16
		site O4_6 num_posns 1 x =15.43	*a0_8103550/a_8103550; :  0.4309599 y  0.5 z =(	0.613	+z1_8103550/2)*c0_8103550/c_8103550; :  0.13712958 occ O-2  0.25 beq  6.32
		site O4_5 num_posns 1 x =15.57	*a0_8103550/a_8103550; :  0.4348701 y  0.5 z =(	0.613	+z1_8103550/2)*c0_8103550/c_8103550; :  0.13712958 occ O-2  0.25 beq  6.32
		site O8_6 num_posns 1 x =15	*a0_8103550/a_8103550; :  0.41895 y  0.16 z =(	0.619	+z1_8103550)*c0_8103550/c_8103550; :  0.13599063 occ O-2  0.5 beq  4.18
		site O8_5 num_posns 1 x =15	*a0_8103550/a_8103550; :  0.41895 y  0.84 z =(	0.619	+z1_8103550)*c0_8103550/c_8103550; :  0.13599063 occ O-2  0.5 beq  4.18
		site Si2_2 num_posns 1 x =15.656	*a0_8103550/a_8103550; :  0.43727208 y  0 z =0.282	*c0_8103550/c_8103550; :  0.06423678 occ Si+4 =n_bt; :  0.095 beq  2.76
		site Si2_1 num_posns 1 x =15.344	*a0_8103550/a_8103550; :  0.42855792 y  0 z =0.282	*c0_8103550/c_8103550; :  0.06423678 occ Si+4 =n_bt; :  0.095 beq  2.76
		site O3_2 num_posns 1 x =15.68	*a0_8103550/a_8103550; :  0.4379424 y  0 z =0.211	*c0_8103550/c_8103550; :  0.04806369 occ O-2 =n_bt+n_ca3; :  0.13 beq  6.32
		site O3_1 num_posns 1 x =15.32	*a0_8103550/a_8103550; :  0.4278876 y  0 z =0.211	*c0_8103550/c_8103550; :  0.04806369 occ O-2 =n_bt+n_ca3; :  0.13 beq  6.32
		site Si1_6 num_posns 1 x =15.156	*a0_8103550/a_8103550; :  0.42330708 y  0.5 z =(	0.641	+z1_8103550)*c0_8103550/c_8103550; :  0.14100201 occ Si+4 =n_bt; :  0.095 beq  2.76
		site Si1_5 num_posns 1 x =15.844	*a0_8103550/a_8103550; :  0.44252292 y  0.5 z =(	0.641	+z1_8103550)*c0_8103550/c_8103550; :  0.14100201 occ Si+4 =n_bt; :  0.095 beq  2.76
		site O3_6 num_posns 1 x =15.18	*a0_8103550/a_8103550; :  0.4239774 y  0.5 z =(	0.711	+z1_8103550)*c0_8103550/c_8103550; :  0.15694731 occ O-2 =n_bt+n_ca3; :  0.13 beq  6.32
		site O3_5 num_posns 1 x =15.82	*a0_8103550/a_8103550; :  0.4418526 y  0.5 z =(	0.711	+z1_8103550)*c0_8103550/c_8103550; :  0.15694731 occ O-2 =n_bt+n_ca3; :  0.13 beq  6.32
		site Ca3_6 num_posns 1 x =(	15.37	-x3_8103550)*a0_8103550/a_8103550; :  0.4317978 y =0	+y3_8103550; :  0 z =(	0.664	+z1_8103550/3+z3_8103550)*c0_8103550/c_8103550; :  0.1495821 occ Ca+2 =n_ca3; :  0.035 beq  4.74
		site O10_7 num_posns 1 x =(	15.72	+x2_8103550)*a0_8103550/a_8103550; :  0.4390596 y =0.16	+y2_8103550; :  0.16 z =(	0.722	+z1_8103550/3+z2_8103550)*c0_8103550/c_8103550; :  0.16507182 occ O-2 =0.5*(n_ca3); :  0.0175 beq  6.32
		site O10_5 num_posns 1 x =(	15.72	+x2_8103550)*a0_8103550/a_8103550; :  0.4390596 y =0.84	-y2_8103550; :  0.84 z =(	0.722	+z1_8103550/3+z2_8103550)*c0_8103550/c_8103550; :  0.16507182 occ O-2 =0.5*(n_ca3); :  0.0175 beq  6.32
		site Ca3_5 num_posns 1 x =(	15.63	+x3_8103550)*a0_8103550/a_8103550; :  0.4340322 y =0	-y3_8103550; :  -0 z =(	0.664	+z1_8103550/3+z3_8103550)*c0_8103550/c_8103550; :  0.1495821 occ Ca+2 =n_ca3; :  0.035 beq  4.74
		site O10_6 num_posns 1 x =(	15.28	-x2_8103550)*a0_8103550/a_8103550; :  0.4267704 y =0.16	+y2_8103550; :  0.16 z =(	0.722	+z1_8103550/3+z2_8103550)*c0_8103550/c_8103550; :  0.16507182 occ O-2 =0.5*(n_ca3); :  0.0175 beq  6.32
		site O10_8 num_posns 1 x =(	15.28	-x2_8103550)*a0_8103550/a_8103550; :  0.4267704 y =0.84	-y2_8103550; :  0.84 z =(	0.722	+z1_8103550/3+z2_8103550)*c0_8103550/c_8103550; :  0.16507182 occ O-2 =0.5*(n_ca3); :  0.0175 beq  6.32
		site Ca3_2 num_posns 1 x =(	15.87	-x3_8103550)*a0_8103550/a_8103550; :  0.4457628 y =0.5	+y3_8103550; :  0.5 z =(	0.251	-z3_8103550)*c0_8103550/c_8103550; :  0.05717529 occ Ca+2 =n_ca3; :  0.035 beq  4.74
		site O10_4 num_posns 1 x =(	15.22	-x2_8103550)*a0_8103550/a_8103550; :  0.4250946 y =0.34	-y2_8103550; :  0.34 z =(	0.193	-z2_8103550)*c0_8103550/c_8103550; :  0.04168557 occ O-2 =0.5*(n_ca3); :  0.0175 beq  6.32
		site O10_2 num_posns 1 x =(	15.22	-x2_8103550)*a0_8103550/a_8103550; :  0.4250946 y =0.66	+y2_8103550; :  0.66 z =(	0.193	-z2_8103550)*c0_8103550/c_8103550; :  0.04168557 occ O-2 =0.5*(n_ca3); :  0.0175 beq  6.32
		site Ca3_1 num_posns 1 x =(	15.13	+x3_8103550)*a0_8103550/a_8103550; :  0.4200672 y =0.5	-y3_8103550; :  0.5 z =(	0.251	-z3_8103550)*c0_8103550/c_8103550; :  0.05717529 occ Ca+2 =n_ca3; :  0.035 beq  4.74
		site O10_3 num_posns 1 x =(	15.78	+x2_8103550)*a0_8103550/a_8103550; :  0.4407354 y =0.34	-y2_8103550; :  0.34 z =(	0.193	-z2_8103550)*c0_8103550/c_8103550; :  0.04168557 occ O-2 =0.5*(n_ca3); :  0.0175 beq  6.32
		site O10_1 num_posns 1 x =(	15.78	+x2_8103550)*a0_8103550/a_8103550; :  0.4407354 y =0.66	+y2_8103550; :  0.66 z =(	0.193	-z2_8103550)*c0_8103550/c_8103550; :  0.04168557 occ O-2 =0.5*(n_ca3); :  0.0175 beq  6.32
		ble 0
			clp 0
		cif_str 0
		fcf 0
		PO_Two_Directions(~@, 1,, ,~@, 1,, ,~@, 0.5)
		PO_Spherical_Harmonics(sh_6188d8ea_191, 4 )
	str 
		_lvol  22.66368551
		_lvolf ~ 35.60003395
		CS_L(@, 40.00003815_LIMIT_MIN_40 min =40; max =200;)
		xy_pks
		xy_color 32768
		pt_size 0
		line_width 1
		r_bragg  3.504318164
		phase_MAC 73.94607486
		phase_name "Vaterite"
		MVW( 400.3476, 250.2270636, 2.726791058)
		space_group Ama2
		scale @ 0.0003285663548
		Phase_LAC_1_on_cm( 196.4569828)
		Phase_Density_g_on_cm3( 2.656760122)
		a  8.4721
		b  7.1575
		c  4.1265
		site Ca num_posns 4 x  0.5 y  0.5 z  0 occ Ca+2  1 beq  1.85548563
		site C num_posns 4 x  0.25 y  0.64 z  0.452 occ C  1 beq  3.12669067
		site O1 num_posns 8 x  0.3795 y  0.6711 z  0.5636 occ O-2  1 beq  3.12669067
		site O2 num_posns 4 x  0.25 y  0.5432 z  0.1912 occ O-2  1 beq  3.12669067
		ble 0
			clp 0
		cif_str 0
		fcf 1
fit_zoomed 1
