# Supplementary material for: Structure modeling and quantitative X-ray diffraction of C-(A)-S-H
Source: J Appl Crystallogr. 2022 Feb 1;55(Pt 1):133–43. doi: 10.1107/S1600576721012668 (PMC8805164; doi:10.1107/S1600576721012668)
Supplement: Supplementary file 11 [file j-55-00133-sup11.txt]

r_exp 2.610408662 r_exp_dash 7.004054776 r_wp 3.541834962 r_wp_dash 9.503188692 r_p 2.661854133 r_p_dash 7.523702307 weighted_Durbin_Watson 1.085887386 gof 1.356812446
iters 100000
continue_after_convergence ~
randomize_on_errors ~
no_normal_equations ~
line_min ~
use_extrapolation ~
version 4
xdd "D:\_eigener kram\project - autoclave XRD\2020-03-17 T261\14150 T261_14,5 bar nops SW.raw"
{
14.2 0.0102342503 50.7976792
2999
3006
2990
3099
3018
2952
3048
3011
2968
2991
3020
2917
2946
2984
2987
2895
2965
3020
2914
3026
3058
3003
2956
2878
2961
3029
2916
2949
3093
2968
2930
3026
3001
2939
2867
3048
2991
2971
3034
2963
2987
2954
2985
2812
2927
2928
3065
3025
2938
3012
2903
2954
2931
2933
2905
3049
2955
3002
2965
2767
2931
2919
2943
2934
2913
2839
2965
2918
2906
2905
2899
3000
3022
2899
2913
2922
2923
2966
2894
2861
2863
2950
2922
2823
2950
2942
2981
2907
2942
2923
2859
2899
3027
2871
2796
2922
2837
2844
2876
2928
2968
2875
2928
2874
2799
2957
2895
2771
2846
2930
2842
2848
2810
2900
2871
2882
2964
2933
2818
2865
2890
2794
2944
2836
2845
2860
2921
2855
2811
2917
2805
2875
2893
2859
2822
2864
2803
2859
2757
2852
2814
2959
2917
2966
2762
2903
2841
2816
2901
2831
2935
2822
2785
2905
2895
2798
2839
2849
2955
2823
2882
2848
2785
2871
2891
2855
2783
2807
2833
2813
2754
2798
2859
2878
2759
2809
2795
2777
2922
2804
2791
2824
2830
2738
2780
2820
2787
2792
2720
2805
2807
2774
2767
2794
2765
2753
2721
2867
2787
2834
2837
2712
2738
2854
2795
2799
2740
2740
2758
2721
2746
2786
2755
2698
2699
2755
2711
2707
2734
2665
2771
2764
2647
2731
2683
2631
2727
2778
2643
2665
2614
2750
2684
2674
2646
2655
2675
2637
2689
2671
2613
2758
2528
2645
2665
2652
2620
2734
2546
2608
2652
2658
2734
2667
2616
2671
2654
2581
2629
2584
2605
2640
2623
2597
2650
2731
2598
2587
2583
2570
2587
2614
2470
2580
2645
2604
2503
2559
2525
2623
2496
2610
2604
2527
2625
2545
2544
2603
2535
2500
2628
2526
2551
2517
2548
2568
2565
2544
2516
2501
2570
2526
2493
2456
2569
2582
2542
2500
2523
2498
2499
2600
2629
2593
2569
2544
2582
2583
2635
2584
2602
2613
2658
2685
2591
2637
2599
2674
2629
2660
2605
2607
2528
2615
2567
2581
2534
2526
2500
2568
2528
2517
2519
2568
2363
2395
2481
2452
2426
2448
2451
2496
2444
2436
2508
2464
2407
2412
2439
2454
2445
2499
2420
2477
2424
2452
2446
2465
2442
2454
2514
2422
2452
2502
2406
2351
2534
2446
2486
2499
2454
2469
2460
2446
2429
2515
2425
2361
2418
2459
2336
2336
2430
2466
2400
2409
2355
2365
2393
2469
2388
2386
2401
2347
2370
2333
2454
2335
2420
2350
2313
2487
2468
2394
2369
2398
2356
2464
2448
2423
2482
2414
2362
2438
2435
2434
2454
2411
2510
2474
2555
2541
2627
2586
2643
2563
2684
2639
2776
2833
2888
2948
2872
2953
3023
3035
3020
2956
2884
2802
2803
2766
2659
2596
2515
2484
2454
2403
2376
2337
2422
2359
2352
2348
2317
2282
2284
2268
2309
2286
2281
2337
2310
2213
2239
2213
2243
2180
2203
2233
2165
2203
2153
2273
2275
2206
2164
2168
2184
2098
2183
2192
2147
2119
2156
2200
2164
2186
2153
2137
2072
2140
2223
2246
2148
2254
2140
2136
2129
2161
2098
2091
2167
2056
2156
2146
2126
2072
2170
2044
2093
2165
2097
2086
2075
2100
2179
2049
2076
2097
2159
2108
2066
1961
2140
2118
2103
2146
2195
2021
2096
2076
2061
2103
2114
2070
2057
2149
2047
2036
2098
2091
1988
2026
2059
2098
2016
2078
1986
2067
2023
2050
2037
2035
1972
2056
2045
1990
2147
2075
2012
2058
2024
1955
2083
2107
2046
2030
2071
2015
2006
2003
2109
1976
2055
1991
2097
2018
2114
2062
2115
2173
2066
2054
2159
2069
2103
2023
2081
2054
2118
2011
2060
2045
2021
2017
1953
2005
2156
1947
1983
1968
1976
1980
2028
2005
1968
1993
2024
1978
1992
1930
2083
1972
1949
1919
1912
1987
2015
2043
2035
1984
1937
1924
1950
2033
2006
2084
1968
1962
2026
2098
2021
2025
2134
2039
2023
2097
2182
2143
2139
2284
2285
2324
2350
2382
2350
2315
2370
2178
2152
2098
2097
1999
1954
1957
1977
1898
1887
1937
1846
1829
1872
1939
1805
1884
1846
1928
1877
1859
1835
1867
1898
1749
1831
1872
1853
1885
1866
1908
1921
1834
1854
1780
1864
1928
1804
1884
1828
1902
1835
1811
1812
1905
1785
1803
1845
1840
1807
1848
1784
1842
1829
1801
1790
1770
1792
1862
1864
1790
1775
1774
1867
1844
1837
1813
1809
1798
1801
1893
1792
1822
1841
1882
1785
1771
1830
1796
1840
1757
1823
1749
1716
1820
1790
1784
1709
1802
1741
1778
1792
1819
1766
1727
1770
1872
1795
1768
1727
1726
1821
1828
1828
1807
1842
1843
1740
1819
1861
1782
1766
1758
1796
1756
1733
1753
1756
1737
1754
1763
1761
1751
1773
1754
1750
1781
1773
1720
1780
1691
1735
1745
1700
1747
1785
1714
1739
1763
1709
1707
1722
1806
1651
1712
1761
1681
1792
1717
1791
1722
1740
1714
1744
1729
1702
1744
1722
1742
1586
1618
1714
1704
1683
1697
1691
1700
1718
1746
1656
1704
1791
1746
1628
1676
1697
1750
1704
1686
1660
1619
1751
1699
1695
1732
1765
1713
1618
1643
1665
1665
1736
1698
1658
1723
1665
1704
1723
1655
1690
1694
1627
1649
1622
1574
1706
1667
1725
1732
1745
1605
1678
1673
1721
1728
1686
1693
1865
1734
1704
1672
1659
1718
1737
1619
1617
1609
1660
1620
1666
1698
1682
1643
1662
1669
1723
1672
1658
1636
1621
1630
1643
1560
1664
1736
1645
1615
1661
1665
1626
1644
1585
1672
1665
1672
1618
1584
1579
1634
1668
1678
1653
1596
1605
1645
1643
1656
1635
1600
1651
1573
1647
1585
1604
1648
1621
1663
1641
1537
1562
1635
1622
1610
1603
1602
1615
1618
1664
1593
1527
1635
1713
1597
1638
1533
1603
1595
1593
1628
1632
1563
1682
1600
1657
1589
1660
1598
1581
1610
1629
1682
1572
1587
1622
1616
1570
1624
1679
1578
1537
1614
1626
1588
1599
1614
1614
1608
1607
1594
1655
1510
1552
1592
1565
1564
1642
1607
1577
1625
1619
1588
1609
1650
1601
1582
1632
1530
1552
1625
1540
1535
1559
1557
1671
1570
1593
1591
1613
1516
1593
1556
1441
1579
1582
1530
1528
1624
1580
1596
1592
1652
1557
1595
1593
1553
1599
1569
1554
1553
1570
1512
1541
1484
1511
1554
1575
1565
1539
1590
1574
1593
1609
1517
1556
1513
1599
1538
1560
1548
1623
1600
1615
1608
1603
1494
1592
1567
1539
1485
1536
1515
1548
1546
1620
1477
1567
1563
1557
1542
1510
1560
1583
1513
1568
1522
1575
1499
1555
1547
1501
1523
1515
1599
1621
1554
1535
1535
1575
1594
1553
1591
1534
1566
1501
1481
1540
1555
1521
1586
1588
1536
1562
1532
1603
1512
1581
1555
1513
1531
1567
1535
1491
1519
1534
1527
1487
1479
1548
1542
1599
1561
1504
1529
1517
1521
1558
1621
1563
1477
1537
1565
1500
1564
1499
1502
1534
1512
1455
1497
1606
1548
1532
1571
1529
1533
1638
1592
1526
1528
1506
1472
1557
1572
1504
1546
1603
1498
1502
1594
1549
1566
1562
1485
1563
1600
1606
1574
1581
1513
1489
1587
1578
1590
1589
1616
1582
1558
1589
1603
1570
1636
1629
1602
1547
1553
1621
1571
1659
1585
1696
1628
1590
1706
1692
1642
1755
1783
1787
1883
1871
2014
2085
2284
2389
2670
3012
3168
3364
3564
4129
4801
5226
5407
4478
3574
3225
3096
3262
3435
3021
2603
2138
1885
1816
1675
1832
1645
1668
1672
1681
1706
1671
1617
1639
1714
1705
1654
1638
1665
1623
1601
1570
1571
1586
1620
1645
1621
1578
1572
1573
1589
1558
1575
1541
1546
1578
1561
1574
1541
1497
1525
1547
1588
1569
1475
1554
1541
1504
1560
1512
1616
1538
1547
1510
1587
1511
1506
1526
1523
1564
1552
1574
1551
1563
1514
1500
1519
1547
1558
1503
1515
1493
1599
1561
1528
1583
1515
1493
1554
1587
1481
1500
1510
1509
1597
1511
1494
1558
1551
1575
1560
1530
1595
1503
1562
1598
1559
1528
1577
1607
1569
1529
1550
1569
1596
1531
1593
1539
1510
1526
1475
1561
1577
1496
1514
1553
1610
1602
1589
1488
1535
1598
1593
1617
1594
1622
1576
1586
1602
1640
1587
1549
1625
1640
1665
1691
1700
1796
1805
1809
1807
1954
2131
2220
2355
2321
2631
2428
2327
2199
2184
2057
2044
2005
1993
1911
1734
1738
1625
1632
1577
1610
1569
1650
1644
1621
1638
1625
1668
1647
1604
1624
1691
1632
1579
1649
1659
1610
1632
1654
1641
1756
1653
1720
1720
1716
1668
1735
1780
1740
1719
1814
1821
1853
1853
1826
1819
1910
1883
1873
1925
1911
1897
1875
1927
2053
1930
1999
1966
1944
2000
2221
2190
2223
2280
2367
2339
2354
2424
2457
2523
2485
2359
2477
2333
2276
2172
2250
2225
2167
2086
2079
2085
1978
2014
2019
1992
2070
2066
2077
2083
2038
1989
1999
1989
2059
2085
2129
2162
2090
2124
2209
2177
2262
2230
2299
2330
2414
2395
2480
2481
2457
2518
2353
2358
2352
2369
2333
2284
2275
2197
2226
2219
2126
2199
2171
2076
1988
2019
1942
1934
1953
1993
1892
1952
2006
1932
1829
1877
1913
1943
1950
1915
1943
1985
1927
1891
1889
1910
1858
1982
1944
1882
1891
1833
1838
1889
1952
1961
1928
1922
1921
1960
1843
1930
1966
1946
1915
1968
1947
1885
1830
1926
1954
1990
1900
1924
1943
1982
1880
1885
1912
1933
1832
1860
1775
1809
1808
1737
1896
1738
1726
1788
1732
1676
1694
1780
1761
1648
1747
1748
1669
1672
1730
1663
1696
1667
1680
1745
1623
1671
1700
1709
1660
1611
1680
1640
1624
1608
1622
1628
1689
1649
1655
1615
1700
1566
1645
1622
1598
1619
1603
1603
1630
1583
1588
1601
1617
1601
1635
1579
1619
1530
1546
1532
1613
1542
1545
1542
1566
1540
1554
1594
1536
1647
1572
1572
1518
1575
1527
1571
1494
1582
1529
1541
1506
1543
1528
1609
1515
1477
1490
1532
1573
1485
1556
1482
1545
1551
1508
1523
1524
1531
1481
1508
1486
1465
1484
1434
1499
1555
1484
1544
1441
1479
1563
1502
1432
1568
1406
1485
1501
1461
1567
1435
1527
1539
1548
1456
1496
1459
1478
1445
1457
1485
1449
1503
1463
1479
1545
1527
1505
1515
1511
1506
1488
1596
1539
1556
1489
1589
1581
1509
1523
1581
1619
1587
1575
1585
1603
1573
1575
1554
1538
1589
1601
1594
1584
1601
1558
1471
1549
1517
1476
1526
1529
1524
1560
1496
1460
1592
1446
1529
1479
1438
1556
1537
1583
1495
1466
1530
1530
1543
1509
1586
1573
1522
1603
1564
1575
1612
1637
1596
1649
1607
1600
1601
1567
1618
1603
1598
1611
1609
1533
1538
1474
1502
1465
1485
1516
1424
1491
1428
1395
1415
1433
1375
1398
1440
1402
1459
1459
1351
1379
1343
1415
1293
1368
1403
1398
1425
1361
1367
1375
1409
1382
1295
1298
1330
1311
1382
1321
1329
1342
1302
1348
1336
1295
1323
1337
1310
1293
1249
1307
1318
1271
1355
1349
1291
1359
1300
1211
1237
1278
1317
1353
1329
1252
1261
1267
1232
1287
1258
1200
1232
1232
1262
1251
1256
1290
1206
1218
1258
1274
1194
1237
1305
1276
1289
1232
1285
1251
1199
1230
1236
1235
1293
1273
1246
1250
1249
1254
1221
1202
1272
1195
1213
1161
1254
1243
1163
1204
1200
1189
1185
1281
1239
1173
1203
1232
1237
1205
1248
1167
1168
1203
1223
1155
1264
1195
1104
1216
1195
1203
1185
1172
1162
1216
1139
1178
1244
1230
1234
1261
1150
1194
1249
1161
1171
1154
1223
1171
1227
1169
1210
1149
1241
1241
1212
1174
1171
1174
1218
1181
1108
1113
1199
1178
1138
1143
1186
1156
1188
1141
1184
1176
1204
1125
1188
1164
1157
1158
1239
1228
1092
1219
1134
1114
1178
1175
1179
1064
1177
1132
1173
1081
1134
1141
1165
1164
1181
1106
1098
1166
1113
1162
1140
1052
1110
1130
1206
1158
1090
1084
1126
1084
1211
1182
1133
1131
1066
1094
1140
1188
1124
1147
1084
1062
1162
1136
1097
1131
1151
1059
1137
1126
1083
1110
1153
1124
1157
1162
1062
1152
1113
1145
1157
1164
1158
1106
1150
1137
1097
1138
1121
1117
1137
1126
1123
1053
1083
1135
1098
1112
1181
1132
1114
1118
1087
1131
1091
1132
1139
1093
1157
1111
1130
1126
1099
1167
1119
1114
1082
1116
1119
1136
1169
1195
1158
1126
1124
1151
1179
1109
1073
1196
1163
1190
1207
1113
1219
1180
1177
1157
1194
1150
1135
1178
1135
1183
1243
1248
1167
1140
1151
1116
1161
1184
1152
1229
1195
1193
1102
1117
1153
1158
1135
1184
1097
1143
1170
1129
1105
1138
1161
1078
1118
1130
1129
1043
1106
1101
1104
1107
1072
1066
1110
1102
1083
1147
1037
1090
1087
1059
1112
1119
1082
1083
1122
1117
1069
1077
1103
1092
1081
1031
1088
1095
1115
1120
1132
1075
1170
1142
1096
1083
1103
1121
1075
1092
1145
1061
1045
1142
1069
1048
1120
1063
1091
1099
1064
1068
1072
1072
1117
1038
1067
1068
1087
1076
1081
1056
1096
1081
1102
1053
1094
1056
1149
1109
1164
1261
1258
1307
1353
1348
1227
1211
1195
1097
1171
1132
1176
1164
1147
1140
1166
1087
1091
1058
1102
1077
1003
1069
1032
1075
1049
1060
1085
1128
1091
1110
1074
1072
1112
1152
1125
1106
1069
1115
1128
1090
1073
1068
1054
1086
1118
1113
1081
1084
1067
1091
1035
1067
1033
1028
1047
1038
1028
1017
994
1065
1014
1016
1010
1058
1038
1040
1037
1037
1006
1065
1010
1016
993
971
992
949
1006
1005
989
945
991
1029
1018
1001
1002
1001
1050
970
988
1016
998
1038
1001
1009
990
946
942
1006
955
973
958
1020
1007
992
996
998
964
1011
1000
1027
1018
995
982
1019
972
941
939
929
1018
924
943
991
985
978
992
919
995
939
1016
915
947
1031
940
952
1011
992
1013
996
981
983
999
923
978
929
899
992
1015
1033
937
909
987
990
982
951
913
972
929
967
948
958
991
924
998
930
920
939
961
917
925
942
927
935
926
972
951
943
992
951
927
969
944
910
912
959
946
1003
975
941
986
872
926
947
912
920
963
974
933
931
999
955
957
1002
968
960
947
961
895
920
909
966
920
961
940
935
886
934
918
927
953
897
964
936
929
950
937
975
872
981
940
908
891
939
928
926
926
971
931
900
960
948
892
951
931
954
948
932
937
980
881
947
910
870
903
953
914
975
915
928
960
920
969
935
922
933
911
945
929
919
917
882
967
940
956
906
878
960
939
939
946
907
937
962
990
988
1004
1027
1077
1091
1116
1051
1055
1111
1125
1106
1041
1017
1065
1060
1159
1079
1072
1063
1062
1053
1088
1031
957
982
1064
1020
1015
1018
1007
991
986
1008
1039
1004
992
1005
1031
986
1037
1000
963
955
971
1043
933
960
915
938
913
911
936
909
942
940
866
903
857
900
872
924
854
914
954
849
810
858
888
848
835
873
861
870
878
871
850
914
901
890
911
870
906
901
912
960
994
926
905
906
883
903
881
876
879
878
854
891
870
808
850
827
801
796
804
816
808
853
809
814
810
854
780
817
828
819
790
795
827
786
788
767
769
802
788
822
808
805
825
818
857
792
810
768
788
797
799
829
782
779
747
833
786
822
783
821
757
810
767
823
750
796
801
780
806
769
780
775
721
786
744
767
780
760
793
824
798
774
786
743
808
777
854
801
833
787
810
775
761
742
777
723
767
759
734
747
763
772
783
757
782
783
781
769
713
821
767
770
787
696
758
798
711
737
763
801
747
793
757
725
750
774
699
733
745
771
761
730
759
701
742
708
716
706
774
720
759
780
723
752
720
746
787
762
773
753
783
810
719
744
783
762
777
752
803
736
787
790
763
791
768
792
741
741
825
793
788
774
753
751
757
845
792
722
821
739
819
752
792
789
811
819
845
814
779
771
756
776
770
817
795
822
795
800
792
795
842
820
828
800
816
921
856
874
919
901
914
934
868
877
885
817
806
848
817
938
846
802
842
773
759
740
767
772
765
751
753
717
746
804
757
737
761
727
764
730
731
731
728
797
748
746
711
735
750
752
749
720
757
740
747
757
766
728
759
711
743
751
754
742
722
771
749
737
755
769
741
741
740
762
758
708
703
752
753
785
762
781
791
721
743
782
729
794
786
749
762
796
771
826
783
777
802
783
816
815
805
822
748
784
760
755
742
786
754
779
746
724
762
786
767
784
764
741
761
795
735
728
705
753
770
778
738
748
760
722
764
739
766
749
758
734
726
785
772
743
691
783
727
734
717
723
735
732
789
725
759
743
741
759
721
788
776
767
760
720
786
722
744
727
706
702
746
701
736
791
726
737
756
773
704
710
738
778
810
769
725
704
745
742
761
726
746
736
696
750
695
757
773
715
756
761
733
744
726
727
750
770
780
720
763
745
756
731
777
823
752
752
710
755
814
782
712
723
778
729
756
695
725
782
767
758
739
697
739
753
750
755
777
768
775
753
809
734
766
785
837
850
825
771
802
803
779
819
777
844
811
818
819
844
862
791
886
858
831
829
806
885
826
893
883
820
863
894
936
802
838
821
797
844
806
825
794
772
768
849
813
751
812
830
831
761
768
791
736
781
768
777
801
784
808
744
730
753
825
735
769
789
785
793
717
731
718
729
725
719
722
695
733
747
732
772
781
750
749
757
759
736
734
744
769
705
700
726
746
728
749
770
801
793
795
855
846
833
828
751
746
783
757
780
750
743
757
810
835
728
756
767
668
674
709
733
650
728
683
687
711
706
680
681
733
723
705
666
687
700
725
712
693
728
696
659
680
702
695
692
700
699
694
709
724
744
727
661
723
718
701
668
639
715
695
648
692
679
719
712
709
616
716
663
669
681
712
685
652
649
712
674
698
666
659
669
649
693
668
688
693
672
649
697
678
654
639
666
691
699
701
674
671
668
674
661
723
725
654
766
736
762
787
858
879
1010
1099
1230
1405
1555
1516
1355
1091
960
883
856
826
847
958
1006
1049
1081
1129
995
914
832
760
696
721
673
653
649
729
696
705
667
626
629
666
681
666
679
647
665
646
643
644
659
714
659
725
677
659
697
714
662
680
662
685
675
681
712
675
664
676
667
707
677
688
688
641
596
699
656
652
657
660
664
640
624
646
697
612
617
666
600
631
637
627
579
638
620
646
626
696
607
651
622
632
595
615
657
628
636
647
668
619
584
622
588
660
635
611
598
581
635
617
637
593
628
602
594
602
684
652
595
625
597
660
612
645
611
637
627
626
582
650
630
596
643
641
623
654
643
626
653
622
669
650
635
689
613
627
651
650
602
657
623
664
649
700
649
653
701
694
678
658
685
691
674
723
675
661
614
603
650
649
668
614
630
640
640
614
651
654
644
647
623
656
590
629
655
622
643
641
604
597
612
606
628
619
644
647
645
615
620
602
670
666
616
601
653
642
632
590
687
657
669
638
663
594
656
644
654
672
670
645
643
666
651
693
650
705
700
664
715
702
638
713
682
678
671
685
666
671
675
727
761
758
753
734
789
723
765
795
744
747
853
879
783
857
885
919
952
872
959
894
866
885
872
846
807
851
847
888
832
864
846
840
850
834
786
771
790
791
807
717
740
745
720
748
694
776
763
712
745
752
658
760
677
733
713
734
698
698
720
697
653
714
657
657
622
686
683
734
796
806
836
930
1067
1084
1285
1197
1128
1001
850
803
763
739
746
736
806
837
865
971
921
841
761
686
664
681
627
662
562
604
565
583
606
578
588
595
554
613
643
620
586
575
574
586
574
572
595
555
581
532
590
545
562
594
529
589
613
574
569
606
542
599
595
559
573
574
540
558
543
535
575
598
588
}
	r_exp 2.610408662 r_exp_dash 7.004054776 r_wp 3.541834962 r_wp_dash 9.503188692 r_p 2.661854133 r_p_dash 7.523702307 weighted_Durbin_Watson 1.085887386 gof 1.356812446
	range 1
	weight_percent_amorphous ~ 0
	original_weight_percent_amorphous ~ 0
	bkg @ 1027.763408 -971.1546778 259.779997 -108.7510182 45.01657623 -0.3288127497 -36.14145177
	LP_Factor( 0)
	One_on_X(@, 9912.844026)
	Specimen_Displacement(@, -0.2470068742)
	Surface_Roughness_Pitschke_et_al(~@, 0.04054522896,, 1_LIMIT_MAX_1)
	Zero_Error(~@, 0)
	Surface_Roughness_Suortti(~, 0,~@, 0)
	Rp 280
	Rs 280
	lpsd_th2_angular_range_degrees  2.947
		lpsd_equitorial_divergence_degrees  0.9
	_point_detector 0
	Slit_Width( 0.075)
	Divergence( 0.9)
	Variable_Divergence_Shape(~ 12)
	axial_conv 
		filament_length  12 min =5; max =20;
		sample_length  15 min =5; max =20;
		receiving_slit_length  16_LIMIT_MIN_5 min =5; max =20;
		primary_soller_angle  7.5
		secondary_soller_angle  2.5
		axial_n_beta  30
	capillary_diameter_mm ~ 1
		capillary_u_cm_inv ~@ 60
		capillary_divergent_beam
	Tube_Tails(~, 0.04,~, -1,~, 1,~, 0.005)
	Finger_et_al(~ 2,  3)
	Simple_Axial_Model(~ 12)
	Absorption(@, 36.76496792_LIMIT_MIN_20 min =20; max =60;)
	Specimen_Tilt(~@, 0.0260796181)
	lam
		ymin_on_ymax  0.0001
		la  0.0159 lo  1.534753 lh  3.6854
		la  0.5691 lo  1.540596 lh  0.437
		la  0.0762 lo  1.541058 lh  0.6
		la  0.2517 lo  1.54441 lh  0.52
		la  0.0871 lo  1.544721 lh  0.62
	xy_yobs
		xy_color 16711680
		line_width 1
		pt_size 0
	xy_ycalc
		xy_color 255
		line_width 1
		pt_size 0
	xy_ydiff
		xy_color 8421504
		line_width 1
		pt_size 0
	str 
		_lvol  49.35155881
		_lvolf ~ 77.5212473
		CS_L(@, 87.10252505_LIMIT_MIN_40 min =40; max =100;)
		
		xy_pks
		xy_color 16711680
		line_width 1
		pt_size 0
		r_bragg  2.072524312
		phase_MAC 73.94607486
		phase_name "Calcite"
		MVW( 600.5214, 367.6995324, 2.68172569)
		space_group 167
		scale @ 2.933493396e-005
		Phase_LAC_1_on_cm( 200.5395014)
		Phase_Density_g_on_cm3( 2.711969523)
		Trigonal(@ 4.98_LIMIT_MIN_4.98 min =4.98; max =5.0;,@ 17.12_LIMIT_MIN_17.08 min =17.08; max =17.12;)
		site Ca num_posns 6 x  0 y  0 z  0 occ Ca+2  1 beq  1
		site C num_posns 6 x  0 y  0 z  0.25 occ C  1 beq  1
		site O num_posns 18 x  0.25729 y  0 z  0.25 occ O  1 beq  1
	str 
		_lvol  283.2957987
		_lvolf ~ 445
		CS_L(@, 500_LIMIT_MIN_100 min =100; max =500;)
		
		xy_pks
		xy_color 0
		pt_size 0
		line_width 1
		r_bragg  2.000703827
		phase_MAC 35.81264014
		phase_name "Quartz"
		MVW( 180.2529, 113.4117632, 8.557732476)
		space_group P3221
		scale @ 0.001011138557
		Phase_LAC_1_on_cm( 94.51699181)
		Phase_Density_g_on_cm3( 2.639207594)
		Trigonal(@ 4.92_LIMIT_MAX_4.92 min =4.91; max =4.92;,@ 5.41_LIMIT_MAX_5.41 min =5.4; max =5.41;)
		site Si num_posns 3 x  0.47 y  0 z =2/3; :  0.6666666667 occ Si+4  1 beq  0.489532378
		site O num_posns 6 x  0.4146 y  0.2678 z  0.78543 occ O-2  1 beq  0.860629504
		PO_Two_Directions(~@, 0.7403294148 min =0.5; max =1;,, 0 1 1,~@, 1,, ,~@, 0.5)
	str 
		_lvol  22.6636639
		_lvolf ~ 35.6
		CS_L(@, 40_LIMIT_MIN_40 min =40; max =400;)
		
		xy_pks
		xy_color 32768
		pt_size 0
		line_width 1
		r_bragg  0.7120579237
		phase_MAC 68.71105611
		phase_name "Katoite"
		MVW( 3085.22502, 1922.046773, 7.20490322)
		space_group Ia-3d
		scale @ 2.93474035e-006
		Phase_LAC_1_on_cm( 183.146621)
		Phase_Density_g_on_cm3( 2.665460718)
		Cubic(@ 12.43334498)
		site Ca num_posns 24 x  0.125 y  0 z  0.25 occ Ca+2  1 beq  1.12908274
		site Al num_posns 16 x  0 y  0 z  0.5 occ Al+3  1 beq  1.3896403
		site Si num_posns 24 x  0.375 y  0 z  0.25 occ Si+4  0.231 beq  1.10539569
		site O num_posns 96 x  0.0307 y  0.0513 z  0.6422 occ O-2  1 beq  1.86338131
		PO_Two_Directions(~@, 1,, ,~@, 1,, ,~@, 0.5)
	str 
		_lvol  79.32282364
		_lvolf ~ 124.6
		CS_L( 140 min =40; max =200;)
		_e0  0.0002180485784
		Strain_L( 0.1)
		
		xy_pks
		xy_color 16711935
		pt_size 0
		line_width 1
		r_bragg  0.89175582
		phase_MAC 67.22290594
		phase_name "Tobermorite"
		MVW( 668.852, 474.6790198, 9.82722054)
		space_group Imm2
		scale @ 7.476407492e-005
		Phase_LAC_1_on_cm( 157.2883909)
		Phase_Density_g_on_cm3( 2.339803504)
		a @ 5.628962161_LIMIT_MIN_5.61 min =5.61; max =5.63;
		b @ 3.6830657_LIMIT_MIN_3.68 min =3.68; max =3.69;
		c @ 22.8961384_LIMIT_MIN_22.6 min =22.6; max =22.9;
		site Ca1 num_posns 2 x  0 y  0 z  0 occ Ca+2  1 beq  1.34
		site Ca2 num_posns 2 x  0 y  0 z  0.4135 occ Ca+2  1 beq  1.34
		site Ca3 num_posns 4 x  0.244 y  0.5 z  0.198 occ Ca+2  0.125 beq  4.74
		site O1 num_posns 8 x  0.265 y  0.49 z  0.019 occ O-2  0.5 beq  2.76
		site O10 num_posns 4 x  0.35 y  0 z  0.213 occ O-2  0.25 beq  2.76
		site O11 num_posns 2 x  0 y  0 z  0.112 occ O-2  0.5 beq  1.18
		site O12 num_posns 2 x  0 y  0 z  0.303 occ O-2  0.5 beq  1.18
		site O2 num_posns 8 x  0.265 y  0.48 z  0.411 occ O-2  0.5 beq  1.34
		site O3 num_posns 4 x  0.32 y  0 z  0.211 occ O-2  0.25 beq  1.34
		site O4 num_posns 4 x  0.07 y  0 z  0.113 occ O-2  0.25 beq  6.32
		site O5 num_posns 2 x  0.5 y  0 z  0.077 occ O-2  0.5 beq  6.32
		site O6 num_posns 2 x  0.5 y  0 z  0.348 occ O-2  0.5 beq  1.89
		site O7 num_posns 4 x  0.5 y  0.33 z  0.311 occ O-2  0.5 beq  1.89
		site O8 num_posns 4 x  0.5 y  0.34 z  0.119 occ O-2  0.5 beq  4.18
		site O9 num_posns 4 x  0.076 y  0 z  0.307 occ O-2  0.25 beq  4.18
		site Si1 num_posns 4 x  0.322 y  0 z  0.141 occ Si+4  0.25 beq  6.32
		site Si2 num_posns 4 x  0.344 y  0 z  0.282 occ Si+4  0.25 beq  6.32
		site Si3 num_posns 4 x  0.5 y  0.414 z  0.373 occ Si+4  0.5 beq  3.16
		site Si4 num_posns 4 x  0.5 y  0.425 z  0.057 occ Si+4  0.5 beq  3.16
		PO_Two_Directions(@, 0.8079304528_LIMIT_MIN_0.7 min =0.7; max =1;,, 1 1 0,~@, 1,, ,~@, 0.5)
	str ~
		_lvol  528.4270774
		_lvolf ~ 0
		CS_L(@, 593.7382892_LIMIT_MIN_40 min =40; max =600;)
		
		xy_pks
		xy_color 8388736
		pt_size 0
		line_width 1
		r_bragg  2.993947219
		phase_MAC 96.69177618
		phase_name "Portlandite"
		MVW( 74.09268, 55.02112684, 0)
		space_group P-3m1
		scale @ 0.004440336992_LIMIT_MIN_1e-015
		Phase_LAC_1_on_cm( 216.2144699)
		Phase_Density_g_on_cm3( 2.236120573)
		Trigonal(@ 3.595418259_LIMIT_MIN_3.59 min =3.59; max =3.60;,@ 4.914733911_LIMIT_MIN_4.91 min =4.91; max =4.925;)
		site O1 num_posns 2 x =1/3; :  0.3333333333 y =2/3; :  0.6666666667 z  0.7663 occ O-2  1 beq  0.71
		site H1 num_posns 2 x =1/3; :  0.3333333333 y =2/3; :  0.6666666667 z  0.5744 occ H  1 beq  3.1
		site Ca1 num_posns 1 x  0 y  0 z  0 occ Ca+2  1 beq  0.6
		PO_Two_Directions(~@, 1,, ,~@, 1,, ,~@, 0.5)
	str ~
		_lvol  17.81464984
		_lvolf ~ 0
		CS_L(@, 20.01646049_LIMIT_MIN_20 min =20; max =40;)
		
		xy_pks
		xy_color 65280
		pt_size 0
		line_width 1
		r_bragg  1.793513508
		phase_MAC 96.69177618
		phase_name "Portlandite (low cry size)"
		MVW( 74.09268, 55.00338788, 0)
		space_group P-3m1
		scale @ 0.03263784849_LIMIT_MIN_1e-015
		Phase_LAC_1_on_cm( 216.2842006)
		Phase_Density_g_on_cm3( 2.236841737)
		Trigonal(@ 3.591539979_LIMIT_MIN_3.59 min =3.59; max =3.60;,@ 4.923765923_LIMIT_MIN_4.91 min =4.91; max =4.925;)
		site O1 num_posns 2 x =1/3; :  0.3333333333 y =2/3; :  0.6666666667 z  0.7663 occ O-2  1 beq  0.71
		site H1 num_posns 2 x =1/3; :  0.3333333333 y =2/3; :  0.6666666667 z  0.5744 occ H  1 beq  3.1
		site Ca1 num_posns 1 x  0 y  0 z  0 occ Ca+2  1 beq  0.6
		PO_Two_Directions(~@, 1,, ,~@, 1,, ,~@, 0.5)
	str ~
		_lvol  0
		CS_L(@, 200_LIMIT_MIN_100 min =100;)
		r_bragg  0
		phase_MAC 0
		phase_name "Larnite"
		MVW( 0, 346.27, 0)
		space_group P121/n1
		scale @ 0
		Phase_LAC_1_on_cm( 0)
		Phase_Density_g_on_cm3( 0)
		be  94.172
		a  5.5041
		b  6.7622
		c  9.3281
		site Ca1 num_posns 0 x  0.23 y  0.342 z  0.431 occ Ca+2  1 beq  1
		site Ca2 num_posns 0 x  0.227 y  0 z  -0.294 occ Ca+2  1 beq  1
		site Si num_posns 0 x  0.27 y  -0.22 z  0.414 occ Si+4  1 beq  1
		site O1 num_posns 0 x  0.218 y  0.009 z  0.441 occ O-2  1 beq  1
		site O2 num_posns 0 x  0.029 y  -0.324 z  0.369 occ O-2  1 beq  1
		site O3 num_posns 0 x  0.46 y  -0.26 z  0.315 occ O-2  1 beq  1
		site O4 num_posns 0 x  0.324 y  -0.314 z  -0.421 occ O-2  1 beq  1
	str ~
		_lvol  110.8935656
		CS_L(@, 124.5995119_LIMIT_MIN_40 min =40; max =400;)
		r_bragg  1.60500127
		phase_MAC 51.1898915
		phase_name "Ettringite"
		MVW( 2413.190952, 2359.432582, 0)
		space_group P31c
		scale @ 1.057674672e-005
		Phase_LAC_1_on_cm( 86.93961624)
		Phase_Density_g_on_cm3( 1.698374692)
		Trigonal(@ 11.24696799_LIMIT_MIN_11.2 min =11.2; max =11.3;,@ 21.53803222_LIMIT_MIN_21.5 min =21.5; max =21.6;)
		site Al1 num_posns 2 x  0 y  0 z  0 occ Al+3  1 beq  1.2001439
		site Al2 num_posns 2 x  0 y  0 z  0.25 occ Al+3  1 beq  1.2001439
		site Ca1 num_posns 6 x  0.009 y  0.816 z  0.875 occ Ca+2  1 beq  1.69994066
		site Ca2 num_posns 6 x  0.994 y  0.189 z  0.125 occ Ca+2  1 beq  1.80021584
		site O-H1 num_posns 6 x  0.994 y  0.134 z  0.948 occ O-2  1 beq  2.19973743
		site O-H2 num_posns 6 x  0.996 y  0.865 z  0.057 occ O-2  1 beq  1.0003831
		site O-H3 num_posns 6 x  0.004 y  0.146 z  0.805 occ O-2  1 beq  1.59966548
		site O-H4 num_posns 6 x  0.004 y  0.876 z  0.198 occ O-2  1 beq  1.0003831
		site Wat5 num_posns 6 x  0 y  0.348 z  0.047 occ O-2  1 beq  3.89967809
		site Wat6 num_posns 6 x  0.01 y  0.663 z  0.958 occ O-2  1 beq  1.80021584
		site Wat7 num_posns 6 x  0.997 y  0.345 z  0.199 occ O-2  1 beq  3.59964212
		site Wat8 num_posns 6 x  0.996 y  0.655 z  0.788 occ O-2  1 beq  3.09984535
		site Wat9 num_posns 6 x  0.263 y  0.405 z  0.618 occ O-2  1 beq  2.90008456
		site Wat10 num_posns 6 x  0.744 y  0.593 z  0.374 occ O-2  1 beq  4.79978601
		site Wat11 num_posns 6 x  0.259 y  0.406 z  0.126 occ O-2  1 beq  4.79978601
		site Wat12 num_posns 6 x  0.768 y  0.598 z  0.87 occ O-2  1 beq  1.69994066
		site O13 num_posns 2 x =1/3; :  0.3333333333 y =2/3; :  0.6666666667 z  0.42 occ O-2  1 beq  1.89970146
		site O14 num_posns 2 x =1/3; :  0.3333333333 y =2/3; :  0.6666666667 z  0.814 occ O-2  1 beq  7.80014575
		site O15 num_posns 2 x =1/3; :  0.3333333333 y =2/3; :  0.6666666667 z  0.07 occ O-2  1 beq  4.19971406
		site O16 num_posns 6 x  0.195 y  0.642 z  0.518 occ O-2  1 beq  4.7003004
		site O17 num_posns 6 x  0.195 y  0.62 z  0.723 occ O-2  1 beq  4.29998925
		site O18 num_posns 6 x  0.192 y  0.585 z  0.982 occ O-2  1 beq  2.10025182
		site Wat19 num_posns 6 x  0.197 y  0.637 z  0.243 occ O-2  0.56 beq  5.39985796
		site S1 num_posns 2 x =1/3; :  0.3333333333 y =2/3; :  0.6666666667 z  0.491 occ S  1 beq  2.19973743
		site S2 num_posns 2 x =1/3; :  0.3333333333 y =2/3; :  0.6666666667 z  0.75 occ S  1 beq  1.59966548
		site S3 num_posns 2 x =1/3; :  0.3333333333 y =2/3; :  0.6666666667 z  0.009 occ S  1 beq  1.39990469
	str ~
		_lvol  309.0798466
		CS_L(@, 347.2807265_LIMIT_MIN_40 min =40; max =400;)
		r_bragg  5.115338928
		phase_MAC 60.42317165
		phase_name "Kuzelite"
		MVW( 915.633234, 823.8204114, 0)
		space_group R-3:H
		scale @ 2.468730309e-005
		Phase_LAC_1_on_cm( 111.5172141)
		Phase_Density_g_on_cm3( 1.84560345)
		Trigonal( 5.7586, 28.68587427)
		site Ca num_posns 6 x =2/3; :  0.6666666667 y =1/3; :  0.3333333333 z  0.02134 occ Ca+2  1.18 beq  1
		site Al num_posns 3 x  0 y  0 z  0 occ Al+3  1 beq  1.01
		site O-h num_posns 18 x  0.2511 y  -0.0547 z  0.03731 occ O-2  1 beq  1.37
		site H num_posns 18 x  0.211 y  -0.115 z  0.0667 occ H  1 beq  3.2
		site S num_posns 6 x  0 y  0 z  0.4955 occ S =1/4; :  0.25 beq  2.23
		site O1 num_posns 6 x  0 y  0 z  0.5486 occ O-2 =1/4; :  0.25 beq  4.63
		site O2 num_posns 18 x  0.2688 y  0.1821 z  0.4771 occ O-2 =1/4; :  0.25 beq  4.43
		site Wat2 num_posns 18 x  0.2688 y  0.1821 z  0.4771 occ O-2 =1/6; :  0.1666666667 beq  4.43
		site Wat1 num_posns 6 x =2/3; :  0.6666666667 y =1/3; :  0.3333333333 z  0.11452 occ O-2  1 beq  3.5
	str ~
		_lvol  128.5447374
		CS_L(@, 144.4322892 min =40; max =400;)
		r_bragg  3.945769187
		phase_MAC 87.28560832
		phase_name "Ellestadite-OH"
		MVW( 997.2159, 537.7883865, 0)
		space_group P63/m
		scale @ 0.0002340436882
		Phase_LAC_1_on_cm( 268.7632053)
		Phase_Density_g_on_cm3( 3.07912393)
		Hexagonal(@ 9.462751281 min =9.45; max =9.47;,@ 6.934991565 min =6.93; max =6.95;)
		site Ca1 num_posns 4 x =1/3; :  0.3333333333 y =2/3; :  0.6666666667 z  0.0016 occ Ca+2  1 beq  2.44766189
		site Ca2 num_posns 6 x  0.2399 y  0.992 z =1/4; :  0.25 occ Ca+2  1 beq  1.73705037
		site Si num_posns 6 x  0.3961 y  0.3684 z =1/4; :  0.25 occ Si+4  0.5 beq  0.947482023
		site S num_posns 6 x  0.3961 y  0.3684 z =1/4; :  0.25 occ S  0.5 beq  0.947482023
		site O1 num_posns 6 x  0.3234 y  0.4846 z =1/4; :  0.25 occ O-2  1 beq  1.10539569
		site O2 num_posns 6 x  0.5865 y  0.4683 z =1/4; :  0.25 occ O-2  1 beq  1.42122303
		site O3 num_posns 12 x  0.3385 y  0.2568 z  0.0709 occ O-2  1 beq  1.73705037
		site O4 num_posns 2 x =0; :  0 y =0; :  0 z =1/4; :  0.25 occ O-2  1 beq  2.05287772
	str ~
		_lvol  141.8353658
		CS_L(@, 159.3655796 min =40; max =400;)
		r_bragg  3.055331927
		phase_MAC 73.5878907
		phase_name "Bassanite"
		MVW( 1729.6836, 1056.073676, 0)
		space_group I121
		scale @ 2.592456042e-005
		Phase_LAC_1_on_cm( 200.1373747)
		Phase_Density_g_on_cm3( 2.719705278)
		be  90.27
		a  12.0317
		b  6.9272
		c  12.6711
		site Ca1 num_posns 2 x  0 y  0.003 z  0.5 occ Ca+2  1 beq  0.499796767
		site Ca2 num_posns 4 x  0.72 y  0.164 z  0.158 occ Ca+2  1 beq  0.499796767
		site Ca3 num_posns 4 x  0.263 y  0.206 z  0.336 occ Ca+2  1 beq  0.400311155
		site Ca4 num_posns 2 x  0 y  0 z  0 occ Ca+2  1 beq  0.300035974
		site S2 num_posns 4 x  0.001 y  0.003 z  0.254 occ S  1 beq  0.799832741
		site S3 num_posns 4 x  0.724 y  0.172 z  0.418 occ S  1 beq  0.799832741
		site S4 num_posns 4 x  0.275 y  0.183 z  0.086 occ S  1 beq  0.900107921
		site O11 num_posns 4 x  0.076 y  0.144 z  0.309 occ O-2  1 beq  1.0003831
		site O12 num_posns 4 x  0.066 y  -0.13 z  0.186 occ O-2  1 beq  0.900107921
		site O21 num_posns 4 x  -0.069 y  0.108 z  0.176 occ O-2  1 beq  1.0003831
		site O22 num_posns 4 x  -0.063 y  -0.111 z  0.331 occ O-2  1 beq  0.900107921
		site O31 num_posns 4 x  0.737 y  0.306 z  0.33 occ O-2  1 beq  0.900107921
		site O32 num_posns 4 x  0.635 y  0.227 z  0.495 occ O-2  1 beq  1.0003831
		site O33 num_posns 4 x  0.824 y  0.157 z  0.485 occ O-2  1 beq  1.0003831
		site O34 num_posns 4 x  0.7 y  -0.016 z  0.365 occ O-2  1 beq  1.0003831
		site O41 num_posns 4 x  0.236 y  0.349 z  0.147 occ O-2  1 beq  1.09986871
		site O42 num_posns 4 x  0.378 y  0.241 z  0.028 occ O-2  1 beq  0.600071948
		site O43 num_posns 4 x  0.196 y  0.099 z  0.009 occ O-2  1 beq  0.700347128
		site O44 num_posns 4 x  0.3 y  0.043 z  0.169 occ O-2  1 beq  0.799832741
		site O52 num_posns 4 x  0.044 y  0.481 z  0.65 occ O-2  1 beq  2.4997734
		site O51 num_posns 2 x  0 y  0.347 z  0 occ O-2  1 beq  2.19973743
		PO_Two_Directions(, 0.7,, 2 2 0,~@, 1,, ,~@, 0.5)
	str ~
		_lvol  206.1890181
		CS_L(@, 231.6730541 min =40; max =400;)
		r_bragg  6.411301552
		phase_MAC 77.2375415
		phase_name "Anhydrite"
		MVW( 544.5624, 305.0945666, 0)
		space_group Amma
		scale @ 0.0005028927187
		Phase_LAC_1_on_cm( 228.9238355)
		Phase_Density_g_on_cm3( 2.963893349)
		a  6.991
		b  6.996
		c  6.238
		site Ca1 num_posns 4 x  0.75 y  0 z  0.346 occ Ca+2  1 beq  1
		site S1 num_posns 4 x  0.25 y  0 z  0.155 occ S  1 beq  1
		site O1 num_posns 8 x  0.25 y  0.171 z  0.015 occ O-2  1 beq  1
		site O2 num_posns 8 x  0.08 y  0 z  0.298 occ O-2  1 beq  1
	str 
		_lvol  11.33183195
		_lvolf ~ 17.8
		CS_L( 20)
		
		xy_pks
		xy_color 32768
		pt_size 0
		line_width 1
		r_bragg  1.110267582
		phase_MAC 72.24112805
		phase_name "C-S-H (Hamid) fibrills 4.5nm Ca_Si 1.3"
		MVW( 2809.264128, 73500, 69.3805064)
		space_group 1
		scale @ 8.116146564e-007
		Phase_LAC_1_on_cm( 4.584997966)
		Phase_Density_g_on_cm3( 0.06346797302)
		a !a_8103550 200
		b  3.675
		c !c_8103550 100
		al  90
		be  90
		ga  90
		site original_lattice_parameters num_posns 1 x !a0_8103550 5.586 y  0 z !c0_8103550 22.779 occ H  0 beq  1
		site main_layer_compression num_posns 1 x  0 y  0 z !z1_8103550 -0.022 occ H  0 beq  1
		site Si_bridging_tetrahedra num_posns 1 x  0 y  0 z  0 occ H !n_bt 0.05 beq  1
		site O10_interlayer num_posns 1 x !x2_8103550 0 y !y2_8103550 0 z !z2_8103550 0.01 occ H  0 beq  1
		site Ca3_interlayer num_posns 1 x !x3_8103550 -0.06 y !y3_8103550 0 z !z3_8103550 0 occ H !n_ca3 0.215 beq  1
		site O12_1 num_posns 1 x =0	*a0_8103550/a_8103550; :  0 y  0 z =0.303	*c0_8103550/c_8103550; :  0.06902037 occ O-2  0.5 beq  3.16
		site O9_2 num_posns 1 x =0.924	*a0_8103550/a_8103550; :  0.02580732 y  0 z =0.307	*c0_8103550/c_8103550; :  0.06993153 occ O-2  0.25 beq  6.32
		site O9_1 num_posns 1 x =0.076	*a0_8103550/a_8103550; :  0.00212268 y  0 z =0.307	*c0_8103550/c_8103550; :  0.06993153 occ O-2  0.25 beq  6.32
		site O7_2 num_posns 1 x =0.5	*a0_8103550/a_8103550; :  0.013965 y  0.67 z =0.311	*c0_8103550/c_8103550; :  0.07084269 occ O-2  0.5 beq  4.18
		site O7_1 num_posns 1 x =0.5	*a0_8103550/a_8103550; :  0.013965 y  0.33 z =0.311	*c0_8103550/c_8103550; :  0.07084269 occ O-2  0.5 beq  4.18
		site O6_1 num_posns 1 x =0.5	*a0_8103550/a_8103550; :  0.013965 y  0 z =0.348	*c0_8103550/c_8103550; :  0.07927092 occ O-2  0.5 beq  1.89
		site Si3_2 num_posns 1 x =0.5	*a0_8103550/a_8103550; :  0.013965 y  0.586 z =0.373	*c0_8103550/c_8103550; :  0.08496567 occ Si+4  0.5 beq  1.18
		site Si3_1 num_posns 1 x =0.5	*a0_8103550/a_8103550; :  0.013965 y  0.414 z =0.373	*c0_8103550/c_8103550; :  0.08496567 occ Si+4  0.5 beq  1.18
		site O2_2 num_posns 1 x =0.735	*a0_8103550/a_8103550; :  0.02052855 y  0.52 z =0.411	*c0_8103550/c_8103550; :  0.09362169 occ O-2  0.5 beq  1.34
		site O2_4 num_posns 1 x =0.265	*a0_8103550/a_8103550; :  0.00740145 y  0.52 z =0.411	*c0_8103550/c_8103550; :  0.09362169 occ O-2  0.5 beq  1.34
		site O2_3 num_posns 1 x =0.735	*a0_8103550/a_8103550; :  0.02052855 y  0.48 z =0.411	*c0_8103550/c_8103550; :  0.09362169 occ O-2  0.5 beq  1.34
		site O2_1 num_posns 1 x =0.265	*a0_8103550/a_8103550; :  0.00740145 y  0.48 z =0.411	*c0_8103550/c_8103550; :  0.09362169 occ O-2  0.5 beq  1.34
		site Ca2_1 num_posns 1 x =0	*a0_8103550/a_8103550; :  0 y  0 z =0.4135	*c0_8103550/c_8103550; :  0.094191165 occ Ca+2  1 beq  1.34
		site Ca1_5 num_posns 1 x =0.5	*a0_8103550/a_8103550; :  0.013965 y  0.5 z =0.5	*c0_8103550/c_8103550; :  0.113895 occ Ca+2  1 beq  1.34
		site O1_6 num_posns 1 x =0.235	*a0_8103550/a_8103550; :  0.00656355 y  0.01 z =(	0.519	+z1_8103550)*c0_8103550/c_8103550; :  0.11321163 occ O-2  0.5 beq  1.34
		site O1_8 num_posns 1 x =0.765	*a0_8103550/a_8103550; :  0.02136645 y  0.01 z =(	0.519	+z1_8103550)*c0_8103550/c_8103550; :  0.11321163 occ O-2  0.5 beq  1.34
		site O1_7 num_posns 1 x =0.235	*a0_8103550/a_8103550; :  0.00656355 y  0.99 z =(	0.519	+z1_8103550)*c0_8103550/c_8103550; :  0.11321163 occ O-2  0.5 beq  1.34
		site O1_5 num_posns 1 x =0.765	*a0_8103550/a_8103550; :  0.02136645 y  0.99 z =(	0.519	+z1_8103550)*c0_8103550/c_8103550; :  0.11321163 occ O-2  0.5 beq  1.34
		site Si4_6 num_posns 1 x =0	*a0_8103550/a_8103550; :  0 y  0.075 z =(	0.557	+z1_8103550)*c0_8103550/c_8103550; :  0.12186765 occ Si+4  0.5 beq  1.18
		site Si4_5 num_posns 1 x =0	*a0_8103550/a_8103550; :  0 y  0.925 z =(	0.557	+z1_8103550)*c0_8103550/c_8103550; :  0.12186765 occ Si+4  0.5 beq  1.18
		site O5_5 num_posns 1 x =0	*a0_8103550/a_8103550; :  0 y  0.5 z =(	0.577	+z1_8103550)*c0_8103550/c_8103550; :  0.12642345 occ O-2  0.5 beq  1.89
		site O11_5 num_posns 1 x =0.5	*a0_8103550/a_8103550; :  0.013965 y  0.5 z =(	0.612	+z1_8103550/2)*c0_8103550/c_8103550; :  0.13690179 occ O-2  0.5 beq  3.16
		site O4_6 num_posns 1 x =0.43	*a0_8103550/a_8103550; :  0.0120099 y  0.5 z =(	0.613	+z1_8103550/2)*c0_8103550/c_8103550; :  0.13712958 occ O-2  0.25 beq  6.32
		site O4_5 num_posns 1 x =0.57	*a0_8103550/a_8103550; :  0.0159201 y  0.5 z =(	0.613	+z1_8103550/2)*c0_8103550/c_8103550; :  0.13712958 occ O-2  0.25 beq  6.32
		site O8_6 num_posns 1 x =0	*a0_8103550/a_8103550; :  0 y  0.16 z =(	0.619	+z1_8103550)*c0_8103550/c_8103550; :  0.13599063 occ O-2  0.5 beq  4.18
		site O8_5 num_posns 1 x =0	*a0_8103550/a_8103550; :  0 y  0.84 z =(	0.619	+z1_8103550)*c0_8103550/c_8103550; :  0.13599063 occ O-2  0.5 beq  4.18
		site Si2_2 num_posns 1 x =0.656	*a0_8103550/a_8103550; :  0.01832208 y  0 z =0.282	*c0_8103550/c_8103550; :  0.06423678 occ Si+4 =n_bt; :  0.05 beq  2.76
		site Si2_1 num_posns 1 x =0.344	*a0_8103550/a_8103550; :  0.00960792 y  0 z =0.282	*c0_8103550/c_8103550; :  0.06423678 occ Si+4 =n_bt; :  0.05 beq  2.76
		site O3_2 num_posns 1 x =0.68	*a0_8103550/a_8103550; :  0.0189924 y  0 z =0.211	*c0_8103550/c_8103550; :  0.04806369 occ O-2 =n_bt+n_ca3; :  0.265 beq  6.32
		site O3_1 num_posns 1 x =0.32	*a0_8103550/a_8103550; :  0.0089376 y  0 z =0.211	*c0_8103550/c_8103550; :  0.04806369 occ O-2 =n_bt+n_ca3; :  0.265 beq  6.32
		site Si1_6 num_posns 1 x =0.156	*a0_8103550/a_8103550; :  0.00435708 y  0.5 z =(	0.641	+z1_8103550)*c0_8103550/c_8103550; :  0.14100201 occ Si+4 =n_bt; :  0.05 beq  2.76
		site Si1_5 num_posns 1 x =0.844	*a0_8103550/a_8103550; :  0.02357292 y  0.5 z =(	0.641	+z1_8103550)*c0_8103550/c_8103550; :  0.14100201 occ Si+4 =n_bt; :  0.05 beq  2.76
		site O3_6 num_posns 1 x =0.18	*a0_8103550/a_8103550; :  0.0050274 y  0.5 z =(	0.711	+z1_8103550)*c0_8103550/c_8103550; :  0.15694731 occ O-2 =n_bt+n_ca3; :  0.265 beq  6.32
		site O3_5 num_posns 1 x =0.82	*a0_8103550/a_8103550; :  0.0229026 y  0.5 z =(	0.711	+z1_8103550)*c0_8103550/c_8103550; :  0.15694731 occ O-2 =n_bt+n_ca3; :  0.265 beq  6.32
		site Ca3_6 num_posns 1 x =(	0.37	-x3_8103550)*a0_8103550/a_8103550; :  0.0120099 y =0	+y3_8103550; :  0 z =(	0.664	+z1_8103550/3+z3_8103550)*c0_8103550/c_8103550; :  0.1495821 occ Ca+2 =n_ca3; :  0.215 beq  4.74
		site O10_7 num_posns 1 x =(	0.72	+x2_8103550)*a0_8103550/a_8103550; :  0.0201096 y =0.16	+y2_8103550; :  0.16 z =(	0.722	+z1_8103550/3+z2_8103550)*c0_8103550/c_8103550; :  0.16507182 occ O-2 =0.5*(n_ca3); :  0.1075 beq  6.32
		site O10_5 num_posns 1 x =(	0.72	+x2_8103550)*a0_8103550/a_8103550; :  0.0201096 y =0.84	-y2_8103550; :  0.84 z =(	0.722	+z1_8103550/3+z2_8103550)*c0_8103550/c_8103550; :  0.16507182 occ O-2 =0.5*(n_ca3); :  0.1075 beq  6.32
		site Ca3_5 num_posns 1 x =(	0.63	+x3_8103550)*a0_8103550/a_8103550; :  0.0159201 y =0	-y3_8103550; :  -0 z =(	0.664	+z1_8103550/3+z3_8103550)*c0_8103550/c_8103550; :  0.1495821 occ Ca+2 =n_ca3; :  0.215 beq  4.74
		site O10_6 num_posns 1 x =(	0.28	-x2_8103550)*a0_8103550/a_8103550; :  0.0078204 y =0.16	+y2_8103550; :  0.16 z =(	0.722	+z1_8103550/3+z2_8103550)*c0_8103550/c_8103550; :  0.16507182 occ O-2 =0.5*(n_ca3); :  0.1075 beq  6.32
		site O10_8 num_posns 1 x =(	0.28	-x2_8103550)*a0_8103550/a_8103550; :  0.0078204 y =0.84	-y2_8103550; :  0.84 z =(	0.722	+z1_8103550/3+z2_8103550)*c0_8103550/c_8103550; :  0.16507182 occ O-2 =0.5*(n_ca3); :  0.1075 beq  6.32
		site Ca3_2 num_posns 1 x =(	0.87	-x3_8103550)*a0_8103550/a_8103550; :  0.0259749 y =0.5	+y3_8103550; :  0.5 z =(	0.251	-z3_8103550)*c0_8103550/c_8103550; :  0.05717529 occ Ca+2 =n_ca3; :  0.215 beq  4.74
		site O10_4 num_posns 1 x =(	0.22	-x2_8103550)*a0_8103550/a_8103550; :  0.0061446 y =0.34	-y2_8103550; :  0.34 z =(	0.193	-z2_8103550)*c0_8103550/c_8103550; :  0.04168557 occ O-2 =0.5*(n_ca3); :  0.1075 beq  6.32
		site O10_2 num_posns 1 x =(	0.22	-x2_8103550)*a0_8103550/a_8103550; :  0.0061446 y =0.66	+y2_8103550; :  0.66 z =(	0.193	-z2_8103550)*c0_8103550/c_8103550; :  0.04168557 occ O-2 =0.5*(n_ca3); :  0.1075 beq  6.32
		site Ca3_1 num_posns 1 x =(	0.13	+x3_8103550)*a0_8103550/a_8103550; :  0.0019551 y =0.5	-y3_8103550; :  0.5 z =(	0.251	-z3_8103550)*c0_8103550/c_8103550; :  0.05717529 occ Ca+2 =n_ca3; :  0.215 beq  4.74
		site O10_3 num_posns 1 x =(	0.78	+x2_8103550)*a0_8103550/a_8103550; :  0.0217854 y =0.34	-y2_8103550; :  0.34 z =(	0.193	-z2_8103550)*c0_8103550/c_8103550; :  0.04168557 occ O-2 =0.5*(n_ca3); :  0.1075 beq  6.32
		site O10_1 num_posns 1 x =(	0.78	+x2_8103550)*a0_8103550/a_8103550; :  0.0217854 y =0.66	+y2_8103550; :  0.66 z =(	0.193	-z2_8103550)*c0_8103550/c_8103550; :  0.04168557 occ O-2 =0.5*(n_ca3); :  0.1075 beq  6.32
		site O12_1 num_posns 1 x =1	*a0_8103550/a_8103550; :  0.02793 y  0 z =0.303	*c0_8103550/c_8103550; :  0.06902037 occ O-2  0.5 beq  3.16
		site O9_2 num_posns 1 x =1.924	*a0_8103550/a_8103550; :  0.05373732 y  0 z =0.307	*c0_8103550/c_8103550; :  0.06993153 occ O-2  0.25 beq  6.32
		site O9_1 num_posns 1 x =1.076	*a0_8103550/a_8103550; :  0.03005268 y  0 z =0.307	*c0_8103550/c_8103550; :  0.06993153 occ O-2  0.25 beq  6.32
		site O7_2 num_posns 1 x =1.5	*a0_8103550/a_8103550; :  0.041895 y  0.67 z =0.311	*c0_8103550/c_8103550; :  0.07084269 occ O-2  0.5 beq  4.18
		site O7_1 num_posns 1 x =1.5	*a0_8103550/a_8103550; :  0.041895 y  0.33 z =0.311	*c0_8103550/c_8103550; :  0.07084269 occ O-2  0.5 beq  4.18
		site O6_1 num_posns 1 x =1.5	*a0_8103550/a_8103550; :  0.041895 y  0 z =0.348	*c0_8103550/c_8103550; :  0.07927092 occ O-2  0.5 beq  1.89
		site Si3_2 num_posns 1 x =1.5	*a0_8103550/a_8103550; :  0.041895 y  0.586 z =0.373	*c0_8103550/c_8103550; :  0.08496567 occ Si+4  0.5 beq  1.18
		site Si3_1 num_posns 1 x =1.5	*a0_8103550/a_8103550; :  0.041895 y  0.414 z =0.373	*c0_8103550/c_8103550; :  0.08496567 occ Si+4  0.5 beq  1.18
		site O2_2 num_posns 1 x =1.735	*a0_8103550/a_8103550; :  0.04845855 y  0.52 z =0.411	*c0_8103550/c_8103550; :  0.09362169 occ O-2  0.5 beq  1.34
		site O2_4 num_posns 1 x =1.265	*a0_8103550/a_8103550; :  0.03533145 y  0.52 z =0.411	*c0_8103550/c_8103550; :  0.09362169 occ O-2  0.5 beq  1.34
		site O2_3 num_posns 1 x =1.735	*a0_8103550/a_8103550; :  0.04845855 y  0.48 z =0.411	*c0_8103550/c_8103550; :  0.09362169 occ O-2  0.5 beq  1.34
		site O2_1 num_posns 1 x =1.265	*a0_8103550/a_8103550; :  0.03533145 y  0.48 z =0.411	*c0_8103550/c_8103550; :  0.09362169 occ O-2  0.5 beq  1.34
		site Ca2_1 num_posns 1 x =1	*a0_8103550/a_8103550; :  0.02793 y  0 z =0.4135	*c0_8103550/c_8103550; :  0.094191165 occ Ca+2  1 beq  1.34
		site Ca1_5 num_posns 1 x =1.5	*a0_8103550/a_8103550; :  0.041895 y  0.5 z =0.5	*c0_8103550/c_8103550; :  0.113895 occ Ca+2  1 beq  1.34
		site O1_6 num_posns 1 x =1.235	*a0_8103550/a_8103550; :  0.03449355 y  0.01 z =(	0.519	+z1_8103550)*c0_8103550/c_8103550; :  0.11321163 occ O-2  0.5 beq  1.34
		site O1_8 num_posns 1 x =1.765	*a0_8103550/a_8103550; :  0.04929645 y  0.01 z =(	0.519	+z1_8103550)*c0_8103550/c_8103550; :  0.11321163 occ O-2  0.5 beq  1.34
		site O1_7 num_posns 1 x =1.235	*a0_8103550/a_8103550; :  0.03449355 y  0.99 z =(	0.519	+z1_8103550)*c0_8103550/c_8103550; :  0.11321163 occ O-2  0.5 beq  1.34
		site O1_5 num_posns 1 x =1.765	*a0_8103550/a_8103550; :  0.04929645 y  0.99 z =(	0.519	+z1_8103550)*c0_8103550/c_8103550; :  0.11321163 occ O-2  0.5 beq  1.34
		site Si4_6 num_posns 1 x =1	*a0_8103550/a_8103550; :  0.02793 y  0.075 z =(	0.557	+z1_8103550)*c0_8103550/c_8103550; :  0.12186765 occ Si+4  0.5 beq  1.18
		site Si4_5 num_posns 1 x =1	*a0_8103550/a_8103550; :  0.02793 y  0.925 z =(	0.557	+z1_8103550)*c0_8103550/c_8103550; :  0.12186765 occ Si+4  0.5 beq  1.18
		site O5_5 num_posns 1 x =1	*a0_8103550/a_8103550; :  0.02793 y  0.5 z =(	0.577	+z1_8103550)*c0_8103550/c_8103550; :  0.12642345 occ O-2  0.5 beq  1.89
		site O11_5 num_posns 1 x =1.5	*a0_8103550/a_8103550; :  0.041895 y  0.5 z =(	0.612	+z1_8103550/2)*c0_8103550/c_8103550; :  0.13690179 occ O-2  0.5 beq  3.16
		site O4_6 num_posns 1 x =1.43	*a0_8103550/a_8103550; :  0.0399399 y  0.5 z =(	0.613	+z1_8103550/2)*c0_8103550/c_8103550; :  0.13712958 occ O-2  0.25 beq  6.32
		site O4_5 num_posns 1 x =1.57	*a0_8103550/a_8103550; :  0.0438501 y  0.5 z =(	0.613	+z1_8103550/2)*c0_8103550/c_8103550; :  0.13712958 occ O-2  0.25 beq  6.32
		site O8_6 num_posns 1 x =1	*a0_8103550/a_8103550; :  0.02793 y  0.16 z =(	0.619	+z1_8103550)*c0_8103550/c_8103550; :  0.13599063 occ O-2  0.5 beq  4.18
		site O8_5 num_posns 1 x =1	*a0_8103550/a_8103550; :  0.02793 y  0.84 z =(	0.619	+z1_8103550)*c0_8103550/c_8103550; :  0.13599063 occ O-2  0.5 beq  4.18
		site Si2_2 num_posns 1 x =1.656	*a0_8103550/a_8103550; :  0.04625208 y  0 z =0.282	*c0_8103550/c_8103550; :  0.06423678 occ Si+4 =n_bt; :  0.05 beq  2.76
		site Si2_1 num_posns 1 x =1.344	*a0_8103550/a_8103550; :  0.03753792 y  0 z =0.282	*c0_8103550/c_8103550; :  0.06423678 occ Si+4 =n_bt; :  0.05 beq  2.76
		site O3_2 num_posns 1 x =1.68	*a0_8103550/a_8103550; :  0.0469224 y  0 z =0.211	*c0_8103550/c_8103550; :  0.04806369 occ O-2 =n_bt+n_ca3; :  0.265 beq  6.32
		site O3_1 num_posns 1 x =1.32	*a0_8103550/a_8103550; :  0.0368676 y  0 z =0.211	*c0_8103550/c_8103550; :  0.04806369 occ O-2 =n_bt+n_ca3; :  0.265 beq  6.32
		site Si1_6 num_posns 1 x =1.156	*a0_8103550/a_8103550; :  0.03228708 y  0.5 z =(	0.641	+z1_8103550)*c0_8103550/c_8103550; :  0.14100201 occ Si+4 =n_bt; :  0.05 beq  2.76
		site Si1_5 num_posns 1 x =1.844	*a0_8103550/a_8103550; :  0.05150292 y  0.5 z =(	0.641	+z1_8103550)*c0_8103550/c_8103550; :  0.14100201 occ Si+4 =n_bt; :  0.05 beq  2.76
		site O3_6 num_posns 1 x =1.18	*a0_8103550/a_8103550; :  0.0329574 y  0.5 z =(	0.711	+z1_8103550)*c0_8103550/c_8103550; :  0.15694731 occ O-2 =n_bt+n_ca3; :  0.265 beq  6.32
		site O3_5 num_posns 1 x =1.82	*a0_8103550/a_8103550; :  0.0508326 y  0.5 z =(	0.711	+z1_8103550)*c0_8103550/c_8103550; :  0.15694731 occ O-2 =n_bt+n_ca3; :  0.265 beq  6.32
		site Ca3_6 num_posns 1 x =(	1.37	-x3_8103550)*a0_8103550/a_8103550; :  0.0399399 y =0	+y3_8103550; :  0 z =(	0.664	+z1_8103550/3+z3_8103550)*c0_8103550/c_8103550; :  0.1495821 occ Ca+2 =n_ca3; :  0.215 beq  4.74
		site O10_7 num_posns 1 x =(	1.72	+x2_8103550)*a0_8103550/a_8103550; :  0.0480396 y =0.16	+y2_8103550; :  0.16 z =(	0.722	+z1_8103550/3+z2_8103550)*c0_8103550/c_8103550; :  0.16507182 occ O-2 =0.5*(n_ca3); :  0.1075 beq  6.32
		site O10_5 num_posns 1 x =(	1.72	+x2_8103550)*a0_8103550/a_8103550; :  0.0480396 y =0.84	-y2_8103550; :  0.84 z =(	0.722	+z1_8103550/3+z2_8103550)*c0_8103550/c_8103550; :  0.16507182 occ O-2 =0.5*(n_ca3); :  0.1075 beq  6.32
		site Ca3_5 num_posns 1 x =(	1.63	+x3_8103550)*a0_8103550/a_8103550; :  0.0438501 y =0	-y3_8103550; :  -0 z =(	0.664	+z1_8103550/3+z3_8103550)*c0_8103550/c_8103550; :  0.1495821 occ Ca+2 =n_ca3; :  0.215 beq  4.74
		site O10_6 num_posns 1 x =(	1.28	-x2_8103550)*a0_8103550/a_8103550; :  0.0357504 y =0.16	+y2_8103550; :  0.16 z =(	0.722	+z1_8103550/3+z2_8103550)*c0_8103550/c_8103550; :  0.16507182 occ O-2 =0.5*(n_ca3); :  0.1075 beq  6.32
		site O10_8 num_posns 1 x =(	1.28	-x2_8103550)*a0_8103550/a_8103550; :  0.0357504 y =0.84	-y2_8103550; :  0.84 z =(	0.722	+z1_8103550/3+z2_8103550)*c0_8103550/c_8103550; :  0.16507182 occ O-2 =0.5*(n_ca3); :  0.1075 beq  6.32
		site Ca3_2 num_posns 1 x =(	1.87	-x3_8103550)*a0_8103550/a_8103550; :  0.0539049 y =0.5	+y3_8103550; :  0.5 z =(	0.251	-z3_8103550)*c0_8103550/c_8103550; :  0.05717529 occ Ca+2 =n_ca3; :  0.215 beq  4.74
		site O10_4 num_posns 1 x =(	1.22	-x2_8103550)*a0_8103550/a_8103550; :  0.0340746 y =0.34	-y2_8103550; :  0.34 z =(	0.193	-z2_8103550)*c0_8103550/c_8103550; :  0.04168557 occ O-2 =0.5*(n_ca3); :  0.1075 beq  6.32
		site O10_2 num_posns 1 x =(	1.22	-x2_8103550)*a0_8103550/a_8103550; :  0.0340746 y =0.66	+y2_8103550; :  0.66 z =(	0.193	-z2_8103550)*c0_8103550/c_8103550; :  0.04168557 occ O-2 =0.5*(n_ca3); :  0.1075 beq  6.32
		site Ca3_1 num_posns 1 x =(	1.13	+x3_8103550)*a0_8103550/a_8103550; :  0.0298851 y =0.5	-y3_8103550; :  0.5 z =(	0.251	-z3_8103550)*c0_8103550/c_8103550; :  0.05717529 occ Ca+2 =n_ca3; :  0.215 beq  4.74
		site O10_3 num_posns 1 x =(	1.78	+x2_8103550)*a0_8103550/a_8103550; :  0.0497154 y =0.34	-y2_8103550; :  0.34 z =(	0.193	-z2_8103550)*c0_8103550/c_8103550; :  0.04168557 occ O-2 =0.5*(n_ca3); :  0.1075 beq  6.32
		site O10_1 num_posns 1 x =(	1.78	+x2_8103550)*a0_8103550/a_8103550; :  0.0497154 y =0.66	+y2_8103550; :  0.66 z =(	0.193	-z2_8103550)*c0_8103550/c_8103550; :  0.04168557 occ O-2 =0.5*(n_ca3); :  0.1075 beq  6.32
		site O12_1 num_posns 1 x =2	*a0_8103550/a_8103550; :  0.05586 y  0 z =0.303	*c0_8103550/c_8103550; :  0.06902037 occ O-2  0.5 beq  3.16
		site O9_2 num_posns 1 x =2.924	*a0_8103550/a_8103550; :  0.08166732 y  0 z =0.307	*c0_8103550/c_8103550; :  0.06993153 occ O-2  0.25 beq  6.32
		site O9_1 num_posns 1 x =2.076	*a0_8103550/a_8103550; :  0.05798268 y  0 z =0.307	*c0_8103550/c_8103550; :  0.06993153 occ O-2  0.25 beq  6.32
		site O7_2 num_posns 1 x =2.5	*a0_8103550/a_8103550; :  0.069825 y  0.67 z =0.311	*c0_8103550/c_8103550; :  0.07084269 occ O-2  0.5 beq  4.18
		site O7_1 num_posns 1 x =2.5	*a0_8103550/a_8103550; :  0.069825 y  0.33 z =0.311	*c0_8103550/c_8103550; :  0.07084269 occ O-2  0.5 beq  4.18
		site O6_1 num_posns 1 x =2.5	*a0_8103550/a_8103550; :  0.069825 y  0 z =0.348	*c0_8103550/c_8103550; :  0.07927092 occ O-2  0.5 beq  1.89
		site Si3_2 num_posns 1 x =2.5	*a0_8103550/a_8103550; :  0.069825 y  0.586 z =0.373	*c0_8103550/c_8103550; :  0.08496567 occ Si+4  0.5 beq  1.18
		site Si3_1 num_posns 1 x =2.5	*a0_8103550/a_8103550; :  0.069825 y  0.414 z =0.373	*c0_8103550/c_8103550; :  0.08496567 occ Si+4  0.5 beq  1.18
		site O2_2 num_posns 1 x =2.735	*a0_8103550/a_8103550; :  0.07638855 y  0.52 z =0.411	*c0_8103550/c_8103550; :  0.09362169 occ O-2  0.5 beq  1.34
		site O2_4 num_posns 1 x =2.265	*a0_8103550/a_8103550; :  0.06326145 y  0.52 z =0.411	*c0_8103550/c_8103550; :  0.09362169 occ O-2  0.5 beq  1.34
		site O2_3 num_posns 1 x =2.735	*a0_8103550/a_8103550; :  0.07638855 y  0.48 z =0.411	*c0_8103550/c_8103550; :  0.09362169 occ O-2  0.5 beq  1.34
		site O2_1 num_posns 1 x =2.265	*a0_8103550/a_8103550; :  0.06326145 y  0.48 z =0.411	*c0_8103550/c_8103550; :  0.09362169 occ O-2  0.5 beq  1.34
		site Ca2_1 num_posns 1 x =2	*a0_8103550/a_8103550; :  0.05586 y  0 z =0.4135	*c0_8103550/c_8103550; :  0.094191165 occ Ca+2  1 beq  1.34
		site Ca1_5 num_posns 1 x =2.5	*a0_8103550/a_8103550; :  0.069825 y  0.5 z =0.5	*c0_8103550/c_8103550; :  0.113895 occ Ca+2  1 beq  1.34
		site O1_6 num_posns 1 x =2.235	*a0_8103550/a_8103550; :  0.06242355 y  0.01 z =(	0.519	+z1_8103550)*c0_8103550/c_8103550; :  0.11321163 occ O-2  0.5 beq  1.34
		site O1_8 num_posns 1 x =2.765	*a0_8103550/a_8103550; :  0.07722645 y  0.01 z =(	0.519	+z1_8103550)*c0_8103550/c_8103550; :  0.11321163 occ O-2  0.5 beq  1.34
		site O1_7 num_posns 1 x =2.235	*a0_8103550/a_8103550; :  0.06242355 y  0.99 z =(	0.519	+z1_8103550)*c0_8103550/c_8103550; :  0.11321163 occ O-2  0.5 beq  1.34
		site O1_5 num_posns 1 x =2.765	*a0_8103550/a_8103550; :  0.07722645 y  0.99 z =(	0.519	+z1_8103550)*c0_8103550/c_8103550; :  0.11321163 occ O-2  0.5 beq  1.34
		site Si4_6 num_posns 1 x =2	*a0_8103550/a_8103550; :  0.05586 y  0.075 z =(	0.557	+z1_8103550)*c0_8103550/c_8103550; :  0.12186765 occ Si+4  0.5 beq  1.18
		site Si4_5 num_posns 1 x =2	*a0_8103550/a_8103550; :  0.05586 y  0.925 z =(	0.557	+z1_8103550)*c0_8103550/c_8103550; :  0.12186765 occ Si+4  0.5 beq  1.18
		site O5_5 num_posns 1 x =2	*a0_8103550/a_8103550; :  0.05586 y  0.5 z =(	0.577	+z1_8103550)*c0_8103550/c_8103550; :  0.12642345 occ O-2  0.5 beq  1.89
		site O11_5 num_posns 1 x =2.5	*a0_8103550/a_8103550; :  0.069825 y  0.5 z =(	0.612	+z1_8103550/2)*c0_8103550/c_8103550; :  0.13690179 occ O-2  0.5 beq  3.16
		site O4_6 num_posns 1 x =2.43	*a0_8103550/a_8103550; :  0.0678699 y  0.5 z =(	0.613	+z1_8103550/2)*c0_8103550/c_8103550; :  0.13712958 occ O-2  0.25 beq  6.32
		site O4_5 num_posns 1 x =2.57	*a0_8103550/a_8103550; :  0.0717801 y  0.5 z =(	0.613	+z1_8103550/2)*c0_8103550/c_8103550; :  0.13712958 occ O-2  0.25 beq  6.32
		site O8_6 num_posns 1 x =2	*a0_8103550/a_8103550; :  0.05586 y  0.16 z =(	0.619	+z1_8103550)*c0_8103550/c_8103550; :  0.13599063 occ O-2  0.5 beq  4.18
		site O8_5 num_posns 1 x =2	*a0_8103550/a_8103550; :  0.05586 y  0.84 z =(	0.619	+z1_8103550)*c0_8103550/c_8103550; :  0.13599063 occ O-2  0.5 beq  4.18
		site Si2_2 num_posns 1 x =2.656	*a0_8103550/a_8103550; :  0.07418208 y  0 z =0.282	*c0_8103550/c_8103550; :  0.06423678 occ Si+4 =n_bt; :  0.05 beq  2.76
		site Si2_1 num_posns 1 x =2.344	*a0_8103550/a_8103550; :  0.06546792 y  0 z =0.282	*c0_8103550/c_8103550; :  0.06423678 occ Si+4 =n_bt; :  0.05 beq  2.76
		site O3_2 num_posns 1 x =2.68	*a0_8103550/a_8103550; :  0.0748524 y  0 z =0.211	*c0_8103550/c_8103550; :  0.04806369 occ O-2 =n_bt+n_ca3; :  0.265 beq  6.32
		site O3_1 num_posns 1 x =2.32	*a0_8103550/a_8103550; :  0.0647976 y  0 z =0.211	*c0_8103550/c_8103550; :  0.04806369 occ O-2 =n_bt+n_ca3; :  0.265 beq  6.32
		site Si1_6 num_posns 1 x =2.156	*a0_8103550/a_8103550; :  0.06021708 y  0.5 z =(	0.641	+z1_8103550)*c0_8103550/c_8103550; :  0.14100201 occ Si+4 =n_bt; :  0.05 beq  2.76
		site Si1_5 num_posns 1 x =2.844	*a0_8103550/a_8103550; :  0.07943292 y  0.5 z =(	0.641	+z1_8103550)*c0_8103550/c_8103550; :  0.14100201 occ Si+4 =n_bt; :  0.05 beq  2.76
		site O3_6 num_posns 1 x =2.18	*a0_8103550/a_8103550; :  0.0608874 y  0.5 z =(	0.711	+z1_8103550)*c0_8103550/c_8103550; :  0.15694731 occ O-2 =n_bt+n_ca3; :  0.265 beq  6.32
		site O3_5 num_posns 1 x =2.82	*a0_8103550/a_8103550; :  0.0787626 y  0.5 z =(	0.711	+z1_8103550)*c0_8103550/c_8103550; :  0.15694731 occ O-2 =n_bt+n_ca3; :  0.265 beq  6.32
		site Ca3_6 num_posns 1 x =(	2.37	-x3_8103550)*a0_8103550/a_8103550; :  0.0678699 y =0	+y3_8103550; :  0 z =(	0.664	+z1_8103550/3+z3_8103550)*c0_8103550/c_8103550; :  0.1495821 occ Ca+2 =n_ca3; :  0.215 beq  4.74
		site O10_7 num_posns 1 x =(	2.72	+x2_8103550)*a0_8103550/a_8103550; :  0.0759696 y =0.16	+y2_8103550; :  0.16 z =(	0.722	+z1_8103550/3+z2_8103550)*c0_8103550/c_8103550; :  0.16507182 occ O-2 =0.5*(n_ca3); :  0.1075 beq  6.32
		site O10_5 num_posns 1 x =(	2.72	+x2_8103550)*a0_8103550/a_8103550; :  0.0759696 y =0.84	-y2_8103550; :  0.84 z =(	0.722	+z1_8103550/3+z2_8103550)*c0_8103550/c_8103550; :  0.16507182 occ O-2 =0.5*(n_ca3); :  0.1075 beq  6.32
		site Ca3_5 num_posns 1 x =(	2.63	+x3_8103550)*a0_8103550/a_8103550; :  0.0717801 y =0	-y3_8103550; :  -0 z =(	0.664	+z1_8103550/3+z3_8103550)*c0_8103550/c_8103550; :  0.1495821 occ Ca+2 =n_ca3; :  0.215 beq  4.74
		site O10_6 num_posns 1 x =(	2.28	-x2_8103550)*a0_8103550/a_8103550; :  0.0636804 y =0.16	+y2_8103550; :  0.16 z =(	0.722	+z1_8103550/3+z2_8103550)*c0_8103550/c_8103550; :  0.16507182 occ O-2 =0.5*(n_ca3); :  0.1075 beq  6.32
		site O10_8 num_posns 1 x =(	2.28	-x2_8103550)*a0_8103550/a_8103550; :  0.0636804 y =0.84	-y2_8103550; :  0.84 z =(	0.722	+z1_8103550/3+z2_8103550)*c0_8103550/c_8103550; :  0.16507182 occ O-2 =0.5*(n_ca3); :  0.1075 beq  6.32
		site Ca3_2 num_posns 1 x =(	2.87	-x3_8103550)*a0_8103550/a_8103550; :  0.0818349 y =0.5	+y3_8103550; :  0.5 z =(	0.251	-z3_8103550)*c0_8103550/c_8103550; :  0.05717529 occ Ca+2 =n_ca3; :  0.215 beq  4.74
		site O10_4 num_posns 1 x =(	2.22	-x2_8103550)*a0_8103550/a_8103550; :  0.0620046 y =0.34	-y2_8103550; :  0.34 z =(	0.193	-z2_8103550)*c0_8103550/c_8103550; :  0.04168557 occ O-2 =0.5*(n_ca3); :  0.1075 beq  6.32
		site O10_2 num_posns 1 x =(	2.22	-x2_8103550)*a0_8103550/a_8103550; :  0.0620046 y =0.66	+y2_8103550; :  0.66 z =(	0.193	-z2_8103550)*c0_8103550/c_8103550; :  0.04168557 occ O-2 =0.5*(n_ca3); :  0.1075 beq  6.32
		site Ca3_1 num_posns 1 x =(	2.13	+x3_8103550)*a0_8103550/a_8103550; :  0.0578151 y =0.5	-y3_8103550; :  0.5 z =(	0.251	-z3_8103550)*c0_8103550/c_8103550; :  0.05717529 occ Ca+2 =n_ca3; :  0.215 beq  4.74
		site O10_3 num_posns 1 x =(	2.78	+x2_8103550)*a0_8103550/a_8103550; :  0.0776454 y =0.34	-y2_8103550; :  0.34 z =(	0.193	-z2_8103550)*c0_8103550/c_8103550; :  0.04168557 occ O-2 =0.5*(n_ca3); :  0.1075 beq  6.32
		site O10_1 num_posns 1 x =(	2.78	+x2_8103550)*a0_8103550/a_8103550; :  0.0776454 y =0.66	+y2_8103550; :  0.66 z =(	0.193	-z2_8103550)*c0_8103550/c_8103550; :  0.04168557 occ O-2 =0.5*(n_ca3); :  0.1075 beq  6.32
		site O12_1 num_posns 1 x =3	*a0_8103550/a_8103550; :  0.08379 y  0 z =0.303	*c0_8103550/c_8103550; :  0.06902037 occ O-2  0.5 beq  3.16
		site O9_2 num_posns 1 x =3.924	*a0_8103550/a_8103550; :  0.10959732 y  0 z =0.307	*c0_8103550/c_8103550; :  0.06993153 occ O-2  0.25 beq  6.32
		site O9_1 num_posns 1 x =3.076	*a0_8103550/a_8103550; :  0.08591268 y  0 z =0.307	*c0_8103550/c_8103550; :  0.06993153 occ O-2  0.25 beq  6.32
		site O7_2 num_posns 1 x =3.5	*a0_8103550/a_8103550; :  0.097755 y  0.67 z =0.311	*c0_8103550/c_8103550; :  0.07084269 occ O-2  0.5 beq  4.18
		site O7_1 num_posns 1 x =3.5	*a0_8103550/a_8103550; :  0.097755 y  0.33 z =0.311	*c0_8103550/c_8103550; :  0.07084269 occ O-2  0.5 beq  4.18
		site O6_1 num_posns 1 x =3.5	*a0_8103550/a_8103550; :  0.097755 y  0 z =0.348	*c0_8103550/c_8103550; :  0.07927092 occ O-2  0.5 beq  1.89
		site Si3_2 num_posns 1 x =3.5	*a0_8103550/a_8103550; :  0.097755 y  0.586 z =0.373	*c0_8103550/c_8103550; :  0.08496567 occ Si+4  0.5 beq  1.18
		site Si3_1 num_posns 1 x =3.5	*a0_8103550/a_8103550; :  0.097755 y  0.414 z =0.373	*c0_8103550/c_8103550; :  0.08496567 occ Si+4  0.5 beq  1.18
		site O2_2 num_posns 1 x =3.735	*a0_8103550/a_8103550; :  0.10431855 y  0.52 z =0.411	*c0_8103550/c_8103550; :  0.09362169 occ O-2  0.5 beq  1.34
		site O2_4 num_posns 1 x =3.265	*a0_8103550/a_8103550; :  0.09119145 y  0.52 z =0.411	*c0_8103550/c_8103550; :  0.09362169 occ O-2  0.5 beq  1.34
		site O2_3 num_posns 1 x =3.735	*a0_8103550/a_8103550; :  0.10431855 y  0.48 z =0.411	*c0_8103550/c_8103550; :  0.09362169 occ O-2  0.5 beq  1.34
		site O2_1 num_posns 1 x =3.265	*a0_8103550/a_8103550; :  0.09119145 y  0.48 z =0.411	*c0_8103550/c_8103550; :  0.09362169 occ O-2  0.5 beq  1.34
		site Ca2_1 num_posns 1 x =3	*a0_8103550/a_8103550; :  0.08379 y  0 z =0.4135	*c0_8103550/c_8103550; :  0.094191165 occ Ca+2  1 beq  1.34
		site Ca1_5 num_posns 1 x =3.5	*a0_8103550/a_8103550; :  0.097755 y  0.5 z =0.5	*c0_8103550/c_8103550; :  0.113895 occ Ca+2  1 beq  1.34
		site O1_6 num_posns 1 x =3.235	*a0_8103550/a_8103550; :  0.09035355 y  0.01 z =(	0.519	+z1_8103550)*c0_8103550/c_8103550; :  0.11321163 occ O-2  0.5 beq  1.34
		site O1_8 num_posns 1 x =3.765	*a0_8103550/a_8103550; :  0.10515645 y  0.01 z =(	0.519	+z1_8103550)*c0_8103550/c_8103550; :  0.11321163 occ O-2  0.5 beq  1.34
		site O1_7 num_posns 1 x =3.235	*a0_8103550/a_8103550; :  0.09035355 y  0.99 z =(	0.519	+z1_8103550)*c0_8103550/c_8103550; :  0.11321163 occ O-2  0.5 beq  1.34
		site O1_5 num_posns 1 x =3.765	*a0_8103550/a_8103550; :  0.10515645 y  0.99 z =(	0.519	+z1_8103550)*c0_8103550/c_8103550; :  0.11321163 occ O-2  0.5 beq  1.34
		site Si4_6 num_posns 1 x =3	*a0_8103550/a_8103550; :  0.08379 y  0.075 z =(	0.557	+z1_8103550)*c0_8103550/c_8103550; :  0.12186765 occ Si+4  0.5 beq  1.18
		site Si4_5 num_posns 1 x =3	*a0_8103550/a_8103550; :  0.08379 y  0.925 z =(	0.557	+z1_8103550)*c0_8103550/c_8103550; :  0.12186765 occ Si+4  0.5 beq  1.18
		site O5_5 num_posns 1 x =3	*a0_8103550/a_8103550; :  0.08379 y  0.5 z =(	0.577	+z1_8103550)*c0_8103550/c_8103550; :  0.12642345 occ O-2  0.5 beq  1.89
		site O11_5 num_posns 1 x =3.5	*a0_8103550/a_8103550; :  0.097755 y  0.5 z =(	0.612	+z1_8103550/2)*c0_8103550/c_8103550; :  0.13690179 occ O-2  0.5 beq  3.16
		site O4_6 num_posns 1 x =3.43	*a0_8103550/a_8103550; :  0.0957999 y  0.5 z =(	0.613	+z1_8103550/2)*c0_8103550/c_8103550; :  0.13712958 occ O-2  0.25 beq  6.32
		site O4_5 num_posns 1 x =3.57	*a0_8103550/a_8103550; :  0.0997101 y  0.5 z =(	0.613	+z1_8103550/2)*c0_8103550/c_8103550; :  0.13712958 occ O-2  0.25 beq  6.32
		site O8_6 num_posns 1 x =3	*a0_8103550/a_8103550; :  0.08379 y  0.16 z =(	0.619	+z1_8103550)*c0_8103550/c_8103550; :  0.13599063 occ O-2  0.5 beq  4.18
		site O8_5 num_posns 1 x =3	*a0_8103550/a_8103550; :  0.08379 y  0.84 z =(	0.619	+z1_8103550)*c0_8103550/c_8103550; :  0.13599063 occ O-2  0.5 beq  4.18
		site Si2_2 num_posns 1 x =3.656	*a0_8103550/a_8103550; :  0.10211208 y  0 z =0.282	*c0_8103550/c_8103550; :  0.06423678 occ Si+4 =n_bt; :  0.05 beq  2.76
		site Si2_1 num_posns 1 x =3.344	*a0_8103550/a_8103550; :  0.09339792 y  0 z =0.282	*c0_8103550/c_8103550; :  0.06423678 occ Si+4 =n_bt; :  0.05 beq  2.76
		site O3_2 num_posns 1 x =3.68	*a0_8103550/a_8103550; :  0.1027824 y  0 z =0.211	*c0_8103550/c_8103550; :  0.04806369 occ O-2 =n_bt+n_ca3; :  0.265 beq  6.32
		site O3_1 num_posns 1 x =3.32	*a0_8103550/a_8103550; :  0.0927276 y  0 z =0.211	*c0_8103550/c_8103550; :  0.04806369 occ O-2 =n_bt+n_ca3; :  0.265 beq  6.32
		site Si1_6 num_posns 1 x =3.156	*a0_8103550/a_8103550; :  0.08814708 y  0.5 z =(	0.641	+z1_8103550)*c0_8103550/c_8103550; :  0.14100201 occ Si+4 =n_bt; :  0.05 beq  2.76
		site Si1_5 num_posns 1 x =3.844	*a0_8103550/a_8103550; :  0.10736292 y  0.5 z =(	0.641	+z1_8103550)*c0_8103550/c_8103550; :  0.14100201 occ Si+4 =n_bt; :  0.05 beq  2.76
		site O3_6 num_posns 1 x =3.18	*a0_8103550/a_8103550; :  0.0888174 y  0.5 z =(	0.711	+z1_8103550)*c0_8103550/c_8103550; :  0.15694731 occ O-2 =n_bt+n_ca3; :  0.265 beq  6.32
		site O3_5 num_posns 1 x =3.82	*a0_8103550/a_8103550; :  0.1066926 y  0.5 z =(	0.711	+z1_8103550)*c0_8103550/c_8103550; :  0.15694731 occ O-2 =n_bt+n_ca3; :  0.265 beq  6.32
		site Ca3_6 num_posns 1 x =(	3.37	-x3_8103550)*a0_8103550/a_8103550; :  0.0957999 y =0	+y3_8103550; :  0 z =(	0.664	+z1_8103550/3+z3_8103550)*c0_8103550/c_8103550; :  0.1495821 occ Ca+2 =n_ca3; :  0.215 beq  4.74
		site O10_7 num_posns 1 x =(	3.72	+x2_8103550)*a0_8103550/a_8103550; :  0.1038996 y =0.16	+y2_8103550; :  0.16 z =(	0.722	+z1_8103550/3+z2_8103550)*c0_8103550/c_8103550; :  0.16507182 occ O-2 =0.5*(n_ca3); :  0.1075 beq  6.32
		site O10_5 num_posns 1 x =(	3.72	+x2_8103550)*a0_8103550/a_8103550; :  0.1038996 y =0.84	-y2_8103550; :  0.84 z =(	0.722	+z1_8103550/3+z2_8103550)*c0_8103550/c_8103550; :  0.16507182 occ O-2 =0.5*(n_ca3); :  0.1075 beq  6.32
		site Ca3_5 num_posns 1 x =(	3.63	+x3_8103550)*a0_8103550/a_8103550; :  0.0997101 y =0	-y3_8103550; :  -0 z =(	0.664	+z1_8103550/3+z3_8103550)*c0_8103550/c_8103550; :  0.1495821 occ Ca+2 =n_ca3; :  0.215 beq  4.74
		site O10_6 num_posns 1 x =(	3.28	-x2_8103550)*a0_8103550/a_8103550; :  0.0916104 y =0.16	+y2_8103550; :  0.16 z =(	0.722	+z1_8103550/3+z2_8103550)*c0_8103550/c_8103550; :  0.16507182 occ O-2 =0.5*(n_ca3); :  0.1075 beq  6.32
		site O10_8 num_posns 1 x =(	3.28	-x2_8103550)*a0_8103550/a_8103550; :  0.0916104 y =0.84	-y2_8103550; :  0.84 z =(	0.722	+z1_8103550/3+z2_8103550)*c0_8103550/c_8103550; :  0.16507182 occ O-2 =0.5*(n_ca3); :  0.1075 beq  6.32
		site Ca3_2 num_posns 1 x =(	3.87	-x3_8103550)*a0_8103550/a_8103550; :  0.1097649 y =0.5	+y3_8103550; :  0.5 z =(	0.251	-z3_8103550)*c0_8103550/c_8103550; :  0.05717529 occ Ca+2 =n_ca3; :  0.215 beq  4.74
		site O10_4 num_posns 1 x =(	3.22	-x2_8103550)*a0_8103550/a_8103550; :  0.0899346 y =0.34	-y2_8103550; :  0.34 z =(	0.193	-z2_8103550)*c0_8103550/c_8103550; :  0.04168557 occ O-2 =0.5*(n_ca3); :  0.1075 beq  6.32
		site O10_2 num_posns 1 x =(	3.22	-x2_8103550)*a0_8103550/a_8103550; :  0.0899346 y =0.66	+y2_8103550; :  0.66 z =(	0.193	-z2_8103550)*c0_8103550/c_8103550; :  0.04168557 occ O-2 =0.5*(n_ca3); :  0.1075 beq  6.32
		site Ca3_1 num_posns 1 x =(	3.13	+x3_8103550)*a0_8103550/a_8103550; :  0.0857451 y =0.5	-y3_8103550; :  0.5 z =(	0.251	-z3_8103550)*c0_8103550/c_8103550; :  0.05717529 occ Ca+2 =n_ca3; :  0.215 beq  4.74
		site O10_3 num_posns 1 x =(	3.78	+x2_8103550)*a0_8103550/a_8103550; :  0.1055754 y =0.34	-y2_8103550; :  0.34 z =(	0.193	-z2_8103550)*c0_8103550/c_8103550; :  0.04168557 occ O-2 =0.5*(n_ca3); :  0.1075 beq  6.32
		site O10_1 num_posns 1 x =(	3.78	+x2_8103550)*a0_8103550/a_8103550; :  0.1055754 y =0.66	+y2_8103550; :  0.66 z =(	0.193	-z2_8103550)*c0_8103550/c_8103550; :  0.04168557 occ O-2 =0.5*(n_ca3); :  0.1075 beq  6.32
		site O12_1 num_posns 1 x =4	*a0_8103550/a_8103550; :  0.11172 y  0 z =0.303	*c0_8103550/c_8103550; :  0.06902037 occ O-2  0.5 beq  3.16
		site O9_2 num_posns 1 x =4.924	*a0_8103550/a_8103550; :  0.13752732 y  0 z =0.307	*c0_8103550/c_8103550; :  0.06993153 occ O-2  0.25 beq  6.32
		site O9_1 num_posns 1 x =4.076	*a0_8103550/a_8103550; :  0.11384268 y  0 z =0.307	*c0_8103550/c_8103550; :  0.06993153 occ O-2  0.25 beq  6.32
		site O7_2 num_posns 1 x =4.5	*a0_8103550/a_8103550; :  0.125685 y  0.67 z =0.311	*c0_8103550/c_8103550; :  0.07084269 occ O-2  0.5 beq  4.18
		site O7_1 num_posns 1 x =4.5	*a0_8103550/a_8103550; :  0.125685 y  0.33 z =0.311	*c0_8103550/c_8103550; :  0.07084269 occ O-2  0.5 beq  4.18
		site O6_1 num_posns 1 x =4.5	*a0_8103550/a_8103550; :  0.125685 y  0 z =0.348	*c0_8103550/c_8103550; :  0.07927092 occ O-2  0.5 beq  1.89
		site Si3_2 num_posns 1 x =4.5	*a0_8103550/a_8103550; :  0.125685 y  0.586 z =0.373	*c0_8103550/c_8103550; :  0.08496567 occ Si+4  0.5 beq  1.18
		site Si3_1 num_posns 1 x =4.5	*a0_8103550/a_8103550; :  0.125685 y  0.414 z =0.373	*c0_8103550/c_8103550; :  0.08496567 occ Si+4  0.5 beq  1.18
		site O2_2 num_posns 1 x =4.735	*a0_8103550/a_8103550; :  0.13224855 y  0.52 z =0.411	*c0_8103550/c_8103550; :  0.09362169 occ O-2  0.5 beq  1.34
		site O2_4 num_posns 1 x =4.265	*a0_8103550/a_8103550; :  0.11912145 y  0.52 z =0.411	*c0_8103550/c_8103550; :  0.09362169 occ O-2  0.5 beq  1.34
		site O2_3 num_posns 1 x =4.735	*a0_8103550/a_8103550; :  0.13224855 y  0.48 z =0.411	*c0_8103550/c_8103550; :  0.09362169 occ O-2  0.5 beq  1.34
		site O2_1 num_posns 1 x =4.265	*a0_8103550/a_8103550; :  0.11912145 y  0.48 z =0.411	*c0_8103550/c_8103550; :  0.09362169 occ O-2  0.5 beq  1.34
		site Ca2_1 num_posns 1 x =4	*a0_8103550/a_8103550; :  0.11172 y  0 z =0.4135	*c0_8103550/c_8103550; :  0.094191165 occ Ca+2  1 beq  1.34
		site Ca1_5 num_posns 1 x =4.5	*a0_8103550/a_8103550; :  0.125685 y  0.5 z =0.5	*c0_8103550/c_8103550; :  0.113895 occ Ca+2  1 beq  1.34
		site O1_6 num_posns 1 x =4.235	*a0_8103550/a_8103550; :  0.11828355 y  0.01 z =(	0.519	+z1_8103550)*c0_8103550/c_8103550; :  0.11321163 occ O-2  0.5 beq  1.34
		site O1_8 num_posns 1 x =4.765	*a0_8103550/a_8103550; :  0.13308645 y  0.01 z =(	0.519	+z1_8103550)*c0_8103550/c_8103550; :  0.11321163 occ O-2  0.5 beq  1.34
		site O1_7 num_posns 1 x =4.235	*a0_8103550/a_8103550; :  0.11828355 y  0.99 z =(	0.519	+z1_8103550)*c0_8103550/c_8103550; :  0.11321163 occ O-2  0.5 beq  1.34
		site O1_5 num_posns 1 x =4.765	*a0_8103550/a_8103550; :  0.13308645 y  0.99 z =(	0.519	+z1_8103550)*c0_8103550/c_8103550; :  0.11321163 occ O-2  0.5 beq  1.34
		site Si4_6 num_posns 1 x =4	*a0_8103550/a_8103550; :  0.11172 y  0.075 z =(	0.557	+z1_8103550)*c0_8103550/c_8103550; :  0.12186765 occ Si+4  0.5 beq  1.18
		site Si4_5 num_posns 1 x =4	*a0_8103550/a_8103550; :  0.11172 y  0.925 z =(	0.557	+z1_8103550)*c0_8103550/c_8103550; :  0.12186765 occ Si+4  0.5 beq  1.18
		site O5_5 num_posns 1 x =4	*a0_8103550/a_8103550; :  0.11172 y  0.5 z =(	0.577	+z1_8103550)*c0_8103550/c_8103550; :  0.12642345 occ O-2  0.5 beq  1.89
		site O11_5 num_posns 1 x =4.5	*a0_8103550/a_8103550; :  0.125685 y  0.5 z =(	0.612	+z1_8103550/2)*c0_8103550/c_8103550; :  0.13690179 occ O-2  0.5 beq  3.16
		site O4_6 num_posns 1 x =4.43	*a0_8103550/a_8103550; :  0.1237299 y  0.5 z =(	0.613	+z1_8103550/2)*c0_8103550/c_8103550; :  0.13712958 occ O-2  0.25 beq  6.32
		site O4_5 num_posns 1 x =4.57	*a0_8103550/a_8103550; :  0.1276401 y  0.5 z =(	0.613	+z1_8103550/2)*c0_8103550/c_8103550; :  0.13712958 occ O-2  0.25 beq  6.32
		site O8_6 num_posns 1 x =4	*a0_8103550/a_8103550; :  0.11172 y  0.16 z =(	0.619	+z1_8103550)*c0_8103550/c_8103550; :  0.13599063 occ O-2  0.5 beq  4.18
		site O8_5 num_posns 1 x =4	*a0_8103550/a_8103550; :  0.11172 y  0.84 z =(	0.619	+z1_8103550)*c0_8103550/c_8103550; :  0.13599063 occ O-2  0.5 beq  4.18
		site Si2_2 num_posns 1 x =4.656	*a0_8103550/a_8103550; :  0.13004208 y  0 z =0.282	*c0_8103550/c_8103550; :  0.06423678 occ Si+4 =n_bt; :  0.05 beq  2.76
		site Si2_1 num_posns 1 x =4.344	*a0_8103550/a_8103550; :  0.12132792 y  0 z =0.282	*c0_8103550/c_8103550; :  0.06423678 occ Si+4 =n_bt; :  0.05 beq  2.76
		site O3_2 num_posns 1 x =4.68	*a0_8103550/a_8103550; :  0.1307124 y  0 z =0.211	*c0_8103550/c_8103550; :  0.04806369 occ O-2 =n_bt+n_ca3; :  0.265 beq  6.32
		site O3_1 num_posns 1 x =4.32	*a0_8103550/a_8103550; :  0.1206576 y  0 z =0.211	*c0_8103550/c_8103550; :  0.04806369 occ O-2 =n_bt+n_ca3; :  0.265 beq  6.32
		site Si1_6 num_posns 1 x =4.156	*a0_8103550/a_8103550; :  0.11607708 y  0.5 z =(	0.641	+z1_8103550)*c0_8103550/c_8103550; :  0.14100201 occ Si+4 =n_bt; :  0.05 beq  2.76
		site Si1_5 num_posns 1 x =4.844	*a0_8103550/a_8103550; :  0.13529292 y  0.5 z =(	0.641	+z1_8103550)*c0_8103550/c_8103550; :  0.14100201 occ Si+4 =n_bt; :  0.05 beq  2.76
		site O3_6 num_posns 1 x =4.18	*a0_8103550/a_8103550; :  0.1167474 y  0.5 z =(	0.711	+z1_8103550)*c0_8103550/c_8103550; :  0.15694731 occ O-2 =n_bt+n_ca3; :  0.265 beq  6.32
		site O3_5 num_posns 1 x =4.82	*a0_8103550/a_8103550; :  0.1346226 y  0.5 z =(	0.711	+z1_8103550)*c0_8103550/c_8103550; :  0.15694731 occ O-2 =n_bt+n_ca3; :  0.265 beq  6.32
		site Ca3_6 num_posns 1 x =(	4.37	-x3_8103550)*a0_8103550/a_8103550; :  0.1237299 y =0	+y3_8103550; :  0 z =(	0.664	+z1_8103550/3+z3_8103550)*c0_8103550/c_8103550; :  0.1495821 occ Ca+2 =n_ca3; :  0.215 beq  4.74
		site O10_7 num_posns 1 x =(	4.72	+x2_8103550)*a0_8103550/a_8103550; :  0.1318296 y =0.16	+y2_8103550; :  0.16 z =(	0.722	+z1_8103550/3+z2_8103550)*c0_8103550/c_8103550; :  0.16507182 occ O-2 =0.5*(n_ca3); :  0.1075 beq  6.32
		site O10_5 num_posns 1 x =(	4.72	+x2_8103550)*a0_8103550/a_8103550; :  0.1318296 y =0.84	-y2_8103550; :  0.84 z =(	0.722	+z1_8103550/3+z2_8103550)*c0_8103550/c_8103550; :  0.16507182 occ O-2 =0.5*(n_ca3); :  0.1075 beq  6.32
		site Ca3_5 num_posns 1 x =(	4.63	+x3_8103550)*a0_8103550/a_8103550; :  0.1276401 y =0	-y3_8103550; :  -0 z =(	0.664	+z1_8103550/3+z3_8103550)*c0_8103550/c_8103550; :  0.1495821 occ Ca+2 =n_ca3; :  0.215 beq  4.74
		site O10_6 num_posns 1 x =(	4.28	-x2_8103550)*a0_8103550/a_8103550; :  0.1195404 y =0.16	+y2_8103550; :  0.16 z =(	0.722	+z1_8103550/3+z2_8103550)*c0_8103550/c_8103550; :  0.16507182 occ O-2 =0.5*(n_ca3); :  0.1075 beq  6.32
		site O10_8 num_posns 1 x =(	4.28	-x2_8103550)*a0_8103550/a_8103550; :  0.1195404 y =0.84	-y2_8103550; :  0.84 z =(	0.722	+z1_8103550/3+z2_8103550)*c0_8103550/c_8103550; :  0.16507182 occ O-2 =0.5*(n_ca3); :  0.1075 beq  6.32
		site Ca3_2 num_posns 1 x =(	4.87	-x3_8103550)*a0_8103550/a_8103550; :  0.1376949 y =0.5	+y3_8103550; :  0.5 z =(	0.251	-z3_8103550)*c0_8103550/c_8103550; :  0.05717529 occ Ca+2 =n_ca3; :  0.215 beq  4.74
		site O10_4 num_posns 1 x =(	4.22	-x2_8103550)*a0_8103550/a_8103550; :  0.1178646 y =0.34	-y2_8103550; :  0.34 z =(	0.193	-z2_8103550)*c0_8103550/c_8103550; :  0.04168557 occ O-2 =0.5*(n_ca3); :  0.1075 beq  6.32
		site O10_2 num_posns 1 x =(	4.22	-x2_8103550)*a0_8103550/a_8103550; :  0.1178646 y =0.66	+y2_8103550; :  0.66 z =(	0.193	-z2_8103550)*c0_8103550/c_8103550; :  0.04168557 occ O-2 =0.5*(n_ca3); :  0.1075 beq  6.32
		site Ca3_1 num_posns 1 x =(	4.13	+x3_8103550)*a0_8103550/a_8103550; :  0.1136751 y =0.5	-y3_8103550; :  0.5 z =(	0.251	-z3_8103550)*c0_8103550/c_8103550; :  0.05717529 occ Ca+2 =n_ca3; :  0.215 beq  4.74
		site O10_3 num_posns 1 x =(	4.78	+x2_8103550)*a0_8103550/a_8103550; :  0.1335054 y =0.34	-y2_8103550; :  0.34 z =(	0.193	-z2_8103550)*c0_8103550/c_8103550; :  0.04168557 occ O-2 =0.5*(n_ca3); :  0.1075 beq  6.32
		site O10_1 num_posns 1 x =(	4.78	+x2_8103550)*a0_8103550/a_8103550; :  0.1335054 y =0.66	+y2_8103550; :  0.66 z =(	0.193	-z2_8103550)*c0_8103550/c_8103550; :  0.04168557 occ O-2 =0.5*(n_ca3); :  0.1075 beq  6.32
		site O12_1 num_posns 1 x =5	*a0_8103550/a_8103550; :  0.13965 y  0 z =0.303	*c0_8103550/c_8103550; :  0.06902037 occ O-2  0.5 beq  3.16
		site O9_2 num_posns 1 x =5.924	*a0_8103550/a_8103550; :  0.16545732 y  0 z =0.307	*c0_8103550/c_8103550; :  0.06993153 occ O-2  0.25 beq  6.32
		site O9_1 num_posns 1 x =5.076	*a0_8103550/a_8103550; :  0.14177268 y  0 z =0.307	*c0_8103550/c_8103550; :  0.06993153 occ O-2  0.25 beq  6.32
		site O7_2 num_posns 1 x =5.5	*a0_8103550/a_8103550; :  0.153615 y  0.67 z =0.311	*c0_8103550/c_8103550; :  0.07084269 occ O-2  0.5 beq  4.18
		site O7_1 num_posns 1 x =5.5	*a0_8103550/a_8103550; :  0.153615 y  0.33 z =0.311	*c0_8103550/c_8103550; :  0.07084269 occ O-2  0.5 beq  4.18
		site O6_1 num_posns 1 x =5.5	*a0_8103550/a_8103550; :  0.153615 y  0 z =0.348	*c0_8103550/c_8103550; :  0.07927092 occ O-2  0.5 beq  1.89
		site Si3_2 num_posns 1 x =5.5	*a0_8103550/a_8103550; :  0.153615 y  0.586 z =0.373	*c0_8103550/c_8103550; :  0.08496567 occ Si+4  0.5 beq  1.18
		site Si3_1 num_posns 1 x =5.5	*a0_8103550/a_8103550; :  0.153615 y  0.414 z =0.373	*c0_8103550/c_8103550; :  0.08496567 occ Si+4  0.5 beq  1.18
		site O2_2 num_posns 1 x =5.735	*a0_8103550/a_8103550; :  0.16017855 y  0.52 z =0.411	*c0_8103550/c_8103550; :  0.09362169 occ O-2  0.5 beq  1.34
		site O2_4 num_posns 1 x =5.265	*a0_8103550/a_8103550; :  0.14705145 y  0.52 z =0.411	*c0_8103550/c_8103550; :  0.09362169 occ O-2  0.5 beq  1.34
		site O2_3 num_posns 1 x =5.735	*a0_8103550/a_8103550; :  0.16017855 y  0.48 z =0.411	*c0_8103550/c_8103550; :  0.09362169 occ O-2  0.5 beq  1.34
		site O2_1 num_posns 1 x =5.265	*a0_8103550/a_8103550; :  0.14705145 y  0.48 z =0.411	*c0_8103550/c_8103550; :  0.09362169 occ O-2  0.5 beq  1.34
		site Ca2_1 num_posns 1 x =5	*a0_8103550/a_8103550; :  0.13965 y  0 z =0.4135	*c0_8103550/c_8103550; :  0.094191165 occ Ca+2  1 beq  1.34
		site Ca1_5 num_posns 1 x =5.5	*a0_8103550/a_8103550; :  0.153615 y  0.5 z =0.5	*c0_8103550/c_8103550; :  0.113895 occ Ca+2  1 beq  1.34
		site O1_6 num_posns 1 x =5.235	*a0_8103550/a_8103550; :  0.14621355 y  0.01 z =(	0.519	+z1_8103550)*c0_8103550/c_8103550; :  0.11321163 occ O-2  0.5 beq  1.34
		site O1_8 num_posns 1 x =5.765	*a0_8103550/a_8103550; :  0.16101645 y  0.01 z =(	0.519	+z1_8103550)*c0_8103550/c_8103550; :  0.11321163 occ O-2  0.5 beq  1.34
		site O1_7 num_posns 1 x =5.235	*a0_8103550/a_8103550; :  0.14621355 y  0.99 z =(	0.519	+z1_8103550)*c0_8103550/c_8103550; :  0.11321163 occ O-2  0.5 beq  1.34
		site O1_5 num_posns 1 x =5.765	*a0_8103550/a_8103550; :  0.16101645 y  0.99 z =(	0.519	+z1_8103550)*c0_8103550/c_8103550; :  0.11321163 occ O-2  0.5 beq  1.34
		site Si4_6 num_posns 1 x =5	*a0_8103550/a_8103550; :  0.13965 y  0.075 z =(	0.557	+z1_8103550)*c0_8103550/c_8103550; :  0.12186765 occ Si+4  0.5 beq  1.18
		site Si4_5 num_posns 1 x =5	*a0_8103550/a_8103550; :  0.13965 y  0.925 z =(	0.557	+z1_8103550)*c0_8103550/c_8103550; :  0.12186765 occ Si+4  0.5 beq  1.18
		site O5_5 num_posns 1 x =5	*a0_8103550/a_8103550; :  0.13965 y  0.5 z =(	0.577	+z1_8103550)*c0_8103550/c_8103550; :  0.12642345 occ O-2  0.5 beq  1.89
		site O11_5 num_posns 1 x =5.5	*a0_8103550/a_8103550; :  0.153615 y  0.5 z =(	0.612	+z1_8103550/2)*c0_8103550/c_8103550; :  0.13690179 occ O-2  0.5 beq  3.16
		site O4_6 num_posns 1 x =5.43	*a0_8103550/a_8103550; :  0.1516599 y  0.5 z =(	0.613	+z1_8103550/2)*c0_8103550/c_8103550; :  0.13712958 occ O-2  0.25 beq  6.32
		site O4_5 num_posns 1 x =5.57	*a0_8103550/a_8103550; :  0.1555701 y  0.5 z =(	0.613	+z1_8103550/2)*c0_8103550/c_8103550; :  0.13712958 occ O-2  0.25 beq  6.32
		site O8_6 num_posns 1 x =5	*a0_8103550/a_8103550; :  0.13965 y  0.16 z =(	0.619	+z1_8103550)*c0_8103550/c_8103550; :  0.13599063 occ O-2  0.5 beq  4.18
		site O8_5 num_posns 1 x =5	*a0_8103550/a_8103550; :  0.13965 y  0.84 z =(	0.619	+z1_8103550)*c0_8103550/c_8103550; :  0.13599063 occ O-2  0.5 beq  4.18
		site Si2_2 num_posns 1 x =5.656	*a0_8103550/a_8103550; :  0.15797208 y  0 z =0.282	*c0_8103550/c_8103550; :  0.06423678 occ Si+4 =n_bt; :  0.05 beq  2.76
		site Si2_1 num_posns 1 x =5.344	*a0_8103550/a_8103550; :  0.14925792 y  0 z =0.282	*c0_8103550/c_8103550; :  0.06423678 occ Si+4 =n_bt; :  0.05 beq  2.76
		site O3_2 num_posns 1 x =5.68	*a0_8103550/a_8103550; :  0.1586424 y  0 z =0.211	*c0_8103550/c_8103550; :  0.04806369 occ O-2 =n_bt+n_ca3; :  0.265 beq  6.32
		site O3_1 num_posns 1 x =5.32	*a0_8103550/a_8103550; :  0.1485876 y  0 z =0.211	*c0_8103550/c_8103550; :  0.04806369 occ O-2 =n_bt+n_ca3; :  0.265 beq  6.32
		site Si1_6 num_posns 1 x =5.156	*a0_8103550/a_8103550; :  0.14400708 y  0.5 z =(	0.641	+z1_8103550)*c0_8103550/c_8103550; :  0.14100201 occ Si+4 =n_bt; :  0.05 beq  2.76
		site Si1_5 num_posns 1 x =5.844	*a0_8103550/a_8103550; :  0.16322292 y  0.5 z =(	0.641	+z1_8103550)*c0_8103550/c_8103550; :  0.14100201 occ Si+4 =n_bt; :  0.05 beq  2.76
		site O3_6 num_posns 1 x =5.18	*a0_8103550/a_8103550; :  0.1446774 y  0.5 z =(	0.711	+z1_8103550)*c0_8103550/c_8103550; :  0.15694731 occ O-2 =n_bt+n_ca3; :  0.265 beq  6.32
		site O3_5 num_posns 1 x =5.82	*a0_8103550/a_8103550; :  0.1625526 y  0.5 z =(	0.711	+z1_8103550)*c0_8103550/c_8103550; :  0.15694731 occ O-2 =n_bt+n_ca3; :  0.265 beq  6.32
		site Ca3_6 num_posns 1 x =(	5.37	-x3_8103550)*a0_8103550/a_8103550; :  0.1516599 y =0	+y3_8103550; :  0 z =(	0.664	+z1_8103550/3+z3_8103550)*c0_8103550/c_8103550; :  0.1495821 occ Ca+2 =n_ca3; :  0.215 beq  4.74
		site O10_7 num_posns 1 x =(	5.72	+x2_8103550)*a0_8103550/a_8103550; :  0.1597596 y =0.16	+y2_8103550; :  0.16 z =(	0.722	+z1_8103550/3+z2_8103550)*c0_8103550/c_8103550; :  0.16507182 occ O-2 =0.5*(n_ca3); :  0.1075 beq  6.32
		site O10_5 num_posns 1 x =(	5.72	+x2_8103550)*a0_8103550/a_8103550; :  0.1597596 y =0.84	-y2_8103550; :  0.84 z =(	0.722	+z1_8103550/3+z2_8103550)*c0_8103550/c_8103550; :  0.16507182 occ O-2 =0.5*(n_ca3); :  0.1075 beq  6.32
		site Ca3_5 num_posns 1 x =(	5.63	+x3_8103550)*a0_8103550/a_8103550; :  0.1555701 y =0	-y3_8103550; :  -0 z =(	0.664	+z1_8103550/3+z3_8103550)*c0_8103550/c_8103550; :  0.1495821 occ Ca+2 =n_ca3; :  0.215 beq  4.74
		site O10_6 num_posns 1 x =(	5.28	-x2_8103550)*a0_8103550/a_8103550; :  0.1474704 y =0.16	+y2_8103550; :  0.16 z =(	0.722	+z1_8103550/3+z2_8103550)*c0_8103550/c_8103550; :  0.16507182 occ O-2 =0.5*(n_ca3); :  0.1075 beq  6.32
		site O10_8 num_posns 1 x =(	5.28	-x2_8103550)*a0_8103550/a_8103550; :  0.1474704 y =0.84	-y2_8103550; :  0.84 z =(	0.722	+z1_8103550/3+z2_8103550)*c0_8103550/c_8103550; :  0.16507182 occ O-2 =0.5*(n_ca3); :  0.1075 beq  6.32
		site Ca3_2 num_posns 1 x =(	5.87	-x3_8103550)*a0_8103550/a_8103550; :  0.1656249 y =0.5	+y3_8103550; :  0.5 z =(	0.251	-z3_8103550)*c0_8103550/c_8103550; :  0.05717529 occ Ca+2 =n_ca3; :  0.215 beq  4.74
		site O10_4 num_posns 1 x =(	5.22	-x2_8103550)*a0_8103550/a_8103550; :  0.1457946 y =0.34	-y2_8103550; :  0.34 z =(	0.193	-z2_8103550)*c0_8103550/c_8103550; :  0.04168557 occ O-2 =0.5*(n_ca3); :  0.1075 beq  6.32
		site O10_2 num_posns 1 x =(	5.22	-x2_8103550)*a0_8103550/a_8103550; :  0.1457946 y =0.66	+y2_8103550; :  0.66 z =(	0.193	-z2_8103550)*c0_8103550/c_8103550; :  0.04168557 occ O-2 =0.5*(n_ca3); :  0.1075 beq  6.32
		site Ca3_1 num_posns 1 x =(	5.13	+x3_8103550)*a0_8103550/a_8103550; :  0.1416051 y =0.5	-y3_8103550; :  0.5 z =(	0.251	-z3_8103550)*c0_8103550/c_8103550; :  0.05717529 occ Ca+2 =n_ca3; :  0.215 beq  4.74
		site O10_3 num_posns 1 x =(	5.78	+x2_8103550)*a0_8103550/a_8103550; :  0.1614354 y =0.34	-y2_8103550; :  0.34 z =(	0.193	-z2_8103550)*c0_8103550/c_8103550; :  0.04168557 occ O-2 =0.5*(n_ca3); :  0.1075 beq  6.32
		site O10_1 num_posns 1 x =(	5.78	+x2_8103550)*a0_8103550/a_8103550; :  0.1614354 y =0.66	+y2_8103550; :  0.66 z =(	0.193	-z2_8103550)*c0_8103550/c_8103550; :  0.04168557 occ O-2 =0.5*(n_ca3); :  0.1075 beq  6.32
		site O12_1 num_posns 1 x =6	*a0_8103550/a_8103550; :  0.16758 y  0 z =0.303	*c0_8103550/c_8103550; :  0.06902037 occ O-2  0.5 beq  3.16
		site O9_2 num_posns 1 x =6.924	*a0_8103550/a_8103550; :  0.19338732 y  0 z =0.307	*c0_8103550/c_8103550; :  0.06993153 occ O-2  0.25 beq  6.32
		site O9_1 num_posns 1 x =6.076	*a0_8103550/a_8103550; :  0.16970268 y  0 z =0.307	*c0_8103550/c_8103550; :  0.06993153 occ O-2  0.25 beq  6.32
		site O7_2 num_posns 1 x =6.5	*a0_8103550/a_8103550; :  0.181545 y  0.67 z =0.311	*c0_8103550/c_8103550; :  0.07084269 occ O-2  0.5 beq  4.18
		site O7_1 num_posns 1 x =6.5	*a0_8103550/a_8103550; :  0.181545 y  0.33 z =0.311	*c0_8103550/c_8103550; :  0.07084269 occ O-2  0.5 beq  4.18
		site O6_1 num_posns 1 x =6.5	*a0_8103550/a_8103550; :  0.181545 y  0 z =0.348	*c0_8103550/c_8103550; :  0.07927092 occ O-2  0.5 beq  1.89
		site Si3_2 num_posns 1 x =6.5	*a0_8103550/a_8103550; :  0.181545 y  0.586 z =0.373	*c0_8103550/c_8103550; :  0.08496567 occ Si+4  0.5 beq  1.18
		site Si3_1 num_posns 1 x =6.5	*a0_8103550/a_8103550; :  0.181545 y  0.414 z =0.373	*c0_8103550/c_8103550; :  0.08496567 occ Si+4  0.5 beq  1.18
		site O2_2 num_posns 1 x =6.735	*a0_8103550/a_8103550; :  0.18810855 y  0.52 z =0.411	*c0_8103550/c_8103550; :  0.09362169 occ O-2  0.5 beq  1.34
		site O2_4 num_posns 1 x =6.265	*a0_8103550/a_8103550; :  0.17498145 y  0.52 z =0.411	*c0_8103550/c_8103550; :  0.09362169 occ O-2  0.5 beq  1.34
		site O2_3 num_posns 1 x =6.735	*a0_8103550/a_8103550; :  0.18810855 y  0.48 z =0.411	*c0_8103550/c_8103550; :  0.09362169 occ O-2  0.5 beq  1.34
		site O2_1 num_posns 1 x =6.265	*a0_8103550/a_8103550; :  0.17498145 y  0.48 z =0.411	*c0_8103550/c_8103550; :  0.09362169 occ O-2  0.5 beq  1.34
		site Ca2_1 num_posns 1 x =6	*a0_8103550/a_8103550; :  0.16758 y  0 z =0.4135	*c0_8103550/c_8103550; :  0.094191165 occ Ca+2  1 beq  1.34
		site Ca1_5 num_posns 1 x =6.5	*a0_8103550/a_8103550; :  0.181545 y  0.5 z =0.5	*c0_8103550/c_8103550; :  0.113895 occ Ca+2  1 beq  1.34
		site O1_6 num_posns 1 x =6.235	*a0_8103550/a_8103550; :  0.17414355 y  0.01 z =(	0.519	+z1_8103550)*c0_8103550/c_8103550; :  0.11321163 occ O-2  0.5 beq  1.34
		site O1_8 num_posns 1 x =6.765	*a0_8103550/a_8103550; :  0.18894645 y  0.01 z =(	0.519	+z1_8103550)*c0_8103550/c_8103550; :  0.11321163 occ O-2  0.5 beq  1.34
		site O1_7 num_posns 1 x =6.235	*a0_8103550/a_8103550; :  0.17414355 y  0.99 z =(	0.519	+z1_8103550)*c0_8103550/c_8103550; :  0.11321163 occ O-2  0.5 beq  1.34
		site O1_5 num_posns 1 x =6.765	*a0_8103550/a_8103550; :  0.18894645 y  0.99 z =(	0.519	+z1_8103550)*c0_8103550/c_8103550; :  0.11321163 occ O-2  0.5 beq  1.34
		site Si4_6 num_posns 1 x =6	*a0_8103550/a_8103550; :  0.16758 y  0.075 z =(	0.557	+z1_8103550)*c0_8103550/c_8103550; :  0.12186765 occ Si+4  0.5 beq  1.18
		site Si4_5 num_posns 1 x =6	*a0_8103550/a_8103550; :  0.16758 y  0.925 z =(	0.557	+z1_8103550)*c0_8103550/c_8103550; :  0.12186765 occ Si+4  0.5 beq  1.18
		site O5_5 num_posns 1 x =6	*a0_8103550/a_8103550; :  0.16758 y  0.5 z =(	0.577	+z1_8103550)*c0_8103550/c_8103550; :  0.12642345 occ O-2  0.5 beq  1.89
		site O11_5 num_posns 1 x =6.5	*a0_8103550/a_8103550; :  0.181545 y  0.5 z =(	0.612	+z1_8103550/2)*c0_8103550/c_8103550; :  0.13690179 occ O-2  0.5 beq  3.16
		site O4_6 num_posns 1 x =6.43	*a0_8103550/a_8103550; :  0.1795899 y  0.5 z =(	0.613	+z1_8103550/2)*c0_8103550/c_8103550; :  0.13712958 occ O-2  0.25 beq  6.32
		site O4_5 num_posns 1 x =6.57	*a0_8103550/a_8103550; :  0.1835001 y  0.5 z =(	0.613	+z1_8103550/2)*c0_8103550/c_8103550; :  0.13712958 occ O-2  0.25 beq  6.32
		site O8_6 num_posns 1 x =6	*a0_8103550/a_8103550; :  0.16758 y  0.16 z =(	0.619	+z1_8103550)*c0_8103550/c_8103550; :  0.13599063 occ O-2  0.5 beq  4.18
		site O8_5 num_posns 1 x =6	*a0_8103550/a_8103550; :  0.16758 y  0.84 z =(	0.619	+z1_8103550)*c0_8103550/c_8103550; :  0.13599063 occ O-2  0.5 beq  4.18
		site Si2_2 num_posns 1 x =6.656	*a0_8103550/a_8103550; :  0.18590208 y  0 z =0.282	*c0_8103550/c_8103550; :  0.06423678 occ Si+4 =n_bt; :  0.05 beq  2.76
		site Si2_1 num_posns 1 x =6.344	*a0_8103550/a_8103550; :  0.17718792 y  0 z =0.282	*c0_8103550/c_8103550; :  0.06423678 occ Si+4 =n_bt; :  0.05 beq  2.76
		site O3_2 num_posns 1 x =6.68	*a0_8103550/a_8103550; :  0.1865724 y  0 z =0.211	*c0_8103550/c_8103550; :  0.04806369 occ O-2 =n_bt+n_ca3; :  0.265 beq  6.32
		site O3_1 num_posns 1 x =6.32	*a0_8103550/a_8103550; :  0.1765176 y  0 z =0.211	*c0_8103550/c_8103550; :  0.04806369 occ O-2 =n_bt+n_ca3; :  0.265 beq  6.32
		site Si1_6 num_posns 1 x =6.156	*a0_8103550/a_8103550; :  0.17193708 y  0.5 z =(	0.641	+z1_8103550)*c0_8103550/c_8103550; :  0.14100201 occ Si+4 =n_bt; :  0.05 beq  2.76
		site Si1_5 num_posns 1 x =6.844	*a0_8103550/a_8103550; :  0.19115292 y  0.5 z =(	0.641	+z1_8103550)*c0_8103550/c_8103550; :  0.14100201 occ Si+4 =n_bt; :  0.05 beq  2.76
		site O3_6 num_posns 1 x =6.18	*a0_8103550/a_8103550; :  0.1726074 y  0.5 z =(	0.711	+z1_8103550)*c0_8103550/c_8103550; :  0.15694731 occ O-2 =n_bt+n_ca3; :  0.265 beq  6.32
		site O3_5 num_posns 1 x =6.82	*a0_8103550/a_8103550; :  0.1904826 y  0.5 z =(	0.711	+z1_8103550)*c0_8103550/c_8103550; :  0.15694731 occ O-2 =n_bt+n_ca3; :  0.265 beq  6.32
		site Ca3_6 num_posns 1 x =(	6.37	-x3_8103550)*a0_8103550/a_8103550; :  0.1795899 y =0	+y3_8103550; :  0 z =(	0.664	+z1_8103550/3+z3_8103550)*c0_8103550/c_8103550; :  0.1495821 occ Ca+2 =n_ca3; :  0.215 beq  4.74
		site O10_7 num_posns 1 x =(	6.72	+x2_8103550)*a0_8103550/a_8103550; :  0.1876896 y =0.16	+y2_8103550; :  0.16 z =(	0.722	+z1_8103550/3+z2_8103550)*c0_8103550/c_8103550; :  0.16507182 occ O-2 =0.5*(n_ca3); :  0.1075 beq  6.32
		site O10_5 num_posns 1 x =(	6.72	+x2_8103550)*a0_8103550/a_8103550; :  0.1876896 y =0.84	-y2_8103550; :  0.84 z =(	0.722	+z1_8103550/3+z2_8103550)*c0_8103550/c_8103550; :  0.16507182 occ O-2 =0.5*(n_ca3); :  0.1075 beq  6.32
		site Ca3_5 num_posns 1 x =(	6.63	+x3_8103550)*a0_8103550/a_8103550; :  0.1835001 y =0	-y3_8103550; :  -0 z =(	0.664	+z1_8103550/3+z3_8103550)*c0_8103550/c_8103550; :  0.1495821 occ Ca+2 =n_ca3; :  0.215 beq  4.74
		site O10_6 num_posns 1 x =(	6.28	-x2_8103550)*a0_8103550/a_8103550; :  0.1754004 y =0.16	+y2_8103550; :  0.16 z =(	0.722	+z1_8103550/3+z2_8103550)*c0_8103550/c_8103550; :  0.16507182 occ O-2 =0.5*(n_ca3); :  0.1075 beq  6.32
		site O10_8 num_posns 1 x =(	6.28	-x2_8103550)*a0_8103550/a_8103550; :  0.1754004 y =0.84	-y2_8103550; :  0.84 z =(	0.722	+z1_8103550/3+z2_8103550)*c0_8103550/c_8103550; :  0.16507182 occ O-2 =0.5*(n_ca3); :  0.1075 beq  6.32
		site Ca3_2 num_posns 1 x =(	6.87	-x3_8103550)*a0_8103550/a_8103550; :  0.1935549 y =0.5	+y3_8103550; :  0.5 z =(	0.251	-z3_8103550)*c0_8103550/c_8103550; :  0.05717529 occ Ca+2 =n_ca3; :  0.215 beq  4.74
		site O10_4 num_posns 1 x =(	6.22	-x2_8103550)*a0_8103550/a_8103550; :  0.1737246 y =0.34	-y2_8103550; :  0.34 z =(	0.193	-z2_8103550)*c0_8103550/c_8103550; :  0.04168557 occ O-2 =0.5*(n_ca3); :  0.1075 beq  6.32
		site O10_2 num_posns 1 x =(	6.22	-x2_8103550)*a0_8103550/a_8103550; :  0.1737246 y =0.66	+y2_8103550; :  0.66 z =(	0.193	-z2_8103550)*c0_8103550/c_8103550; :  0.04168557 occ O-2 =0.5*(n_ca3); :  0.1075 beq  6.32
		site Ca3_1 num_posns 1 x =(	6.13	+x3_8103550)*a0_8103550/a_8103550; :  0.1695351 y =0.5	-y3_8103550; :  0.5 z =(	0.251	-z3_8103550)*c0_8103550/c_8103550; :  0.05717529 occ Ca+2 =n_ca3; :  0.215 beq  4.74
		site O10_3 num_posns 1 x =(	6.78	+x2_8103550)*a0_8103550/a_8103550; :  0.1893654 y =0.34	-y2_8103550; :  0.34 z =(	0.193	-z2_8103550)*c0_8103550/c_8103550; :  0.04168557 occ O-2 =0.5*(n_ca3); :  0.1075 beq  6.32
		site O10_1 num_posns 1 x =(	6.78	+x2_8103550)*a0_8103550/a_8103550; :  0.1893654 y =0.66	+y2_8103550; :  0.66 z =(	0.193	-z2_8103550)*c0_8103550/c_8103550; :  0.04168557 occ O-2 =0.5*(n_ca3); :  0.1075 beq  6.32
		site O12_1 num_posns 1 x =7	*a0_8103550/a_8103550; :  0.19551 y  0 z =0.303	*c0_8103550/c_8103550; :  0.06902037 occ O-2  0.5 beq  3.16
		site O9_2 num_posns 1 x =7.924	*a0_8103550/a_8103550; :  0.22131732 y  0 z =0.307	*c0_8103550/c_8103550; :  0.06993153 occ O-2  0.25 beq  6.32
		site O9_1 num_posns 1 x =7.076	*a0_8103550/a_8103550; :  0.19763268 y  0 z =0.307	*c0_8103550/c_8103550; :  0.06993153 occ O-2  0.25 beq  6.32
		site O7_2 num_posns 1 x =7.5	*a0_8103550/a_8103550; :  0.209475 y  0.67 z =0.311	*c0_8103550/c_8103550; :  0.07084269 occ O-2  0.5 beq  4.18
		site O7_1 num_posns 1 x =7.5	*a0_8103550/a_8103550; :  0.209475 y  0.33 z =0.311	*c0_8103550/c_8103550; :  0.07084269 occ O-2  0.5 beq  4.18
		site O6_1 num_posns 1 x =7.5	*a0_8103550/a_8103550; :  0.209475 y  0 z =0.348	*c0_8103550/c_8103550; :  0.07927092 occ O-2  0.5 beq  1.89
		site Si3_2 num_posns 1 x =7.5	*a0_8103550/a_8103550; :  0.209475 y  0.586 z =0.373	*c0_8103550/c_8103550; :  0.08496567 occ Si+4  0.5 beq  1.18
		site Si3_1 num_posns 1 x =7.5	*a0_8103550/a_8103550; :  0.209475 y  0.414 z =0.373	*c0_8103550/c_8103550; :  0.08496567 occ Si+4  0.5 beq  1.18
		site O2_2 num_posns 1 x =7.735	*a0_8103550/a_8103550; :  0.21603855 y  0.52 z =0.411	*c0_8103550/c_8103550; :  0.09362169 occ O-2  0.5 beq  1.34
		site O2_4 num_posns 1 x =7.265	*a0_8103550/a_8103550; :  0.20291145 y  0.52 z =0.411	*c0_8103550/c_8103550; :  0.09362169 occ O-2  0.5 beq  1.34
		site O2_3 num_posns 1 x =7.735	*a0_8103550/a_8103550; :  0.21603855 y  0.48 z =0.411	*c0_8103550/c_8103550; :  0.09362169 occ O-2  0.5 beq  1.34
		site O2_1 num_posns 1 x =7.265	*a0_8103550/a_8103550; :  0.20291145 y  0.48 z =0.411	*c0_8103550/c_8103550; :  0.09362169 occ O-2  0.5 beq  1.34
		site Ca2_1 num_posns 1 x =7	*a0_8103550/a_8103550; :  0.19551 y  0 z =0.4135	*c0_8103550/c_8103550; :  0.094191165 occ Ca+2  1 beq  1.34
		site Ca1_5 num_posns 1 x =7.5	*a0_8103550/a_8103550; :  0.209475 y  0.5 z =0.5	*c0_8103550/c_8103550; :  0.113895 occ Ca+2  1 beq  1.34
		site O1_6 num_posns 1 x =7.235	*a0_8103550/a_8103550; :  0.20207355 y  0.01 z =(	0.519	+z1_8103550)*c0_8103550/c_8103550; :  0.11321163 occ O-2  0.5 beq  1.34
		site O1_8 num_posns 1 x =7.765	*a0_8103550/a_8103550; :  0.21687645 y  0.01 z =(	0.519	+z1_8103550)*c0_8103550/c_8103550; :  0.11321163 occ O-2  0.5 beq  1.34
		site O1_7 num_posns 1 x =7.235	*a0_8103550/a_8103550; :  0.20207355 y  0.99 z =(	0.519	+z1_8103550)*c0_8103550/c_8103550; :  0.11321163 occ O-2  0.5 beq  1.34
		site O1_5 num_posns 1 x =7.765	*a0_8103550/a_8103550; :  0.21687645 y  0.99 z =(	0.519	+z1_8103550)*c0_8103550/c_8103550; :  0.11321163 occ O-2  0.5 beq  1.34
		site Si4_6 num_posns 1 x =7	*a0_8103550/a_8103550; :  0.19551 y  0.075 z =(	0.557	+z1_8103550)*c0_8103550/c_8103550; :  0.12186765 occ Si+4  0.5 beq  1.18
		site Si4_5 num_posns 1 x =7	*a0_8103550/a_8103550; :  0.19551 y  0.925 z =(	0.557	+z1_8103550)*c0_8103550/c_8103550; :  0.12186765 occ Si+4  0.5 beq  1.18
		site O5_5 num_posns 1 x =7	*a0_8103550/a_8103550; :  0.19551 y  0.5 z =(	0.577	+z1_8103550)*c0_8103550/c_8103550; :  0.12642345 occ O-2  0.5 beq  1.89
		site O11_5 num_posns 1 x =7.5	*a0_8103550/a_8103550; :  0.209475 y  0.5 z =(	0.612	+z1_8103550/2)*c0_8103550/c_8103550; :  0.13690179 occ O-2  0.5 beq  3.16
		site O4_6 num_posns 1 x =7.43	*a0_8103550/a_8103550; :  0.2075199 y  0.5 z =(	0.613	+z1_8103550/2)*c0_8103550/c_8103550; :  0.13712958 occ O-2  0.25 beq  6.32
		site O4_5 num_posns 1 x =7.57	*a0_8103550/a_8103550; :  0.2114301 y  0.5 z =(	0.613	+z1_8103550/2)*c0_8103550/c_8103550; :  0.13712958 occ O-2  0.25 beq  6.32
		site O8_6 num_posns 1 x =7	*a0_8103550/a_8103550; :  0.19551 y  0.16 z =(	0.619	+z1_8103550)*c0_8103550/c_8103550; :  0.13599063 occ O-2  0.5 beq  4.18
		site O8_5 num_posns 1 x =7	*a0_8103550/a_8103550; :  0.19551 y  0.84 z =(	0.619	+z1_8103550)*c0_8103550/c_8103550; :  0.13599063 occ O-2  0.5 beq  4.18
		site Si2_2 num_posns 1 x =7.656	*a0_8103550/a_8103550; :  0.21383208 y  0 z =0.282	*c0_8103550/c_8103550; :  0.06423678 occ Si+4 =n_bt; :  0.05 beq  2.76
		site Si2_1 num_posns 1 x =7.344	*a0_8103550/a_8103550; :  0.20511792 y  0 z =0.282	*c0_8103550/c_8103550; :  0.06423678 occ Si+4 =n_bt; :  0.05 beq  2.76
		site O3_2 num_posns 1 x =7.68	*a0_8103550/a_8103550; :  0.2145024 y  0 z =0.211	*c0_8103550/c_8103550; :  0.04806369 occ O-2 =n_bt+n_ca3; :  0.265 beq  6.32
		site O3_1 num_posns 1 x =7.32	*a0_8103550/a_8103550; :  0.2044476 y  0 z =0.211	*c0_8103550/c_8103550; :  0.04806369 occ O-2 =n_bt+n_ca3; :  0.265 beq  6.32
		site Si1_6 num_posns 1 x =7.156	*a0_8103550/a_8103550; :  0.19986708 y  0.5 z =(	0.641	+z1_8103550)*c0_8103550/c_8103550; :  0.14100201 occ Si+4 =n_bt; :  0.05 beq  2.76
		site Si1_5 num_posns 1 x =7.844	*a0_8103550/a_8103550; :  0.21908292 y  0.5 z =(	0.641	+z1_8103550)*c0_8103550/c_8103550; :  0.14100201 occ Si+4 =n_bt; :  0.05 beq  2.76
		site O3_6 num_posns 1 x =7.18	*a0_8103550/a_8103550; :  0.2005374 y  0.5 z =(	0.711	+z1_8103550)*c0_8103550/c_8103550; :  0.15694731 occ O-2 =n_bt+n_ca3; :  0.265 beq  6.32
		site O3_5 num_posns 1 x =7.82	*a0_8103550/a_8103550; :  0.2184126 y  0.5 z =(	0.711	+z1_8103550)*c0_8103550/c_8103550; :  0.15694731 occ O-2 =n_bt+n_ca3; :  0.265 beq  6.32
		site Ca3_6 num_posns 1 x =(	7.37	-x3_8103550)*a0_8103550/a_8103550; :  0.2075199 y =0	+y3_8103550; :  0 z =(	0.664	+z1_8103550/3+z3_8103550)*c0_8103550/c_8103550; :  0.1495821 occ Ca+2 =n_ca3; :  0.215 beq  4.74
		site O10_7 num_posns 1 x =(	7.72	+x2_8103550)*a0_8103550/a_8103550; :  0.2156196 y =0.16	+y2_8103550; :  0.16 z =(	0.722	+z1_8103550/3+z2_8103550)*c0_8103550/c_8103550; :  0.16507182 occ O-2 =0.5*(n_ca3); :  0.1075 beq  6.32
		site O10_5 num_posns 1 x =(	7.72	+x2_8103550)*a0_8103550/a_8103550; :  0.2156196 y =0.84	-y2_8103550; :  0.84 z =(	0.722	+z1_8103550/3+z2_8103550)*c0_8103550/c_8103550; :  0.16507182 occ O-2 =0.5*(n_ca3); :  0.1075 beq  6.32
		site Ca3_5 num_posns 1 x =(	7.63	+x3_8103550)*a0_8103550/a_8103550; :  0.2114301 y =0	-y3_8103550; :  -0 z =(	0.664	+z1_8103550/3+z3_8103550)*c0_8103550/c_8103550; :  0.1495821 occ Ca+2 =n_ca3; :  0.215 beq  4.74
		site O10_6 num_posns 1 x =(	7.28	-x2_8103550)*a0_8103550/a_8103550; :  0.2033304 y =0.16	+y2_8103550; :  0.16 z =(	0.722	+z1_8103550/3+z2_8103550)*c0_8103550/c_8103550; :  0.16507182 occ O-2 =0.5*(n_ca3); :  0.1075 beq  6.32
		site O10_8 num_posns 1 x =(	7.28	-x2_8103550)*a0_8103550/a_8103550; :  0.2033304 y =0.84	-y2_8103550; :  0.84 z =(	0.722	+z1_8103550/3+z2_8103550)*c0_8103550/c_8103550; :  0.16507182 occ O-2 =0.5*(n_ca3); :  0.1075 beq  6.32
		site Ca3_2 num_posns 1 x =(	7.87	-x3_8103550)*a0_8103550/a_8103550; :  0.2214849 y =0.5	+y3_8103550; :  0.5 z =(	0.251	-z3_8103550)*c0_8103550/c_8103550; :  0.05717529 occ Ca+2 =n_ca3; :  0.215 beq  4.74
		site O10_4 num_posns 1 x =(	7.22	-x2_8103550)*a0_8103550/a_8103550; :  0.2016546 y =0.34	-y2_8103550; :  0.34 z =(	0.193	-z2_8103550)*c0_8103550/c_8103550; :  0.04168557 occ O-2 =0.5*(n_ca3); :  0.1075 beq  6.32
		site O10_2 num_posns 1 x =(	7.22	-x2_8103550)*a0_8103550/a_8103550; :  0.2016546 y =0.66	+y2_8103550; :  0.66 z =(	0.193	-z2_8103550)*c0_8103550/c_8103550; :  0.04168557 occ O-2 =0.5*(n_ca3); :  0.1075 beq  6.32
		site Ca3_1 num_posns 1 x =(	7.13	+x3_8103550)*a0_8103550/a_8103550; :  0.1974651 y =0.5	-y3_8103550; :  0.5 z =(	0.251	-z3_8103550)*c0_8103550/c_8103550; :  0.05717529 occ Ca+2 =n_ca3; :  0.215 beq  4.74
		site O10_3 num_posns 1 x =(	7.78	+x2_8103550)*a0_8103550/a_8103550; :  0.2172954 y =0.34	-y2_8103550; :  0.34 z =(	0.193	-z2_8103550)*c0_8103550/c_8103550; :  0.04168557 occ O-2 =0.5*(n_ca3); :  0.1075 beq  6.32
		site O10_1 num_posns 1 x =(	7.78	+x2_8103550)*a0_8103550/a_8103550; :  0.2172954 y =0.66	+y2_8103550; :  0.66 z =(	0.193	-z2_8103550)*c0_8103550/c_8103550; :  0.04168557 occ O-2 =0.5*(n_ca3); :  0.1075 beq  6.32
		PO_Two_Directions(~@, 1,, ,~@, 1,, ,~@, 0.5)
		PO_Spherical_Harmonics(sh_6184edee_12, 4 )
	str 
		_lvol  339.9549584
		_lvolf ~ 534
		CS_L(@, 600_LIMIT_MIN_400 min =400; max =600;)
		
		xy_pks
		xy_color 16711935
		pt_size 0
		line_width 1
		r_bragg  3.644542594
		phase_MAC 94.71784672
		phase_name "Fluorite"
		MVW( 312.2992256, 164.4622096, 2.347911674)
		space_group Fm-3m
		scale @ 0.0001104172828
		Phase_LAC_1_on_cm( 298.6661453)
		Phase_Density_g_on_cm3( 3.153219331)
		Cubic(@ 5.478841124_LIMIT_MAX_5.48 min =5.46; max =5.48;)
		site Ca1 num_posns 4 x  0 y  0 z  0 occ Ca+2  1 beq  0.2265877818
		site F1 num_posns 8 x =1/4; :  0.25 y =1/4; :  0.25 z =1/4; :  0.25 occ F-1  1 beq  0.6101684023
		ble 0
			clp 0
		cif_str 0
		fcf 1
		PO_Two_Directions(~@, 1,, ,~@, 1,, ,~@, 0.5)
	pk_grp phase_name "Teflon"
	xo_Is 
		xo @ 18.67415934 min =18.6; max =19.2;
		peak_type pv
			pv_lor ~@ 1_LIMIT_MIN_0
			pv_fwhm ~@ 0.1177424855
		I @ 2.902647513
		Scherrer( 1, Get(pv_fwhm), 0.01,~ 0)
		User_Defined_Dependence_Convolution(hat,  1/Cos(Th)                                                         , ~@, 0.0001609982082_LIMIT_MIN_0.0001)
		User_Defined_Dependence_Convolution(gauss_fwhm,  1/Cos(Th)                                                   , , 0.05)
is_amor 0
fit_zoomed 1
