# Supplementary material for: Structure modeling and quantitative X-ray diffraction of C-(A)-S-H
Source: J Appl Crystallogr. 2022 Feb 1;55(Pt 1):133–43. doi: 10.1107/S1600576721012668 (PMC8805164; doi:10.1107/S1600576721012668)
Supplement: Supplementary file 12 [file j-55-00133-sup12.txt]

r_exp 2.008076461 r_exp_dash 1.464669589 r_wp 4.689794468 r_wp_dash 3.42068615 r_p 3.676127151 r_p_dash 2.911372992 weighted_Durbin_Watson 0.4206895303 gof 2.335466084
iters 100000
continue_after_convergence ~
randomize_on_errors ~
no_normal_equations ~
line_min ~
use_extrapolation ~
version 4
xdd "D:\_eigener kram\project - autoclave XRD\Publication - nano CSH\files for submission\XRD data C_S_H + corundum\14746 T269 20% corundum FSI 13mm.raw"
{
5 0.0102342503 69.9977239
2088
2065
2015
2113
2029
2001
2022
2045
1996
2042
2055
2042
2008
2006
2014
1863
2048
1980
1993
1917
1945
1909
1995
1934
1914
1989
1977
1902
1928
2028
1944
1888
1926
1809
1917
1881
1970
1869
1946
1792
1874
1887
1865
1763
1812
1899
1862
1800
1907
1866
1798
1825
1859
1787
1801
1780
1771
1741
1869
1761
1823
1729
1717
1763
1752
1753
1750
1773
1723
1735
1789
1731
1789
1683
1679
1680
1689
1663
1672
1706
1709
1674
1738
1662
1668
1723
1766
1626
1631
1604
1629
1677
1600
1567
1617
1583
1572
1548
1584
1614
1489
1557
1585
1587
1580
1564
1506
1536
1496
1520
1532
1576
1555
1548
1526
1520
1507
1492
1508
1564
1529
1505
1466
1502
1458
1430
1442
1415
1439
1431
1377
1413
1401
1453
1401
1336
1399
1455
1322
1422
1310
1402
1431
1406
1368
1375
1450
1411
1407
1303
1341
1320
1370
1323
1288
1303
1333
1267
1273
1307
1261
1303
1300
1328
1294
1282
1284
1277
1225
1309
1350
1299
1225
1217
1272
1248
1260
1255
1223
1212
1256
1235
1155
1197
1271
1227
1211
1227
1233
1202
1267
1261
1177
1214
1218
1222
1200
1186
1201
1254
1170
1184
1164
1188
1216
1224
1181
1231
1159
1212
1169
1239
1176
1200
1126
1170
1203
1157
1135
1085
1145
1106
1151
1186
1219
1163
1185
1246
1137
1159
1186
1123
1134
1158
1208
1171
1202
1166
1180
1121
1169
1152
1129
1179
1169
1132
1178
1175
1140
1175
1177
1174
1223
1198
1183
1189
1207
1194
1241
1229
1195
1253
1266
1199
1203
1191
1344
1318
1331
1394
1343
1471
1449
1310
1385
1356
1320
1339
1279
1297
1247
1236
1241
1169
1166
1202
1165
1177
1154
1195
1129
1110
1095
1101
1139
1132
1123
1085
1105
1082
1082
1139
1100
1154
1130
1134
1076
1054
1078
1096
1107
1086
1132
1069
1096
1133
1074
1078
1081
1207
1094
1137
1177
1149
1139
1137
1105
1171
1129
1189
1130
1135
1170
1120
1118
1129
1189
1247
1135
1090
1189
1109
1163
1189
1146
1185
1199
1212
1194
1148
1197
1141
1232
1228
1291
1132
1209
1195
1219
1231
1200
1180
1225
1281
1288
1231
1200
1237
1209
1217
1281
1185
1194
1223
1277
1222
1273
1256
1276
1216
1262
1265
1276
1266
1265
1237
1208
1227
1190
1290
1279
1259
1255
1271
1295
1271
1308
1356
1264
1226
1325
1309
1242
1272
1388
1291
1212
1341
1305
1339
1320
1259
1292
1363
1330
1320
1309
1203
1308
1312
1427
1347
1364
1363
1428
1313
1398
1393
1288
1343
1368
1357
1373
1356
1372
1377
1414
1284
1395
1456
1291
1362
1339
1373
1410
1370
1361
1403
1307
1365
1335
1361
1390
1396
1401
1416
1414
1377
1413
1394
1376
1367
1437
1389
1413
1423
1380
1359
1393
1379
1391
1388
1450
1435
1412
1388
1412
1399
1424
1356
1425
1379
1429
1361
1388
1378
1371
1394
1402
1430
1425
1422
1501
1404
1375
1412
1425
1432
1396
1478
1446
1416
1427
1436
1405
1441
1413
1439
1402
1433
1453
1419
1441
1427
1434
1422
1421
1424
1379
1399
1401
1476
1436
1455
1403
1396
1431
1423
1454
1466
1462
1447
1469
1448
1429
1393
1418
1448
1410
1467
1451
1396
1458
1430
1430
1398
1428
1404
1367
1451
1391
1408
1354
1446
1452
1424
1375
1454
1421
1469
1418
1450
1464
1481
1382
1452
1407
1387
1409
1446
1363
1433
1450
1412
1413
1385
1368
1374
1481
1341
1442
1420
1479
1430
1453
1437
1403
1458
1367
1422
1321
1471
1382
1379
1410
1409
1409
1388
1371
1425
1342
1406
1329
1364
1405
1366
1301
1430
1364
1406
1406
1416
1367
1304
1434
1463
1467
1408
1379
1450
1364
1420
1412
1389
1428
1351
1395
1400
1371
1401
1392
1401
1399
1403
1478
1490
1420
1384
1452
1433
1410
1407
1402
1397
1417
1391
1345
1447
1482
1344
1389
1361
1438
1451
1531
1400
1432
1469
1359
1386
1385
1461
1415
1281
1400
1385
1426
1376
1363
1366
1346
1402
1382
1389
1378
1358
1390
1350
1385
1353
1393
1395
1469
1391
1439
1443
1364
1411
1427
1452
1425
1412
1373
1401
1377
1437
1386
1417
1438
1438
1398
1420
1380
1380
1358
1410
1394
1392
1390
1359
1383
1400
1411
1395
1370
1438
1359
1432
1425
1421
1471
1447
1419
1342
1422
1447
1390
1377
1417
1411
1350
1377
1448
1313
1414
1402
1482
1443
1470
1408
1446
1451
1442
1460
1416
1375
1425
1390
1392
1419
1383
1397
1395
1428
1335
1368
1457
1380
1429
1440
1444
1477
1417
1469
1432
1392
1392
1418
1378
1408
1452
1453
1449
1423
1357
1456
1375
1400
1464
1471
1473
1430
1406
1400
1403
1421
1353
1404
1369
1392
1451
1396
1430
1400
1363
1422
1332
1357
1406
1447
1437
1420
1411
1442
1435
1441
1386
1434
1387
1434
1486
1405
1369
1465
1452
1500
1384
1392
1511
1416
1440
1386
1316
1459
1413
1427
1375
1435
1472
1426
1469
1454
1445
1514
1458
1427
1428
1411
1429
1455
1383
1443
1476
1474
1391
1444
1405
1452
1372
1413
1418
1342
1430
1391
1445
1348
1472
1503
1370
1469
1423
1444
1450
1397
1378
1447
1440
1409
1436
1445
1450
1388
1432
1438
1469
1437
1440
1444
1432
1460
1341
1451
1400
1397
1354
1429
1431
1385
1407
1450
1421
1398
1414
1429
1359
1381
1433
1487
1452
1418
1460
1438
1463
1442
1508
1416
1430
1412
1491
1432
1455
1409
1417
1424
1371
1418
1459
1404
1473
1466
1359
1462
1411
1412
1385
1369
1404
1339
1474
1297
1407
1431
1373
1410
1399
1515
1376
1494
1399
1457
1435
1376
1413
1414
1373
1415
1428
1426
1423
1458
1444
1401
1543
1473
1497
1523
1385
1389
1418
1480
1440
1389
1415
1476
1395
1459
1471
1406
1419
1408
1445
1446
1380
1443
1454
1371
1409
1437
1422
1395
1420
1450
1445
1420
1365
1381
1427
1452
1397
1391
1469
1443
1396
1396
1467
1388
1435
1409
1492
1412
1414
1405
1447
1441
1398
1493
1471
1414
1397
1422
1360
1495
1360
1397
1471
1463
1497
1392
1360
1501
1449
1445
1480
1418
1487
1453
1463
1452
1498
1422
1439
1516
1412
1475
1490
1498
1539
1476
1430
1453
1517
1486
1455
1417
1465
1384
1420
1332
1430
1448
1446
1447
1463
1524
1347
1429
1457
1371
1456
1450
1357
1408
1459
1428
1488
1397
1451
1451
1379
1494
1415
1446
1452
1457
1486
1522
1426
1436
1489
1479
1455
1395
1483
1433
1532
1530
1539
1453
1500
1567
1500
1493
1535
1539
1520
1545
1566
1589
1445
1590
1506
1478
1501
1591
1458
1498
1491
1556
1517
1509
1462
1409
1475
1474
1470
1476
1445
1387
1469
1479
1458
1414
1439
1504
1460
1448
1461
1461
1480
1443
1382
1447
1429
1481
1483
1485
1528
1482
1443
1424
1388
1405
1440
1476
1530
1436
1451
1479
1463
1447
1432
1555
1491
1473
1467
1451
1423
1437
1440
1476
1425
1480
1426
1440
1488
1429
1533
1399
1423
1480
1472
1391
1444
1447
1459
1495
1516
1453
1414
1499
1408
1445
1437
1439
1423
1421
1437
1466
1514
1396
1448
1545
1410
1419
1502
1570
1370
1465
1402
1510
1446
1473
1472
1529
1506
1466
1453
1506
1474
1522
1536
1488
1497
1496
1515
1548
1530
1584
1602
1605
1695
1715
1805
1724
1735
1651
1777
1700
1688
1577
1606
1552
1626
1561
1542
1521
1527
1511
1519
1475
1537
1485
1449
1476
1475
1488
1484
1476
1498
1476
1457
1485
1448
1492
1459
1478
1439
1451
1452
1416
1448
1466
1550
1480
1520
1451
1516
1514
1545
1571
1552
1610
1635
1707
1786
1766
1752
1785
1724
1608
1583
1569
1585
1611
1598
1489
1482
1549
1464
1506
1433
1466
1461
1500
1428
1494
1404
1447
1462
1335
1457
1340
1395
1468
1405
1470
1406
1493
1437
1430
1360
1440
1381
1353
1397
1539
1453
1483
1410
1404
1410
1373
1431
1457
1459
1417
1408
1420
1451
1440
1434
1543
1486
1524
1404
1440
1396
1367
1370
1458
1369
1492
1471
1449
1421
1394
1397
1337
1459
1485
1469
1419
1503
1459
1469
1434
1441
1449
1468
1402
1515
1439
1442
1469
1459
1457
1422
1423
1411
1434
1534
1404
1443
1514
1464
1448
1418
1508
1469
1420
1461
1378
1440
1465
1455
1463
1386
1406
1462
1487
1445
1454
1433
1456
1441
1335
1423
1395
1449
1449
1444
1514
1377
1425
1420
1455
1378
1372
1425
1480
1437
1474
1420
1448
1442
1468
1391
1421
1467
1474
1432
1450
1481
1411
1398
1434
1528
1349
1452
1445
1404
1421
1457
1487
1430
1493
1393
1499
1449
1474
1528
1471
1467
1450
1454
1508
1488
1491
1461
1432
1501
1538
1498
1517
1487
1482
1429
1462
1448
1427
1449
1462
1496
1528
1510
1511
1488
1542
1592
1511
1601
1608
1575
1537
1533
1533
1573
1544
1549
1702
1589
1607
1629
1646
1750
1659
1710
1682
1775
1770
1774
1741
1689
1772
1735
1678
1711
1632
1692
1654
1639
1589
1541
1613
1558
1586
1595
1587
1553
1534
1552
1581
1557
1614
1584
1637
1551
1581
1590
1628
1619
1606
1683
1663
1619
1622
1609
1703
1639
1609
1685
1698
1649
1714
1829
1713
1789
1855
1959
2128
2279
2544
2842
3373
4090
4866
5817
6788
7706
7851
7638
6558
5628
5184
4782
4309
3599
2739
2332
2156
1939
1802
1796
1723
1675
1755
1725
1676
1691
1666
1676
1618
1652
1690
1609
1643
1656
1638
1654
1657
1514
1637
1609
1535
1576
1637
1613
1664
1573
1603
1628
1656
1571
1620
1612
1520
1648
1625
1546
1569
1642
1621
1645
1635
1620
1609
1592
1663
1620
1591
1629
1552
1619
1600
1658
1602
1676
1624
1649
1711
1582
1514
1637
1617
1594
1700
1638
1582
1613
1617
1603
1580
1567
1634
1605
1611
1613
1586
1602
1655
1648
1587
1593
1606
1622
1684
1701
1625
1669
1646
1641
1549
1650
1655
1541
1574
1618
1589
1591
1582
1585
1584
1621
1588
1655
1617
1656
1594
1571
1585
1604
1698
1627
1627
1659
1599
1599
1616
1541
1547
1600
1624
1630
1596
1639
1639
1527
1638
1618
1593
1634
1649
1586
1618
1683
1668
1540
1552
1580
1595
1585
1613
1612
1645
1674
1488
1624
1598
1624
1632
1616
1567
1709
1641
1588
1638
1595
1602
1588
1573
1664
1539
1660
1618
1667
1570
1597
1611
1579
1606
1511
1566
1607
1555
1529
1533
1590
1609
1653
1624
1614
1569
1579
1570
1561
1603
1535
1657
1526
1571
1569
1590
1520
1582
1563
1647
1541
1538
1589
1602
1673
1595
1638
1662
1659
1703
1679
1653
1603
1612
1633
1621
1615
1603
1607
1679
1521
1537
1669
1679
1613
1630
1560
1627
1688
1667
1626
1643
1623
1619
1580
1624
1522
1596
1574
1617
1604
1624
1542
1623
1591
1573
1586
1608
1633
1596
1551
1594
1635
1538
1633
1569
1605
1552
1577
1605
1577
1671
1587
1694
1609
1592
1607
1645
1696
1625
1587
1628
1633
1605
1595
1629
1632
1631
1638
1546
1596
1601
1573
1659
1619
1603
1548
1637
1648
1607
1652
1580
1641
1616
1723
1665
1678
1715
1700
1722
1796
1814
1845
1778
1809
1723
1691
1673
1722
1686
1728
1618
1598
1656
1639
1647
1681
1618
1666
1665
1602
1630
1632
1624
1636
1653
1611
1689
1686
1647
1636
1736
1703
1741
1728
1722
1658
1650
1700
1718
1630
1728
1744
1656
1699
1681
1681
1681
1754
1734
1709
1677
1683
1751
1684
1710
1678
1685
1772
1775
1698
1714
1755
1738
1635
1670
1645
1678
1770
1703
1699
1701
1692
1682
1770
1667
1774
1783
1762
1795
1616
1721
1768
1848
1802
1758
1734
1733
1681
1777
1702
1707
1716
1745
1723
1789
1770
1738
1812
1701
1837
1805
1867
1790
1795
1864
1816
1888
1898
1788
1736
1808
1812
1900
1881
1865
1770
1909
1939
1874
1965
1878
1883
1904
1941
2038
1949
2030
1953
1993
1942
1966
1929
1987
2004
2127
2049
2053
2081
2146
2097
2179
2267
2245
2451
2611
2914
3227
3674
4226
4811
5538
6234
6923
7201
6985
6412
5768
5134
5065
4831
4537
4077
3524
3014
2735
2552
2506
2397
2293
2377
2258
2231
2165
2179
2161
2151
2113
2087
2128
2116
2085
2144
2062
2148
2033
2050
2063
2099
2103
2159
2027
2029
2128
2022
2130
2106
2044
2064
2038
2119
2072
1958
2139
2007
2045
2084
2020
2171
2098
2131
2059
2163
2089
2172
2026
2103
2107
2104
2206
2251
2117
2257
2226
2277
2347
2329
2312
2447
2521
2507
2634
2665
2796
2795
2931
2926
3025
3106
3172
3266
3308
3431
3756
4068
4522
4833
5615
6337
7721
9599
12208
16263
21437
28064
37388
48202
56254
58856
52460
42745
33861
30769
31040
31930
29081
23504
16576
11029
7540
5783
4902
4266
4063
3771
3366
3230
3179
3090
2980
2930
2902
2825
2843
2881
2772
2671
2738
2639
2596
2688
2590
2602
2489
2504
2483
2489
2494
2442
2413
2423
2331
2400
2346
2331
2393
2408
2287
2361
2282
2326
2304
2291
2390
2317
2295
2236
2286
2316
2356
2330
2329
2315
2234
2237
2329
2302
2366
2353
2240
2408
2266
2388
2298
2289
2236
2258
2285
2366
2362
2227
2379
2312
2347
2389
2272
2332
2339
2293
2309
2230
2446
2373
2350
2358
2344
2355
2452
2310
2316
2386
2360
2300
2260
2372
2388
2383
2383
2355
2411
2395
2436
2376
2350
2412
2417
2414
2361
2386
2478
2434
2443
2504
2440
2530
2431
2438
2504
2455
2469
2409
2398
2416
2571
2396
2559
2491
2538
2532
2438
2469
2499
2537
2383
2410
2553
2516
2530
2520
2599
2565
2500
2540
2496
2560
2544
2602
2517
2617
2676
2591
2698
2630
2544
2660
2618
2646
2727
2716
2708
2725
2734
2727
2718
2730
2763
2733
2853
2799
2841
2833
2864
2839
2835
2831
2868
2805
2857
2924
3013
2999
2992
2942
2894
3125
3059
2957
3100
3273
3190
3227
3228
3303
3404
3430
3477
3544
3554
3607
3818
3712
3754
3760
3893
3848
3783
3984
4028
4109
4175
4160
4215
4247
4309
4229
4341
4393
4249
4389
4186
4160
4148
4175
3940
3967
3933
4050
3935
3876
3754
3743
3787
3809
3731
3756
3780
3789
3831
3750
3864
3744
3720
3923
3884
3815
3752
3980
3997
4009
3928
4058
4031
4062
4211
4187
4382
4296
4175
4503
4374
4366
4379
4250
4074
4152
4253
4082
4050
3957
3896
3903
3993
3883
3826
3843
3702
3798
3834
3803
3787
3859
3758
3758
3836
3855
3759
3780
3755
3635
3726
3715
3724
3722
3654
3784
3809
3708
3642
3673
3811
3752
3738
3800
3845
3741
3728
3767
3756
3748
3860
3804
3886
3896
4002
3936
4052
4112
3933
4047
3900
3965
4024
4028
4042
3946
3874
3868
3787
3787
3807
3708
3593
3665
3554
3669
3527
3612
3636
3398
3484
3502
3482
3399
3401
3287
3351
3342
3461
3364
3430
3320
3213
3363
3254
3319
3279
3280
3181
3329
3213
3152
3163
3131
3153
3163
3147
3169
3151
3198
3081
3131
3211
3119
3084
3064
3064
3022
3025
3116
3144
3062
2996
3085
3053
2872
3043
3013
2925
3024
2980
3043
2961
3042
3085
2943
2968
2898
2997
3011
2937
2940
3033
2902
3073
3009
3023
2968
2993
2907
2916
2928
2839
2921
2855
2949
2966
2926
2823
2923
2923
2909
2835
2869
2836
2852
2890
2955
2802
2869
2855
2834
2834
2809
2841
2893
2875
2836
2916
2979
2866
2792
2845
2776
2756
2807
2867
2867
2802
2829
2800
2918
2912
2843
2776
2856
2797
2803
2778
2910
2794
2978
2959
2865
2873
2909
2828
2823
2924
3092
2932
2963
2982
2972
3093
2994
3041
3011
2975
3031
2996
3047
3072
3075
2966
3052
3060
3020
3097
3120
3146
3115
3026
3065
3037
3171
3041
3131
3076
3127
3084
2882
3079
2978
3143
3053
3065
3143
3027
3049
3026
3120
3221
2986
3030
3038
3003
3077
2951
3008
2990
3027
3038
3125
3003
2925
3106
3062
3183
3060
2993
3081
3148
3194
3239
3212
3200
3187
3351
3370
3306
3285
3296
3302
3246
3315
3260
3282
3106
3245
3023
3071
3105
2939
2969
2910
2800
2823
2683
2766
2777
2663
2813
2741
2799
2708
2714
2739
2621
2690
2685
2683
2748
2703
2627
2686
2665
2671
2624
2557
2640
2596
2634
2585
2630
2614
2539
2621
2661
2585
2672
2490
2586
2495
2462
2553
2533
2467
2363
2525
2414
2438
2453
2366
2430
2472
2303
2440
2369
2360
2365
2363
2376
2326
2364
2274
2348
2377
2515
2319
2353
2368
2335
2498
2393
2425
2408
2445
2505
2437
2437
2596
2477
2402
2448
2464
2486
2445
2379
2493
2439
2427
2427
2349
2250
2363
2350
2344
2286
2308
2280
2342
2210
2265
2274
2219
2276
2268
2292
2232
2277
2266
2200
2217
2245
2203
2165
2292
2235
2305
2283
2281
2217
2171
2262
2257
2193
2210
2217
2204
2269
2225
2160
2312
2301
2353
2277
2352
2342
2373
2261
2320
2410
2389
2362
2337
2375
2420
2377
2370
2334
2272
2343
2354
2374
2352
2350
2410
2286
2318
2389
2319
2464
2295
2459
2456
2347
2422
2364
2334
2358
2402
2354
2349
2335
2332
2281
2284
2282
2384
2348
2333
2315
2340
2184
2260
2273
2251
2292
2206
2281
2230
2204
2126
2139
2208
2122
2132
2131
2240
2127
2145
2168
2141
2121
2102
2127
2155
2145
2084
2195
2081
2111
2127
2144
2137
2155
2108
2204
2083
2151
2152
2183
2150
2212
2129
2210
2157
2094
2200
2207
2199
2271
2207
2234
2203
2170
2168
2213
2248
2271
2330
2296
2370
2250
2275
2319
2321
2460
2405
2401
2445
2571
2534
2649
2667
2728
2805
2962
3180
3380
3777
4116
4844
5484
6561
7674
8958
10311
11593
12181
11763
10664
9207
7975
7348
7217
7359
7567
7438
7012
6181
5184
4296
3727
3225
3069
2984
2735
2706
2560
2557
2510
2529
2520
2602
2554
2523
2561
2534
2476
2559
2502
2574
2485
2422
2607
2605
2499
2471
2433
2432
2396
2374
2411
2463
2480
2375
2352
2332
2322
2314
2312
2312
2256
2341
2323
2218
2228
2284
2239
2214
2213
2215
2221
2076
2221
2176
2159
2162
2190
2137
2200
2083
2048
2113
2128
2131
2147
2125
2149
2106
2091
2147
2153
2085
2106
2153
2123
1977
2080
2056
2102
2018
2018
2033
2050
2012
2016
2079
2074
2059
2113
2027
2026
2015
1992
2041
2036
2093
2046
2015
2116
2068
2126
2165
2099
2137
2167
2140
2180
2229
2136
2235
2252
2266
2389
2424
2728
2856
3280
3757
4069
4670
5261
5694
6274
5812
5586
4860
4004
3836
3718
3927
4092
4161
4109
3767
3424
2923
2579
2473
2341
2253
2209
2274
2121
2182
2120
2129
2147
2127
2151
2063
2142
2216
2123
2108
2166
2071
2158
2162
2220
2289
2152
2192
2172
2164
2242
2177
2233
2260
2171
2210
2148
2122
2213
2165
2260
2120
2141
2078
2103
2082
2018
2168
2055
2059
1982
2106
2064
1997
2066
1986
2114
2022
2081
1991
2029
2106
2094
2012
2022
1960
2013
2081
1970
2034
1859
1975
1937
1952
1976
1938
1974
2056
1996
1981
1994
2047
2040
1908
1965
1951
2066
2025
2013
2020
2114
2099
2075
2160
2135
2222
2263
2328
2334
2525
2743
2926
3369
3621
4156
4584
5148
5840
6008
6173
5992
5327
4613
4199
3979
4074
3995
4169
4244
4011
3742
3321
2955
2679
2402
2335
2202
2141
2141
2098
2011
1987
1993
2052
1965
1952
1999
1989
1909
1942
1926
1938
1868
1992
2004
1864
1969
1888
1920
1932
1957
1886
1920
1840
1833
1932
1833
1938
1855
1903
1906
1848
1915
1743
1879
1946
1925
1859
1953
1880
1802
1822
1916
1949
1925
1859
1919
1839
1873
1785
1902
1924
1885
1925
1848
1882
1930
1870
1878
1855
1925
1867
1860
1866
1925
1908
1927
1831
1837
1891
1874
1875
1819
1923
1895
1932
1853
1898
1844
1831
1906
1917
1921
1911
1911
1917
1988
1896
1928
1911
1958
1960
1943
1998
1929
1927
2051
2008
1953
1970
1952
2002
1901
1947
1996
1957
1956
1921
1928
2059
2025
1933
1943
1981
1945
2036
1979
1981
1984
2012
2054
1997
2059
2056
2038
2102
2098
2120
2125
2127
2166
2322
2336
2434
2477
2724
2763
3210
3504
3876
4326
4739
5249
5690
5784
5480
4885
4287
3749
3527
3623
3671
3810
3938
3887
3790
3478
3141
2717
2537
2357
2328
2317
2303
2258
2182
2185
2220
2230
2268
2348
2374
2346
2423
2397
2326
2366
2349
2412
2454
2330
2453
2409
2345
2427
2382
2381
2382
2333
2253
2223
2189
2242
2166
2192
2136
2150
2155
2160
2043
2166
2108
2108
2067
2022
2053
2063
2016
2075
2013
2037
2004
2080
2104
2079
2209
2294
2415
2518
2722
3061
3331
3727
3913
4242
4258
3940
3560
3054
2807
2705
2817
2906
2910
3036
3047
2997
2703
2536
2212
2126
2031
2045
1962
1979
1891
1907
1904
1926
1873
1841
1909
1819
1833
1864
1842
1823
1898
1857
1867
1905
1888
1858
1809
1774
1880
1758
1877
1903
1886
1759
1810
1803
1851
1859
1828
1824
1860
1840
1855
1858
1802
1872
1916
1853
1854
1899
1933
1858
1864
1814
1831
1937
1869
1884
1932
1836
1926
1905
1858
1937
1935
1894
1860
1919
1969
1994
2016
1892
1948
1977
2081
2019
2020
1888
2006
1921
1924
1926
1995
1990
1988
1914
1927
1908
1892
1914
1832
1907
1888
1861
1901
1803
1858
1806
1877
1931
1923
1934
1941
1899
1876
1885
1877
1875
1877
1898
1907
1856
1943
1923
1932
1901
1959
1951
1975
1961
1986
1967
2070
2073
2076
2043
2011
2004
1986
2000
1951
1931
1923
1963
2054
1972
2000
1956
2035
2009
1947
2001
1959
1993
2008
2124
1945
2022
1949
1982
1966
1918
2000
1971
2032
2002
2092
2004
2068
2030
2078
2145
2068
2106
2181
2125
2159
2134
2130
2095
2161
2110
2187
2193
2235
2181
2154
2186
2105
2146
2193
2137
2119
2225
2138
2266
2282
2217
2364
2499
2588
2721
2948
3227
3555
4030
4319
4523
4592
4398
4106
3685
3166
2996
2990
3054
3181
3276
3308
3215
3276
2950
2697
2425
2314
2274
2168
2191
2158
1993
2055
2042
2002
2055
1974
2020
2079
2045
2037
2021
2022
2025
1963
1959
1963
2105
2078
2038
1962
2005
2059
2054
2016
2048
2091
1945
2107
2043
2003
2068
2124
2074
2224
2108
2163
2244
2196
2170
2330
2332
2326
2351
2353
2443
2423
2561
2638
2568
2679
2730
2726
2952
2951
3078
3286
3500
3786
4316
4731
5535
6122
7473
8631
9877
11441
12691
13553
13446
12888
11074
9350
7785
7230
6943
7262
7523
8016
8102
8073
7579
6483
5395
4458
3846
3414
3079
2825
2767
2669
2561
2449
2363
2386
2323
2191
2312
2250
2213
2117
2193
2219
2242
2102
2053
2101
2047
2026
2088
2102
2048
2068
2084
1981
2068
2050
2059
2093
2029
2074
2092
2030
2046
2040
2011
2047
2082
2050
2024
2029
2009
2052
2080
2029
2016
2040
2015
2046
2064
2053
2074
2011
1985
1961
2076
2003
2016
2092
2109
2027
2033
2014
1896
2033
2131
2120
2112
2021
2021
2041
2006
2057
2071
1978
2035
2104
2073
2070
2102
2055
2003
2107
2088
2075
2028
2102
2163
2067
2056
2085
2023
2074
2179
2085
2059
2121
2104
2061
2114
2100
2087
2016
2099
2091
2132
2082
2142
2094
2057
2047
2072
2093
2106
2157
2117
2106
2136
2092
2130
2174
2149
2165
2188
2176
2109
2179
2122
2078
2159
2181
2243
2272
2351
2274
2358
2308
2316
2383
2358
2401
2392
2412
2491
2531
2510
2641
2629
2599
2634
2565
2567
2628
2619
2588
2563
2531
2507
2496
2508
2543
2457
2553
2380
2338
2301
2359
2319
2331
2349
2223
2257
2204
2187
2257
2171
2184
2134
2125
2165
2204
2115
2114
2143
2127
2093
2162
2099
2156
2187
2048
2097
2095
2029
2098
2031
2125
2043
2095
2124
2118
2084
2224
2202
2187
2164
2255
2308
2474
2398
2668
2803
3085
3260
3471
3753
3608
3752
3670
3311
3127
2729
2702
2785
2680
2823
2898
2824
2936
2908
2754
2632
2461
2356
2294
2184
2132
2077
2155
2171
1996
2030
2023
2057
1977
1981
2070
1980
2037
2159
2105
2088
2005
2100
2056
2110
2111
2105
2057
2040
2010
2004
1984
2049
2002
2146
2050
2121
2081
2028
2106
2113
2175
2015
2049
2008
2015
2032
2058
1970
1977
2024
2011
2009
1977
2016
1935
2028
1998
1902
1916
1933
1903
1947
1918
1875
2027
1848
1964
1934
1835
1930
1971
1970
1877
1916
1927
1920
1850
1888
1941
1930
1862
1948
1905
1896
1838
1903
1965
1956
1869
1956
1966
1924
2000
1977
1888
1948
1893
1932
1961
1896
1957
1962
1955
1974
1933
1947
1973
2017
2019
2087
2029
1999
2062
2001
1994
2051
1962
2016
2055
2114
2120
2065
2010
2029
2029
2035
2031
1954
2086
1987
2048
1988
1983
1959
1972
1957
1899
1998
2025
1934
1856
2035
1914
1964
1958
1980
2006
2026
1930
2008
2040
2001
2098
2027
2039
2077
1908
2047
2066
2089
2048
2046
2006
2012
2028
1958
1943
1961
1957
2066
1949
1983
2018
2082
1960
1978
1976
1947
1964
1906
1964
1921
2051
1887
1944
1918
2005
1956
1938
1933
1984
1842
1975
1985
1888
1886
1956
1945
1949
1903
1982
1943
1941
1926
1963
1888
1927
1808
1852
1924
1943
1875
1796
1916
1915
1803
1857
1882
1853
1891
1898
1861
1918
1901
1895
1921
1942
2094
1899
1946
1872
1942
1908
1911
1909
1983
1901
2030
1895
1994
1994
1969
1982
2026
2009
2051
1971
2117
2063
2047
2060
2003
1989
2015
2050
1995
1932
1963
2035
2018
1979
2057
2023
1919
2055
2024
1931
1980
1911
1977
1953
1988
1997
1929
1983
1992
1926
1962
1971
1964
1952
1997
2003
2000
2015
1908
1996
1992
1997
1975
2012
1975
2051
1939
1912
2050
2100
2075
1982
2059
2092
2092
2084
2079
2109
2216
2182
2135
2146
2214
2205
2145
2156
2217
2162
2156
2258
2275
2277
2264
2147
2249
2234
2401
2286
2295
2279
2358
2368
2320
2454
2473
2472
2530
2609
2557
2626
2588
2786
2716
2762
2767
2797
2847
2891
2912
3004
3103
3029
3009
3058
2997
2999
3001
2999
3142
3179
3081
3070
3161
3152
3086
3118
3145
3072
3167
3090
3234
3039
3133
3117
3017
3114
3058
3020
3089
3153
3002
2972
3026
3099
2940
3000
2998
3015
3001
3040
2981
3044
2896
3013
2980
2932
2988
2989
3002
3084
3188
3307
3422
3725
4124
4452
5016
5505
6428
7048
7738
8416
8920
9063
8712
7779
6565
5421
4735
4590
4531
4778
4992
5374
5402
5645
5626
5436
4886
4226
3597
3181
2786
2761
2434
2433
2354
2369
2349
2378
2255
2230
2240
2122
2158
2155
2136
2055
2180
2119
2135
2099
2163
2203
2115
2183
2200
2144
2297
2169
2255
2198
2262
2047
2107
2106
2071
2214
2029
2075
2185
2133
2166
2082
2171
2137
2099
2078
2088
1989
2080
2082
2010
2089
2126
2057
2136
2069
2029
2013
2100
2078
2005
2068
2038
2046
2056
2071
2004
1991
2068
2003
2033
2061
2105
2067
1979
1961
2022
1949
2024
1978
2028
1985
1936
1906
1982
2041
1952
1871
2010
1975
1905
1945
1856
1974
1951
1902
1881
2034
1949
1946
1957
1962
1909
1855
1870
1941
1965
1958
1933
1870
1959
1978
1996
1820
1953
1882
1929
1874
1890
1905
1889
1937
1924
1794
1922
1958
1863
1870
1927
1897
1863
1938
1944
1929
1854
1879
1949
1885
1875
1916
1899
1887
1912
1950
1890
1915
1937
1883
1913
1928
1874
1916
1867
1877
1929
1839
1936
1903
1871
1865
1973
1870
1896
1876
1869
1852
1866
1881
1920
1905
1904
1958
1908
1917
1994
1817
1820
1995
1919
1919
1896
1964
1947
1909
1981
1889
2027
1941
2046
1964
2098
2004
2049
2045
2062
2131
2084
2094
2219
2184
2191
2358
2379
2539
2542
2769
2894
3172
3531
3896
4385
4920
5392
6120
6575
6942
7375
7121
6733
5752
4920
4444
4016
3928
3930
4031
4171
4308
4557
4807
4625
4592
4103
3727
3288
2880
2760
2550
2433
2276
2290
2197
2107
2125
2100
2103
2174
2060
2129
2072
1995
1943
2051
2094
2039
1994
1995
1963
1919
2000
1957
1947
1957
1911
1865
1949
1988
1969
1980
2044
2042
2058
2022
1974
1973
2106
2053
1901
2016
1999
2127
2064
1988
2100
2155
2076
2082
2054
2050
2127
2093
2114
2083
2062
2047
2092
2141
2027
2110
2019
2115
2064
2115
2027
2110
2073
2007
2102
2017
2037
1975
2015
1979
1923
1930
1949
1975
1934
1966
1954
1973
1921
1870
1941
1967
1901
1930
1928
1990
1882
1904
1934
1880
1884
1894
1897
1897
1892
1869
1853
1870
1852
1774
1825
1840
1916
1908
1917
1878
1855
1806
1814
1903
1939
1824
1886
1852
1946
1952
1906
1878
1823
1869
1825
1866
1876
1944
1941
1851
1857
1858
1898
1899
1964
1854
1924
1903
2096
1863
2017
1937
1882
1882
1872
1937
1854
1917
1942
2021
2059
2000
1932
1986
1975
1956
1977
1978
1872
2008
1948
2012
1994
1896
2036
1951
2091
1987
1996
2064
1934
1988
1955
2000
2014
2051
2012
2020
1983
2039
2061
2044
2085
2026
2074
2070
2097
2143
2101
2192
2176
2276
2299
2361
2447
2616
2749
2891
3181
3339
3834
4080
4517
4888
4986
4833
4407
3954
3527
3325
2962
2910
3019
2960
2961
3097
3235
3547
3553
3522
3321
3129
2822
2670
2569
2418
2197
2329
2166
2240
2153
2135
2178
2197
2111
2133
2274
2211
2160
2244
2265
2371
2349
2535
2588
2789
2877
2881
2880
2919
2708
2720
2641
2549
2482
2574
2433
2506
2469
2667
2602
2689
2625
2613
2619
2615
2435
2413
2356
2341
2270
2335
2235
2223
2194
2116
2251
2169
2242
2080
2085
2158
2127
2062
2104
2067
2107
1966
1992
2006
1963
1989
2015
1905
1931
1939
1888
1840
1916
1868
1834
1800
1883
1902
1789
1871
1870
1888
1890
1803
1973
1818
1764
1802
1817
1799
1857
1886
1861
1864
1780
1837
1819
1822
1819
1929
1887
1816
1838
1866
1831
1851
1751
1822
1832
1846
1775
1806
1808
1907
1842
1860
1891
1778
1916
1846
1813
1859
1852
1824
1920
1795
1835
1844
1882
1890
1862
1841
1864
1843
1943
1941
1803
1867
1938
1908
1939
1887
1962
1851
1864
1887
1890
1961
1932
1902
1890
1909
1938
1868
1829
1858
1903
1951
1901
1917
1825
1851
1886
1903
1958
1927
1861
1946
1844
1910
1833
1873
1824
1959
1919
1827
1907
1888
1888
1923
1942
1835
1871
1830
1848
1834
1835
1860
1875
1929
1882
1880
1931
1950
1892
1857
1995
1939
1942
1965
1963
2072
2010
2085
2104
2232
2167
2309
2371
2327
2318
2394
2348
2338
2423
2418
2541
2626
2608
2764
2808
3151
3368
3724
4050
4442
5077
5894
6679
7634
8587
9719
10863
11899
12685
12695
11633
10412
8685
7267
6491
5685
5567
5316
5705
5957
6311
6670
7189
7338
7432
7067
6338
5427
4698
3983
3533
3099
2824
2671
2472
2405
2368
2305
2182
2156
2132
2156
2121
2069
1974
1974
1935
1851
2019
1942
1957
1934
1925
1913
1900
1814
1816
1965
1852
1808
1875
1894
1812
1833
1850
1752
1869
1795
1820
1822
1897
1789
1829
1868
1763
1841
1845
1842
1741
1738
1785
1790
1832
1747
1840
1753
1804
1771
1707
1729
1761
1727
1819
1721
1759
1737
1789
1775
1670
1811
1793
1816
1704
1861
1821
1873
1843
1824
1802
1818
1824
1898
1727
1812
1731
1792
1797
1771
1846
1772
1835
1818
1780
1805
1827
1801
1877
1877
1805
1888
1809
1858
1752
1777
1744
1848
1817
1815
1742
1732
1841
1725
1775
1761
1747
1716
1786
1756
1679
1707
1788
1714
1765
1787
1804
1739
1846
1779
1798
1705
1835
1752
1798
1716
1795
1734
1833
1700
1747
1760
1798
1749
1857
1712
1763
1768
1710
1818
1867
1710
1769
1749
1797
1775
1807
1753
1825
1844
1800
1802
1893
1892
1823
1923
1833
1787
1887
1864
1841
1814
1876
1793
1835
1875
1868
1770
1820
1907
1767
1859
1905
1928
1912
1963
1920
1960
1950
1923
1969
2101
2098
2059
2087
2161
2217
2188
2268
2370
2395
2316
2318
2286
2262
2314
2455
2463
2484
2676
2863
3109
3184
3650
4075
4574
5295
5949
6676
7281
7980
8169
7753
7061
5993
4977
4292
3820
3510
3420
3508
3591
3767
3992
4345
4622
4853
4969
4836
4328
3905
3263
2931
2638
2435
2178
2131
2103
2053
1967
1940
1982
1931
1919
1875
1935
1809
1898
1813
1769
1788
1746
1787
1688
1816
1691
1715
1784
1743
1714
1752
1823
1684
1766
1670
1737
1805
1751
1709
1690
1789
1681
1678
1741
1730
1717
1763
1698
1697
1735
1758
1705
1705
1792
1760
1760
1696
1669
1652
1731
1799
1707
1713
1729
1746
1691
1801
1678
1722
1671
1668
1697
1668
1758
1692
1706
1608
1595
1712
1709
1703
1809
1735
1707
1747
1718
1683
1808
1849
1842
1858
1868
1932
1966
1966
1992
1990
1968
1988
1974
1891
1873
1977
1939
1940
2078
2094
2163
2223
2448
2477
2586
2503
2571
2471
2289
2199
2055
1964
1879
1765
1833
1898
1825
1821
1959
1976
1943
1982
1999
1941
1977
1849
1802
1766
1742
1720
1631
1652
1559
1566
1720
1675
1577
1503
1582
1528
1563
1535
1530
1551
1610
1544
1593
1591
1554
1641
1513
1581
1577
1487
1593
1578
1554
1597
1502
1509
1522
1511
1497
1532
1487
1563
1482
1526
1551
1501
1506
1556
1522
1511
1511
1527
1604
1539
1472
1476
1521
1501
1526
1458
1469
1552
1538
1494
1509
1428
1509
1442
1544
1547
1483
1510
1491
1595
1452
1485
1531
1531
1552
1419
1522
1467
1578
1501
1440
1498
1607
1517
1447
1557
1558
1615
1502
1529
1554
1524
1572
1523
1523
1509
1520
1540
1449
1506
1510
1512
1488
1533
1497
1537
1524
1554
1545
1528
1568
1519
1472
1508
1549
1501
1543
1496
1508
1494
1522
1464
1484
1508
1486
1564
1487
1469
1431
1469
1461
1489
1494
1464
1511
1491
1474
1538
1437
1522
1430
1470
1428
1464
1457
1441
1465
1482
1511
1457
1356
1442
1441
1466
1429
1446
1487
1452
1449
1464
1451
1483
1530
1504
1426
1524
1500
1512
1467
1418
1428
1501
1435
1428
1476
1462
1525
1420
1434
1480
1434
1401
1483
1456
1455
1436
1430
1473
1494
1493
1461
1441
1519
1446
1429
1467
1517
1488
1421
1448
1467
1559
1445
1494
1485
1536
1477
1539
1461
1478
1521
1333
1494
1511
1485
1427
1406
1485
1479
1459
1474
1475
1485
1469
1527
1484
1578
1499
1509
1536
1498
1429
1520
1647
1602
1643
1703
1698
1849
1927
1962
2074
2223
2264
2299
2274
2248
2079
1981
1876
1754
1637
1658
1601
1644
1681
1662
1747
1730
1933
1898
1958
1890
1901
1769
1742
1670
1613
1564
1595
1513
1470
1435
1465
1452
1429
1544
1494
1465
1470
1452
1590
1484
1463
1475
1496
1470
1482
1501
1521
1537
1426
1456
1528
1440
1433
1482
1456
1427
1406
1563
1424
1521
1423
1452
1540
1547
1550
1481
1471
1531
1548
1463
1454
1488
1451
1419
1521
1502
1409
1476
1562
1457
1578
1481
1465
1504
1480
1512
1356
1496
1403
1531
1414
1547
1493
1472
1529
1492
1482
1514
1467
1439
1402
1461
1465
1491
1393
1496
1428
1429
1518
1490
1494
1471
1460
1459
1431
1498
1433
1407
1493
1417
1474
1448
1452
1413
1462
1435
1505
1440
1524
1500
1524
1496
1419
1432
1473
1423
1442
1459
1512
1468
1450
1479
1490
1441
1526
1513
1436
1455
1459
1444
1446
1522
1487
1473
1483
1435
1488
1588
1614
1572
1577
1491
1486
1517
1595
1562
1597
1576
1642
1713
1703
1732
1741
1780
1600
1650
1550
1603
1614
1515
1585
1558
1500
1498
1565
1603
1616
1572
1572
1621
1582
1624
1574
1538
1536
1547
1507
1630
1540
1506
1503
1501
1478
1520
1461
1564
1578
1574
1656
1547
1543
1602
1637
1605
1596
1623
1599
1695
1686
1595
1674
1622
1667
1618
1730
1781
1772
1783
1832
1885
1939
2060
2109
2219
2404
2543
2896
3117
3501
3949
4345
4787
5224
5531
5666
5234
4850
4295
3617
3292
2890
2709
2565
2537
2599
2613
2781
2956
3092
3355
3463
3492
3620
3545
3350
3060
2715
2532
2275
2118
2012
1921
1941
1747
1896
1752
1749
1726
1712
1694
1748
1694
1614
1603
1610
1681
1619
1637
1657
1666
1626
1581
1596
1518
1604
1565
1599
1555
1486
1521
1548
1482
1462
1522
1410
1543
1563
1615
1547
1475
1495
1517
1518
1502
1496
1540
1564
1503
1565
1487
1435
1548
1509
1528
1555
1567
1500
1534
1538
1505
1545
1557
1594
1549
1587
1565
1609
1651
1633
1624
1547
1668
1654
1652
1696
1736
1681
1732
1722
1773
1899
1909
1978
2041
2197
2283
2490
2774
3065
3372
3763
4125
4525
4758
4775
4604
4449
3796
3333
2904
2679
2574
2381
2408
2376
2417
2563
2738
2849
3114
3239
3328
3475
3474
3402
3245
3014
2840
2657
2616
2533
2572
2692
2847
2996
3372
3818
4239
4826
5649
6478
7162
7794
8220
8595
8752
8966
9116
9221
8942
8858
8434
7599
6732
6339
6129
6051
6292
6336
6700
7042
7204
6817
6751
6521
6135
5942
5646
5740
5309
5041
4509
4042
3700
3369
3274
3151
3128
3062
2997
2833
2638
2469
2289
2131
2014
1878
1790
1780
1728
1636
1575
1553
1589
1613
1534
1502
1496
1521
1537
1463
1440
1484
1457
1457
1489
1447
1444
1424
1488
1475
1539
1444
1420
1426
1404
1409
1412
1384
1487
1386
1381
1357
1405
1433
1417
1476
1385
1462
1387
1432
1436
1411
1387
1365
1410
1444
1328
1411
1431
1358
1381
1426
1360
1397
1335
1440
1394
1305
1395
1346
1512
1369
1395
1348
1433
1401
1365
1406
1391
1390
1364
1370
1379
1363
1348
1401
1367
1419
1424
1379
1387
1376
1470
1326
1359
1405
1408
1348
1423
1368
1409
1429
1346
1398
1369
1363
1424
1469
1398
1463
1441
1347
1448
1419
1431
1398
1431
1428
1367
1365
1415
1386
1418
1393
1372
1370
1362
1374
1367
1338
1363
1376
1365
1401
1357
1372
1353
1264
1358
1343
1407
1392
1352
1315
1360
}
	r_exp 2.008076461 r_exp_dash 1.464669589 r_wp 4.689794468 r_wp_dash 3.42068615 r_p 3.676127151 r_p_dash 2.911372992 weighted_Durbin_Watson 0.4206895303 gof 2.335466084
	range 1
	weight_percent_amorphous ~ 0
	original_weight_percent_amorphous ~ 0
	bkg @ -901.2852292 1607.058548 -763.8398124 304.9883094 -2.249272452 -33.11736902
	start_X  14
	finish_X  61
	LP_Factor( 0)
	One_on_X(@, 70059.43291)
	Specimen_Displacement(@, -0.02151339186)
	Surface_Roughness_Pitschke_et_al(~@, 0_LIMIT_MIN_0 min =0; max =0.02;,, 0_LIMIT_MIN_0.0001)
	Zero_Error(~@, 0.0001613307516)
	Surface_Roughness_Suortti(~, 0,~@, 0)
	Rp 280
	Rs 280
	lpsd_th2_angular_range_degrees  2.947
		lpsd_equitorial_divergence_degrees  10
		lpsd_equitorial_sample_length_mm  13
			lpsd_beam_spill_correct_intensity 1
	_point_detector 0
	Slit_Width( 0.075_LIMIT_MIN_1e-005)
	Variable_Divergence_Shape( 20)
	axial_conv 
		filament_length  12_LIMIT_MIN_0.0001
		sample_length  25_LIMIT_MIN_0.0001
		receiving_slit_length  16_LIMIT_MIN_0.0001
		primary_soller_angle  2.5
		secondary_soller_angle  2.5
		axial_n_beta  30
	capillary_diameter_mm ~ 1
		capillary_u_cm_inv ~@ 60
		capillary_divergent_beam
	Tube_Tails(~, 0.04,~, -1,~, 1,~, 0.005)
	Absorption(@, 26.55714793 min =20; max =60;)
	Specimen_Tilt(~@, 0.0260796181_LIMIT_MIN_0.0001)
	lam
		ymin_on_ymax  0.0001
		la  0.0159 lo  1.534753 lh  3.6854
		la  0.5691 lo  1.540596 lh  0.437
		la  0.0762 lo  1.541058 lh  0.6
		la  0.2517 lo  1.54441 lh  0.52
		la  0.0871 lo  1.544721 lh  0.62
	xy_yobs
		xy_color 16711680
		line_width 1
		pt_size 0
	xy_ycalc
		xy_color 255
		line_width 1
		pt_size 0
	xy_ydiff
		xy_color 8421504
		line_width 1
		pt_size 0
	str 
		_lvol  63.66197724
		_lvolf ~ 89
		CS_L( 100_LIMIT_MIN_40 min =40; max =400;)
		xy_pks
		xy_color 16711680
		line_width 1
		pt_size 0
		r_bragg  1.900204559
		phase_MAC 73.94607486
		phase_name "Calcite"
		MVW( 600.5214, 368.1117135, 0.3184872242)
		space_group 167
		scale @ 0.0002436260516_LIMIT_MIN_1e-015
		Phase_LAC_1_on_cm( 200.3149539)
		Phase_Density_g_on_cm3( 2.708932884)
		Trigonal(@ 4.988621677_LIMIT_MIN_4.98 min =4.98; max =5.0;,@ 17.08_LIMIT_MIN_17.08 min =17.08; max =17.12;)
		site Ca num_posns 6 x  0 y  0 z  0 occ Ca+2  1 beq  1
		site C num_posns 6 x  0 y  0 z  0.25 occ C  1 beq  1
		site O num_posns 18 x  0.25729 y  0 z  0.25 occ O  1 beq  1
is_amor 0
		PO_Two_Directions(~@, 1,, ,~@, 1,, ,~@, 0.5)
		ble 0
			clp 0
		cif_str 0
		fcf 0
	str 
		_lvol  318.3050292
		_lvolf ~ 444.9932098
		CS_L(@, 499.9923706_LIMIT_MAX_500 min =100; max =500;)
		xy_pks
		xy_color 0
		line_width 1
		pt_size 0
		r_bragg  3.538585866
		phase_MAC 35.81264014
		phase_name "Quartz"
		MVW( 180.2529, 112.9667273, 22.48411048)
		space_group P3221
		scale @ 0.1867165178
		Phase_LAC_1_on_cm( 94.88934437)
		Phase_Density_g_on_cm3( 2.649604833)
		Trigonal(@ 4.913017825 min =4.91; max =4.92;,@ 5.404098248 min =5.4; max =5.41;)
		site Si num_posns 3 x  0.47 y  0 z =2/3; :  0.6666666667 occ Si+4  1 beq  0.489532378
		site O num_posns 6 x  0.4146 y  0.2678 z  0.78543 occ O-2  1 beq  0.860629504
		PO_Two_Directions(@, 0.6872995231 min =0.5; max =1;,, 0 1 1,~@, 1,, ,~@, 0.5)
	str 
		_lvol  31.90018516
		_lvolf ~ 44.59673738
		CS_L( 50.10869368_LIMIT_MIN_40 min =40; max =400;)
		xy_pks
		xy_color 32768
		line_width 1
		pt_size 0
		r_bragg  1.613789163
		phase_MAC 68.71105611
		phase_name "Katoite"
		MVW( 3085.22502, 1898.960379, 2.764977192)
		space_group Ia-3d
		scale @ 7.980473166e-005
		Phase_LAC_1_on_cm( 185.3732051)
		Phase_Density_g_on_cm3( 2.697865753)
		Cubic(@ 12.38336387)
		site Ca num_posns 24 x  0.125 y  0 z  0.25 occ Ca+2  1 beq  1.12908274
		site Al num_posns 16 x  0 y  0 z  0.5 occ Al+3  1 beq  1.3896403
		site Si num_posns 24 x  0.375 y  0 z  0.25 occ Si+4  0.231 beq  1.10539569
		site O num_posns 96 x  0.0307 y  0.0513 z  0.6422 occ O-2  1 beq  1.86338131
		PO_Two_Directions(~@, 1,, ,~@, 1,, ,~@, 0.5)
	str 
		_lvol  127.3177372
		_lvolf ~ 177.9913082
		CS_L( 199.9902339_LIMIT_MIN_40 min =40; max =200;)
		_e0  0.0002180485784
		Strain_L( 0.1)
		xy_pks
		xy_color 16711935
		line_width 1
		pt_size 0
		r_bragg  1.913151977
		phase_MAC 67.22290594
		phase_name "Tobermorite"
		MVW( 668.852, 471.1382151, 3.303591079)
		space_group Imm2
		scale @ 0.001772751081
		Phase_LAC_1_on_cm( 158.4704802)
		Phase_Density_g_on_cm3( 2.357388125)
		a @ 5.617973036_LIMIT_MIN_5.61 min =5.61; max =5.63;
		b @ 3.684658225_LIMIT_MIN_3.68 min =3.68; max =3.69;
		c @ 22.75995879_LIMIT_MIN_22.6 min =22.6; max =22.9;
		site Ca1 num_posns 2 x  0 y  0 z  0 occ Ca+2  1 beq  1.34
		site Ca2 num_posns 2 x  0 y  0 z  0.4135 occ Ca+2  1 beq  1.34
		site Ca3 num_posns 4 x  0.244 y  0.5 z  0.198 occ Ca+2  0.125 beq  4.74
		site O1 num_posns 8 x  0.265 y  0.49 z  0.019 occ O-2  0.5 beq  2.76
		site O10 num_posns 4 x  0.35 y  0 z  0.213 occ O-2  0.25 beq  2.76
		site O11 num_posns 2 x  0 y  0 z  0.112 occ O-2  0.5 beq  1.18
		site O12 num_posns 2 x  0 y  0 z  0.303 occ O-2  0.5 beq  1.18
		site O2 num_posns 8 x  0.265 y  0.48 z  0.411 occ O-2  0.5 beq  1.34
		site O3 num_posns 4 x  0.32 y  0 z  0.211 occ O-2  0.25 beq  1.34
		site O4 num_posns 4 x  0.07 y  0 z  0.113 occ O-2  0.25 beq  6.32
		site O5 num_posns 2 x  0.5 y  0 z  0.077 occ O-2  0.5 beq  6.32
		site O6 num_posns 2 x  0.5 y  0 z  0.348 occ O-2  0.5 beq  1.89
		site O7 num_posns 4 x  0.5 y  0.33 z  0.311 occ O-2  0.5 beq  1.89
		site O8 num_posns 4 x  0.5 y  0.34 z  0.119 occ O-2  0.5 beq  4.18
		site O9 num_posns 4 x  0.076 y  0 z  0.307 occ O-2  0.25 beq  4.18
		site Si1 num_posns 4 x  0.322 y  0 z  0.141 occ Si+4  0.25 beq  6.32
		site Si2 num_posns 4 x  0.344 y  0 z  0.282 occ Si+4  0.25 beq  6.32
		site Si3 num_posns 4 x  0.5 y  0.414 z  0.373 occ Si+4  0.5 beq  3.16
		site Si4 num_posns 4 x  0.5 y  0.425 z  0.057 occ Si+4  0.5 beq  3.16
		PO_Two_Directions(@, 0.9971488932_LIMIT_MIN_0.7 min =0.7; max =1;,, 1 1 0,~@, 1,, ,~@, 0.5)
	str 
		_lvol  63.66197724
		_lvolf ~ 89
		CS_L( 100_LIMIT_MIN_40 min =40; max =600;)
		xy_pks
		xy_color 8388736
		line_width 1
		pt_size 0
		r_bragg  3.502078378
		phase_MAC 96.69177618
		phase_name "Portlandite"
		MVW( 74.09268, 54.91529491, 0.1863605281)
		space_group P-3m1
		scale @ 0.00774506639_LIMIT_MIN_1e-015
		Phase_LAC_1_on_cm( 216.6311552)
		Phase_Density_g_on_cm3( 2.240429991)
		Trigonal(@ 3.593660433_LIMIT_MIN_3.59 min =3.59; max =3.60;,@ 4.910080503_LIMIT_MIN_4.91 min =4.91; max =4.925;)
		site O1 num_posns 2 x =1/3; :  0.3333333333 y =2/3; :  0.6666666667 z  0.7663 occ O-2  1 beq  0.71
		site H1 num_posns 2 x =1/3; :  0.3333333333 y =2/3; :  0.6666666667 z  0.5744 occ H  1 beq  3.1
		site Ca1 num_posns 1 x  0 y  0 z  0 occ Ca+2  1 beq  0.6
		PO_Two_Directions(~@, 1,, ,~@, 1,, ,~@, 0.5)
	str 
		_lvol  198.3303542
		_lvolf ~ 277.2675668
		CS_L(@, 311.5365919 min =100; max =500;)
		xy_pks
		xy_color 65280
		pt_size 0
		line_width 1
		r_bragg  4.514687004
		phase_MAC 31.59020452
		phase_name "Corundum"
		MVW( 611.767656, 254.7277959, 20.20701717)
		space_group R-3c:H
		scale @ 0.02192699901
		Phase_LAC_1_on_cm( 125.9830174)
		Phase_Density_g_on_cm3( 3.988040576)
		Trigonal(@ 4.758353418 min =4.755; max =4.765;,@ 12.99069288_LIMIT_MIN_12.99 min =12.99; max =13;)
		site Al1 num_posns 12 x  0 y  0 z  0.35216 occ Al+3  1 beq  0.147
		site O1 num_posns 18 x  0.30668 y  0 z  0.25 occ O-2  1 beq  0.195
		PO_Two_Directions(~@, 1,, ,~@, 1,, ,~@, 0.5)
		ble 0
			clp 0
		cif_str 0
		fcf 0
	str 
		_lvol  63.66225926
		_lvolf ~ 89.00039427
		CS_L( 100.000443_LIMIT_MIN_100 min =100; max =500;)
		xy_pks
		xy_color 128
		pt_size 0
		line_width 1
		r_bragg  2.242363792
		phase_MAC 93.53999949
		phase_name "Larnite"
		MVW( 688.9564, 346.2702474, 0.4584930227)
		space_group P121/n1
		scale @ 0.0003249867475_LIMIT_MIN_1e-015
		Phase_LAC_1_on_cm( 309.0461365)
		Phase_Density_g_on_cm3( 3.303892861)
		be  94.172
		a  5.5041
		b  6.7622
		c  9.3281
		site Ca1 num_posns 4 x  0.23 y  0.342 z  0.431 occ Ca+2  1 beq  1
		site Ca2 num_posns 4 x  0.227 y  0 z  -0.294 occ Ca+2  1 beq  1
		site Si num_posns 4 x  0.27 y  -0.22 z  0.414 occ Si+4  1 beq  1
		site O1 num_posns 4 x  0.218 y  0.009 z  0.441 occ O-2  1 beq  1
		site O2 num_posns 4 x  0.029 y  -0.324 z  0.369 occ O-2  1 beq  1
		site O3 num_posns 4 x  0.46 y  -0.26 z  0.315 occ O-2  1 beq  1
		site O4 num_posns 4 x  0.324 y  -0.314 z  -0.421 occ O-2  1 beq  1
		PO_Two_Directions(~@, 1,, ,~@, 1,, ,~@, 0.5)
		ble 0
			clp 0
		cif_str 0
		fcf 0
	str 
		_lvol  12.73239545
		_lvolf ~ 17.8
		CS_L( 20)
		xy_pks
		xy_color 8388608
		pt_size 0
		line_width 1
		r_bragg  1.583423137
		phase_MAC 72.24112805
		phase_name "C-S-H (Hamid) 8x fibrills 1.3"
		MVW( 2809.264128, 73500, 50.2769633)
		space_group 1
		scale @ 4.117455958e-005
		Phase_LAC_1_on_cm( 4.584997966)
		Phase_Density_g_on_cm3( 0.06346797302)
		a !a_8103550 200
		b  3.675
		c !c_8103550 100
		al  90
		be  90
		ga  90
		site original_lattice_parameters num_posns 1 x !a0_8103550 5.586 y  0 z !c0_8103550 22.779 occ H  0 beq  1
		site main_layer_compression num_posns 1 x  0 y  0 z !z1_8103550 -0.022 occ H  0 beq  1
		site Si_bridging_tetrahedra num_posns 1 x  0 y  0 z  0 occ H !n_bt 0.05 beq  1
		site O10_interlayer num_posns 1 x !x2_8103550 0 y !y2_8103550 0 z !z2_8103550 0.01 occ H  0 beq  1
		site Ca3_interlayer num_posns 1 x !x3_8103550 -0.06 y !y3_8103550 0 z !z3_8103550 0 occ H !n_ca3 0.215 beq  1
		site O12_1 num_posns 1 x =0	*a0_8103550/a_8103550; :  0 y  0 z =0.303	*c0_8103550/c_8103550; :  0.06902037 occ O-2  0.5 beq  3.16
		site O9_2 num_posns 1 x =0.924	*a0_8103550/a_8103550; :  0.02580732 y  0 z =0.307	*c0_8103550/c_8103550; :  0.06993153 occ O-2  0.25 beq  6.32
		site O9_1 num_posns 1 x =0.076	*a0_8103550/a_8103550; :  0.00212268 y  0 z =0.307	*c0_8103550/c_8103550; :  0.06993153 occ O-2  0.25 beq  6.32
		site O7_2 num_posns 1 x =0.5	*a0_8103550/a_8103550; :  0.013965 y  0.67 z =0.311	*c0_8103550/c_8103550; :  0.07084269 occ O-2  0.5 beq  4.18
		site O7_1 num_posns 1 x =0.5	*a0_8103550/a_8103550; :  0.013965 y  0.33 z =0.311	*c0_8103550/c_8103550; :  0.07084269 occ O-2  0.5 beq  4.18
		site O6_1 num_posns 1 x =0.5	*a0_8103550/a_8103550; :  0.013965 y  0 z =0.348	*c0_8103550/c_8103550; :  0.07927092 occ O-2  0.5 beq  1.89
		site Si3_2 num_posns 1 x =0.5	*a0_8103550/a_8103550; :  0.013965 y  0.586 z =0.373	*c0_8103550/c_8103550; :  0.08496567 occ Si+4  0.5 beq  1.18
		site Si3_1 num_posns 1 x =0.5	*a0_8103550/a_8103550; :  0.013965 y  0.414 z =0.373	*c0_8103550/c_8103550; :  0.08496567 occ Si+4  0.5 beq  1.18
		site O2_2 num_posns 1 x =0.735	*a0_8103550/a_8103550; :  0.02052855 y  0.52 z =0.411	*c0_8103550/c_8103550; :  0.09362169 occ O-2  0.5 beq  1.34
		site O2_4 num_posns 1 x =0.265	*a0_8103550/a_8103550; :  0.00740145 y  0.52 z =0.411	*c0_8103550/c_8103550; :  0.09362169 occ O-2  0.5 beq  1.34
		site O2_3 num_posns 1 x =0.735	*a0_8103550/a_8103550; :  0.02052855 y  0.48 z =0.411	*c0_8103550/c_8103550; :  0.09362169 occ O-2  0.5 beq  1.34
		site O2_1 num_posns 1 x =0.265	*a0_8103550/a_8103550; :  0.00740145 y  0.48 z =0.411	*c0_8103550/c_8103550; :  0.09362169 occ O-2  0.5 beq  1.34
		site Ca2_1 num_posns 1 x =0	*a0_8103550/a_8103550; :  0 y  0 z =0.4135	*c0_8103550/c_8103550; :  0.094191165 occ Ca+2  1 beq  1.34
		site Ca1_5 num_posns 1 x =0.5	*a0_8103550/a_8103550; :  0.013965 y  0.5 z =0.5	*c0_8103550/c_8103550; :  0.113895 occ Ca+2  1 beq  1.34
		site O1_6 num_posns 1 x =0.235	*a0_8103550/a_8103550; :  0.00656355 y  0.01 z =(	0.519	+z1_8103550)*c0_8103550/c_8103550; :  0.11321163 occ O-2  0.5 beq  1.34
		site O1_8 num_posns 1 x =0.765	*a0_8103550/a_8103550; :  0.02136645 y  0.01 z =(	0.519	+z1_8103550)*c0_8103550/c_8103550; :  0.11321163 occ O-2  0.5 beq  1.34
		site O1_7 num_posns 1 x =0.235	*a0_8103550/a_8103550; :  0.00656355 y  0.99 z =(	0.519	+z1_8103550)*c0_8103550/c_8103550; :  0.11321163 occ O-2  0.5 beq  1.34
		site O1_5 num_posns 1 x =0.765	*a0_8103550/a_8103550; :  0.02136645 y  0.99 z =(	0.519	+z1_8103550)*c0_8103550/c_8103550; :  0.11321163 occ O-2  0.5 beq  1.34
		site Si4_6 num_posns 1 x =0	*a0_8103550/a_8103550; :  0 y  0.075 z =(	0.557	+z1_8103550)*c0_8103550/c_8103550; :  0.12186765 occ Si+4  0.5 beq  1.18
		site Si4_5 num_posns 1 x =0	*a0_8103550/a_8103550; :  0 y  0.925 z =(	0.557	+z1_8103550)*c0_8103550/c_8103550; :  0.12186765 occ Si+4  0.5 beq  1.18
		site O5_5 num_posns 1 x =0	*a0_8103550/a_8103550; :  0 y  0.5 z =(	0.577	+z1_8103550)*c0_8103550/c_8103550; :  0.12642345 occ O-2  0.5 beq  1.89
		site O11_5 num_posns 1 x =0.5	*a0_8103550/a_8103550; :  0.013965 y  0.5 z =(	0.612	+z1_8103550/2)*c0_8103550/c_8103550; :  0.13690179 occ O-2  0.5 beq  3.16
		site O4_6 num_posns 1 x =0.43	*a0_8103550/a_8103550; :  0.0120099 y  0.5 z =(	0.613	+z1_8103550/2)*c0_8103550/c_8103550; :  0.13712958 occ O-2  0.25 beq  6.32
		site O4_5 num_posns 1 x =0.57	*a0_8103550/a_8103550; :  0.0159201 y  0.5 z =(	0.613	+z1_8103550/2)*c0_8103550/c_8103550; :  0.13712958 occ O-2  0.25 beq  6.32
		site O8_6 num_posns 1 x =0	*a0_8103550/a_8103550; :  0 y  0.16 z =(	0.619	+z1_8103550)*c0_8103550/c_8103550; :  0.13599063 occ O-2  0.5 beq  4.18
		site O8_5 num_posns 1 x =0	*a0_8103550/a_8103550; :  0 y  0.84 z =(	0.619	+z1_8103550)*c0_8103550/c_8103550; :  0.13599063 occ O-2  0.5 beq  4.18
		site Si2_2 num_posns 1 x =0.656	*a0_8103550/a_8103550; :  0.01832208 y  0 z =0.282	*c0_8103550/c_8103550; :  0.06423678 occ Si+4 =n_bt; :  0.05 beq  2.76
		site Si2_1 num_posns 1 x =0.344	*a0_8103550/a_8103550; :  0.00960792 y  0 z =0.282	*c0_8103550/c_8103550; :  0.06423678 occ Si+4 =n_bt; :  0.05 beq  2.76
		site O3_2 num_posns 1 x =0.68	*a0_8103550/a_8103550; :  0.0189924 y  0 z =0.211	*c0_8103550/c_8103550; :  0.04806369 occ O-2 =n_bt+n_ca3; :  0.265 beq  6.32
		site O3_1 num_posns 1 x =0.32	*a0_8103550/a_8103550; :  0.0089376 y  0 z =0.211	*c0_8103550/c_8103550; :  0.04806369 occ O-2 =n_bt+n_ca3; :  0.265 beq  6.32
		site Si1_6 num_posns 1 x =0.156	*a0_8103550/a_8103550; :  0.00435708 y  0.5 z =(	0.641	+z1_8103550)*c0_8103550/c_8103550; :  0.14100201 occ Si+4 =n_bt; :  0.05 beq  2.76
		site Si1_5 num_posns 1 x =0.844	*a0_8103550/a_8103550; :  0.02357292 y  0.5 z =(	0.641	+z1_8103550)*c0_8103550/c_8103550; :  0.14100201 occ Si+4 =n_bt; :  0.05 beq  2.76
		site O3_6 num_posns 1 x =0.18	*a0_8103550/a_8103550; :  0.0050274 y  0.5 z =(	0.711	+z1_8103550)*c0_8103550/c_8103550; :  0.15694731 occ O-2 =n_bt+n_ca3; :  0.265 beq  6.32
		site O3_5 num_posns 1 x =0.82	*a0_8103550/a_8103550; :  0.0229026 y  0.5 z =(	0.711	+z1_8103550)*c0_8103550/c_8103550; :  0.15694731 occ O-2 =n_bt+n_ca3; :  0.265 beq  6.32
		site Ca3_6 num_posns 1 x =(	0.37	-x3_8103550)*a0_8103550/a_8103550; :  0.0120099 y =0	+y3_8103550; :  0 z =(	0.664	+z1_8103550/3+z3_8103550)*c0_8103550/c_8103550; :  0.1495821 occ Ca+2 =n_ca3; :  0.215 beq  4.74
		site O10_7 num_posns 1 x =(	0.72	+x2_8103550)*a0_8103550/a_8103550; :  0.0201096 y =0.16	+y2_8103550; :  0.16 z =(	0.722	+z1_8103550/3+z2_8103550)*c0_8103550/c_8103550; :  0.16507182 occ O-2 =0.5*(n_ca3); :  0.1075 beq  6.32
		site O10_5 num_posns 1 x =(	0.72	+x2_8103550)*a0_8103550/a_8103550; :  0.0201096 y =0.84	-y2_8103550; :  0.84 z =(	0.722	+z1_8103550/3+z2_8103550)*c0_8103550/c_8103550; :  0.16507182 occ O-2 =0.5*(n_ca3); :  0.1075 beq  6.32
		site Ca3_5 num_posns 1 x =(	0.63	+x3_8103550)*a0_8103550/a_8103550; :  0.0159201 y =0	-y3_8103550; :  -0 z =(	0.664	+z1_8103550/3+z3_8103550)*c0_8103550/c_8103550; :  0.1495821 occ Ca+2 =n_ca3; :  0.215 beq  4.74
		site O10_6 num_posns 1 x =(	0.28	-x2_8103550)*a0_8103550/a_8103550; :  0.0078204 y =0.16	+y2_8103550; :  0.16 z =(	0.722	+z1_8103550/3+z2_8103550)*c0_8103550/c_8103550; :  0.16507182 occ O-2 =0.5*(n_ca3); :  0.1075 beq  6.32
		site O10_8 num_posns 1 x =(	0.28	-x2_8103550)*a0_8103550/a_8103550; :  0.0078204 y =0.84	-y2_8103550; :  0.84 z =(	0.722	+z1_8103550/3+z2_8103550)*c0_8103550/c_8103550; :  0.16507182 occ O-2 =0.5*(n_ca3); :  0.1075 beq  6.32
		site Ca3_2 num_posns 1 x =(	0.87	-x3_8103550)*a0_8103550/a_8103550; :  0.0259749 y =0.5	+y3_8103550; :  0.5 z =(	0.251	-z3_8103550)*c0_8103550/c_8103550; :  0.05717529 occ Ca+2 =n_ca3; :  0.215 beq  4.74
		site O10_4 num_posns 1 x =(	0.22	-x2_8103550)*a0_8103550/a_8103550; :  0.0061446 y =0.34	-y2_8103550; :  0.34 z =(	0.193	-z2_8103550)*c0_8103550/c_8103550; :  0.04168557 occ O-2 =0.5*(n_ca3); :  0.1075 beq  6.32
		site O10_2 num_posns 1 x =(	0.22	-x2_8103550)*a0_8103550/a_8103550; :  0.0061446 y =0.66	+y2_8103550; :  0.66 z =(	0.193	-z2_8103550)*c0_8103550/c_8103550; :  0.04168557 occ O-2 =0.5*(n_ca3); :  0.1075 beq  6.32
		site Ca3_1 num_posns 1 x =(	0.13	+x3_8103550)*a0_8103550/a_8103550; :  0.0019551 y =0.5	-y3_8103550; :  0.5 z =(	0.251	-z3_8103550)*c0_8103550/c_8103550; :  0.05717529 occ Ca+2 =n_ca3; :  0.215 beq  4.74
		site O10_3 num_posns 1 x =(	0.78	+x2_8103550)*a0_8103550/a_8103550; :  0.0217854 y =0.34	-y2_8103550; :  0.34 z =(	0.193	-z2_8103550)*c0_8103550/c_8103550; :  0.04168557 occ O-2 =0.5*(n_ca3); :  0.1075 beq  6.32
		site O10_1 num_posns 1 x =(	0.78	+x2_8103550)*a0_8103550/a_8103550; :  0.0217854 y =0.66	+y2_8103550; :  0.66 z =(	0.193	-z2_8103550)*c0_8103550/c_8103550; :  0.04168557 occ O-2 =0.5*(n_ca3); :  0.1075 beq  6.32
		site O12_1 num_posns 1 x =1	*a0_8103550/a_8103550; :  0.02793 y  0 z =0.303	*c0_8103550/c_8103550; :  0.06902037 occ O-2  0.5 beq  3.16
		site O9_2 num_posns 1 x =1.924	*a0_8103550/a_8103550; :  0.05373732 y  0 z =0.307	*c0_8103550/c_8103550; :  0.06993153 occ O-2  0.25 beq  6.32
		site O9_1 num_posns 1 x =1.076	*a0_8103550/a_8103550; :  0.03005268 y  0 z =0.307	*c0_8103550/c_8103550; :  0.06993153 occ O-2  0.25 beq  6.32
		site O7_2 num_posns 1 x =1.5	*a0_8103550/a_8103550; :  0.041895 y  0.67 z =0.311	*c0_8103550/c_8103550; :  0.07084269 occ O-2  0.5 beq  4.18
		site O7_1 num_posns 1 x =1.5	*a0_8103550/a_8103550; :  0.041895 y  0.33 z =0.311	*c0_8103550/c_8103550; :  0.07084269 occ O-2  0.5 beq  4.18
		site O6_1 num_posns 1 x =1.5	*a0_8103550/a_8103550; :  0.041895 y  0 z =0.348	*c0_8103550/c_8103550; :  0.07927092 occ O-2  0.5 beq  1.89
		site Si3_2 num_posns 1 x =1.5	*a0_8103550/a_8103550; :  0.041895 y  0.586 z =0.373	*c0_8103550/c_8103550; :  0.08496567 occ Si+4  0.5 beq  1.18
		site Si3_1 num_posns 1 x =1.5	*a0_8103550/a_8103550; :  0.041895 y  0.414 z =0.373	*c0_8103550/c_8103550; :  0.08496567 occ Si+4  0.5 beq  1.18
		site O2_2 num_posns 1 x =1.735	*a0_8103550/a_8103550; :  0.04845855 y  0.52 z =0.411	*c0_8103550/c_8103550; :  0.09362169 occ O-2  0.5 beq  1.34
		site O2_4 num_posns 1 x =1.265	*a0_8103550/a_8103550; :  0.03533145 y  0.52 z =0.411	*c0_8103550/c_8103550; :  0.09362169 occ O-2  0.5 beq  1.34
		site O2_3 num_posns 1 x =1.735	*a0_8103550/a_8103550; :  0.04845855 y  0.48 z =0.411	*c0_8103550/c_8103550; :  0.09362169 occ O-2  0.5 beq  1.34
		site O2_1 num_posns 1 x =1.265	*a0_8103550/a_8103550; :  0.03533145 y  0.48 z =0.411	*c0_8103550/c_8103550; :  0.09362169 occ O-2  0.5 beq  1.34
		site Ca2_1 num_posns 1 x =1	*a0_8103550/a_8103550; :  0.02793 y  0 z =0.4135	*c0_8103550/c_8103550; :  0.094191165 occ Ca+2  1 beq  1.34
		site Ca1_5 num_posns 1 x =1.5	*a0_8103550/a_8103550; :  0.041895 y  0.5 z =0.5	*c0_8103550/c_8103550; :  0.113895 occ Ca+2  1 beq  1.34
		site O1_6 num_posns 1 x =1.235	*a0_8103550/a_8103550; :  0.03449355 y  0.01 z =(	0.519	+z1_8103550)*c0_8103550/c_8103550; :  0.11321163 occ O-2  0.5 beq  1.34
		site O1_8 num_posns 1 x =1.765	*a0_8103550/a_8103550; :  0.04929645 y  0.01 z =(	0.519	+z1_8103550)*c0_8103550/c_8103550; :  0.11321163 occ O-2  0.5 beq  1.34
		site O1_7 num_posns 1 x =1.235	*a0_8103550/a_8103550; :  0.03449355 y  0.99 z =(	0.519	+z1_8103550)*c0_8103550/c_8103550; :  0.11321163 occ O-2  0.5 beq  1.34
		site O1_5 num_posns 1 x =1.765	*a0_8103550/a_8103550; :  0.04929645 y  0.99 z =(	0.519	+z1_8103550)*c0_8103550/c_8103550; :  0.11321163 occ O-2  0.5 beq  1.34
		site Si4_6 num_posns 1 x =1	*a0_8103550/a_8103550; :  0.02793 y  0.075 z =(	0.557	+z1_8103550)*c0_8103550/c_8103550; :  0.12186765 occ Si+4  0.5 beq  1.18
		site Si4_5 num_posns 1 x =1	*a0_8103550/a_8103550; :  0.02793 y  0.925 z =(	0.557	+z1_8103550)*c0_8103550/c_8103550; :  0.12186765 occ Si+4  0.5 beq  1.18
		site O5_5 num_posns 1 x =1	*a0_8103550/a_8103550; :  0.02793 y  0.5 z =(	0.577	+z1_8103550)*c0_8103550/c_8103550; :  0.12642345 occ O-2  0.5 beq  1.89
		site O11_5 num_posns 1 x =1.5	*a0_8103550/a_8103550; :  0.041895 y  0.5 z =(	0.612	+z1_8103550/2)*c0_8103550/c_8103550; :  0.13690179 occ O-2  0.5 beq  3.16
		site O4_6 num_posns 1 x =1.43	*a0_8103550/a_8103550; :  0.0399399 y  0.5 z =(	0.613	+z1_8103550/2)*c0_8103550/c_8103550; :  0.13712958 occ O-2  0.25 beq  6.32
		site O4_5 num_posns 1 x =1.57	*a0_8103550/a_8103550; :  0.0438501 y  0.5 z =(	0.613	+z1_8103550/2)*c0_8103550/c_8103550; :  0.13712958 occ O-2  0.25 beq  6.32
		site O8_6 num_posns 1 x =1	*a0_8103550/a_8103550; :  0.02793 y  0.16 z =(	0.619	+z1_8103550)*c0_8103550/c_8103550; :  0.13599063 occ O-2  0.5 beq  4.18
		site O8_5 num_posns 1 x =1	*a0_8103550/a_8103550; :  0.02793 y  0.84 z =(	0.619	+z1_8103550)*c0_8103550/c_8103550; :  0.13599063 occ O-2  0.5 beq  4.18
		site Si2_2 num_posns 1 x =1.656	*a0_8103550/a_8103550; :  0.04625208 y  0 z =0.282	*c0_8103550/c_8103550; :  0.06423678 occ Si+4 =n_bt; :  0.05 beq  2.76
		site Si2_1 num_posns 1 x =1.344	*a0_8103550/a_8103550; :  0.03753792 y  0 z =0.282	*c0_8103550/c_8103550; :  0.06423678 occ Si+4 =n_bt; :  0.05 beq  2.76
		site O3_2 num_posns 1 x =1.68	*a0_8103550/a_8103550; :  0.0469224 y  0 z =0.211	*c0_8103550/c_8103550; :  0.04806369 occ O-2 =n_bt+n_ca3; :  0.265 beq  6.32
		site O3_1 num_posns 1 x =1.32	*a0_8103550/a_8103550; :  0.0368676 y  0 z =0.211	*c0_8103550/c_8103550; :  0.04806369 occ O-2 =n_bt+n_ca3; :  0.265 beq  6.32
		site Si1_6 num_posns 1 x =1.156	*a0_8103550/a_8103550; :  0.03228708 y  0.5 z =(	0.641	+z1_8103550)*c0_8103550/c_8103550; :  0.14100201 occ Si+4 =n_bt; :  0.05 beq  2.76
		site Si1_5 num_posns 1 x =1.844	*a0_8103550/a_8103550; :  0.05150292 y  0.5 z =(	0.641	+z1_8103550)*c0_8103550/c_8103550; :  0.14100201 occ Si+4 =n_bt; :  0.05 beq  2.76
		site O3_6 num_posns 1 x =1.18	*a0_8103550/a_8103550; :  0.0329574 y  0.5 z =(	0.711	+z1_8103550)*c0_8103550/c_8103550; :  0.15694731 occ O-2 =n_bt+n_ca3; :  0.265 beq  6.32
		site O3_5 num_posns 1 x =1.82	*a0_8103550/a_8103550; :  0.0508326 y  0.5 z =(	0.711	+z1_8103550)*c0_8103550/c_8103550; :  0.15694731 occ O-2 =n_bt+n_ca3; :  0.265 beq  6.32
		site Ca3_6 num_posns 1 x =(	1.37	-x3_8103550)*a0_8103550/a_8103550; :  0.0399399 y =0	+y3_8103550; :  0 z =(	0.664	+z1_8103550/3+z3_8103550)*c0_8103550/c_8103550; :  0.1495821 occ Ca+2 =n_ca3; :  0.215 beq  4.74
		site O10_7 num_posns 1 x =(	1.72	+x2_8103550)*a0_8103550/a_8103550; :  0.0480396 y =0.16	+y2_8103550; :  0.16 z =(	0.722	+z1_8103550/3+z2_8103550)*c0_8103550/c_8103550; :  0.16507182 occ O-2 =0.5*(n_ca3); :  0.1075 beq  6.32
		site O10_5 num_posns 1 x =(	1.72	+x2_8103550)*a0_8103550/a_8103550; :  0.0480396 y =0.84	-y2_8103550; :  0.84 z =(	0.722	+z1_8103550/3+z2_8103550)*c0_8103550/c_8103550; :  0.16507182 occ O-2 =0.5*(n_ca3); :  0.1075 beq  6.32
		site Ca3_5 num_posns 1 x =(	1.63	+x3_8103550)*a0_8103550/a_8103550; :  0.0438501 y =0	-y3_8103550; :  -0 z =(	0.664	+z1_8103550/3+z3_8103550)*c0_8103550/c_8103550; :  0.1495821 occ Ca+2 =n_ca3; :  0.215 beq  4.74
		site O10_6 num_posns 1 x =(	1.28	-x2_8103550)*a0_8103550/a_8103550; :  0.0357504 y =0.16	+y2_8103550; :  0.16 z =(	0.722	+z1_8103550/3+z2_8103550)*c0_8103550/c_8103550; :  0.16507182 occ O-2 =0.5*(n_ca3); :  0.1075 beq  6.32
		site O10_8 num_posns 1 x =(	1.28	-x2_8103550)*a0_8103550/a_8103550; :  0.0357504 y =0.84	-y2_8103550; :  0.84 z =(	0.722	+z1_8103550/3+z2_8103550)*c0_8103550/c_8103550; :  0.16507182 occ O-2 =0.5*(n_ca3); :  0.1075 beq  6.32
		site Ca3_2 num_posns 1 x =(	1.87	-x3_8103550)*a0_8103550/a_8103550; :  0.0539049 y =0.5	+y3_8103550; :  0.5 z =(	0.251	-z3_8103550)*c0_8103550/c_8103550; :  0.05717529 occ Ca+2 =n_ca3; :  0.215 beq  4.74
		site O10_4 num_posns 1 x =(	1.22	-x2_8103550)*a0_8103550/a_8103550; :  0.0340746 y =0.34	-y2_8103550; :  0.34 z =(	0.193	-z2_8103550)*c0_8103550/c_8103550; :  0.04168557 occ O-2 =0.5*(n_ca3); :  0.1075 beq  6.32
		site O10_2 num_posns 1 x =(	1.22	-x2_8103550)*a0_8103550/a_8103550; :  0.0340746 y =0.66	+y2_8103550; :  0.66 z =(	0.193	-z2_8103550)*c0_8103550/c_8103550; :  0.04168557 occ O-2 =0.5*(n_ca3); :  0.1075 beq  6.32
		site Ca3_1 num_posns 1 x =(	1.13	+x3_8103550)*a0_8103550/a_8103550; :  0.0298851 y =0.5	-y3_8103550; :  0.5 z =(	0.251	-z3_8103550)*c0_8103550/c_8103550; :  0.05717529 occ Ca+2 =n_ca3; :  0.215 beq  4.74
		site O10_3 num_posns 1 x =(	1.78	+x2_8103550)*a0_8103550/a_8103550; :  0.0497154 y =0.34	-y2_8103550; :  0.34 z =(	0.193	-z2_8103550)*c0_8103550/c_8103550; :  0.04168557 occ O-2 =0.5*(n_ca3); :  0.1075 beq  6.32
		site O10_1 num_posns 1 x =(	1.78	+x2_8103550)*a0_8103550/a_8103550; :  0.0497154 y =0.66	+y2_8103550; :  0.66 z =(	0.193	-z2_8103550)*c0_8103550/c_8103550; :  0.04168557 occ O-2 =0.5*(n_ca3); :  0.1075 beq  6.32
		site O12_1 num_posns 1 x =2	*a0_8103550/a_8103550; :  0.05586 y  0 z =0.303	*c0_8103550/c_8103550; :  0.06902037 occ O-2  0.5 beq  3.16
		site O9_2 num_posns 1 x =2.924	*a0_8103550/a_8103550; :  0.08166732 y  0 z =0.307	*c0_8103550/c_8103550; :  0.06993153 occ O-2  0.25 beq  6.32
		site O9_1 num_posns 1 x =2.076	*a0_8103550/a_8103550; :  0.05798268 y  0 z =0.307	*c0_8103550/c_8103550; :  0.06993153 occ O-2  0.25 beq  6.32
		site O7_2 num_posns 1 x =2.5	*a0_8103550/a_8103550; :  0.069825 y  0.67 z =0.311	*c0_8103550/c_8103550; :  0.07084269 occ O-2  0.5 beq  4.18
		site O7_1 num_posns 1 x =2.5	*a0_8103550/a_8103550; :  0.069825 y  0.33 z =0.311	*c0_8103550/c_8103550; :  0.07084269 occ O-2  0.5 beq  4.18
		site O6_1 num_posns 1 x =2.5	*a0_8103550/a_8103550; :  0.069825 y  0 z =0.348	*c0_8103550/c_8103550; :  0.07927092 occ O-2  0.5 beq  1.89
		site Si3_2 num_posns 1 x =2.5	*a0_8103550/a_8103550; :  0.069825 y  0.586 z =0.373	*c0_8103550/c_8103550; :  0.08496567 occ Si+4  0.5 beq  1.18
		site Si3_1 num_posns 1 x =2.5	*a0_8103550/a_8103550; :  0.069825 y  0.414 z =0.373	*c0_8103550/c_8103550; :  0.08496567 occ Si+4  0.5 beq  1.18
		site O2_2 num_posns 1 x =2.735	*a0_8103550/a_8103550; :  0.07638855 y  0.52 z =0.411	*c0_8103550/c_8103550; :  0.09362169 occ O-2  0.5 beq  1.34
		site O2_4 num_posns 1 x =2.265	*a0_8103550/a_8103550; :  0.06326145 y  0.52 z =0.411	*c0_8103550/c_8103550; :  0.09362169 occ O-2  0.5 beq  1.34
		site O2_3 num_posns 1 x =2.735	*a0_8103550/a_8103550; :  0.07638855 y  0.48 z =0.411	*c0_8103550/c_8103550; :  0.09362169 occ O-2  0.5 beq  1.34
		site O2_1 num_posns 1 x =2.265	*a0_8103550/a_8103550; :  0.06326145 y  0.48 z =0.411	*c0_8103550/c_8103550; :  0.09362169 occ O-2  0.5 beq  1.34
		site Ca2_1 num_posns 1 x =2	*a0_8103550/a_8103550; :  0.05586 y  0 z =0.4135	*c0_8103550/c_8103550; :  0.094191165 occ Ca+2  1 beq  1.34
		site Ca1_5 num_posns 1 x =2.5	*a0_8103550/a_8103550; :  0.069825 y  0.5 z =0.5	*c0_8103550/c_8103550; :  0.113895 occ Ca+2  1 beq  1.34
		site O1_6 num_posns 1 x =2.235	*a0_8103550/a_8103550; :  0.06242355 y  0.01 z =(	0.519	+z1_8103550)*c0_8103550/c_8103550; :  0.11321163 occ O-2  0.5 beq  1.34
		site O1_8 num_posns 1 x =2.765	*a0_8103550/a_8103550; :  0.07722645 y  0.01 z =(	0.519	+z1_8103550)*c0_8103550/c_8103550; :  0.11321163 occ O-2  0.5 beq  1.34
		site O1_7 num_posns 1 x =2.235	*a0_8103550/a_8103550; :  0.06242355 y  0.99 z =(	0.519	+z1_8103550)*c0_8103550/c_8103550; :  0.11321163 occ O-2  0.5 beq  1.34
		site O1_5 num_posns 1 x =2.765	*a0_8103550/a_8103550; :  0.07722645 y  0.99 z =(	0.519	+z1_8103550)*c0_8103550/c_8103550; :  0.11321163 occ O-2  0.5 beq  1.34
		site Si4_6 num_posns 1 x =2	*a0_8103550/a_8103550; :  0.05586 y  0.075 z =(	0.557	+z1_8103550)*c0_8103550/c_8103550; :  0.12186765 occ Si+4  0.5 beq  1.18
		site Si4_5 num_posns 1 x =2	*a0_8103550/a_8103550; :  0.05586 y  0.925 z =(	0.557	+z1_8103550)*c0_8103550/c_8103550; :  0.12186765 occ Si+4  0.5 beq  1.18
		site O5_5 num_posns 1 x =2	*a0_8103550/a_8103550; :  0.05586 y  0.5 z =(	0.577	+z1_8103550)*c0_8103550/c_8103550; :  0.12642345 occ O-2  0.5 beq  1.89
		site O11_5 num_posns 1 x =2.5	*a0_8103550/a_8103550; :  0.069825 y  0.5 z =(	0.612	+z1_8103550/2)*c0_8103550/c_8103550; :  0.13690179 occ O-2  0.5 beq  3.16
		site O4_6 num_posns 1 x =2.43	*a0_8103550/a_8103550; :  0.0678699 y  0.5 z =(	0.613	+z1_8103550/2)*c0_8103550/c_8103550; :  0.13712958 occ O-2  0.25 beq  6.32
		site O4_5 num_posns 1 x =2.57	*a0_8103550/a_8103550; :  0.0717801 y  0.5 z =(	0.613	+z1_8103550/2)*c0_8103550/c_8103550; :  0.13712958 occ O-2  0.25 beq  6.32
		site O8_6 num_posns 1 x =2	*a0_8103550/a_8103550; :  0.05586 y  0.16 z =(	0.619	+z1_8103550)*c0_8103550/c_8103550; :  0.13599063 occ O-2  0.5 beq  4.18
		site O8_5 num_posns 1 x =2	*a0_8103550/a_8103550; :  0.05586 y  0.84 z =(	0.619	+z1_8103550)*c0_8103550/c_8103550; :  0.13599063 occ O-2  0.5 beq  4.18
		site Si2_2 num_posns 1 x =2.656	*a0_8103550/a_8103550; :  0.07418208 y  0 z =0.282	*c0_8103550/c_8103550; :  0.06423678 occ Si+4 =n_bt; :  0.05 beq  2.76
		site Si2_1 num_posns 1 x =2.344	*a0_8103550/a_8103550; :  0.06546792 y  0 z =0.282	*c0_8103550/c_8103550; :  0.06423678 occ Si+4 =n_bt; :  0.05 beq  2.76
		site O3_2 num_posns 1 x =2.68	*a0_8103550/a_8103550; :  0.0748524 y  0 z =0.211	*c0_8103550/c_8103550; :  0.04806369 occ O-2 =n_bt+n_ca3; :  0.265 beq  6.32
		site O3_1 num_posns 1 x =2.32	*a0_8103550/a_8103550; :  0.0647976 y  0 z =0.211	*c0_8103550/c_8103550; :  0.04806369 occ O-2 =n_bt+n_ca3; :  0.265 beq  6.32
		site Si1_6 num_posns 1 x =2.156	*a0_8103550/a_8103550; :  0.06021708 y  0.5 z =(	0.641	+z1_8103550)*c0_8103550/c_8103550; :  0.14100201 occ Si+4 =n_bt; :  0.05 beq  2.76
		site Si1_5 num_posns 1 x =2.844	*a0_8103550/a_8103550; :  0.07943292 y  0.5 z =(	0.641	+z1_8103550)*c0_8103550/c_8103550; :  0.14100201 occ Si+4 =n_bt; :  0.05 beq  2.76
		site O3_6 num_posns 1 x =2.18	*a0_8103550/a_8103550; :  0.0608874 y  0.5 z =(	0.711	+z1_8103550)*c0_8103550/c_8103550; :  0.15694731 occ O-2 =n_bt+n_ca3; :  0.265 beq  6.32
		site O3_5 num_posns 1 x =2.82	*a0_8103550/a_8103550; :  0.0787626 y  0.5 z =(	0.711	+z1_8103550)*c0_8103550/c_8103550; :  0.15694731 occ O-2 =n_bt+n_ca3; :  0.265 beq  6.32
		site Ca3_6 num_posns 1 x =(	2.37	-x3_8103550)*a0_8103550/a_8103550; :  0.0678699 y =0	+y3_8103550; :  0 z =(	0.664	+z1_8103550/3+z3_8103550)*c0_8103550/c_8103550; :  0.1495821 occ Ca+2 =n_ca3; :  0.215 beq  4.74
		site O10_7 num_posns 1 x =(	2.72	+x2_8103550)*a0_8103550/a_8103550; :  0.0759696 y =0.16	+y2_8103550; :  0.16 z =(	0.722	+z1_8103550/3+z2_8103550)*c0_8103550/c_8103550; :  0.16507182 occ O-2 =0.5*(n_ca3); :  0.1075 beq  6.32
		site O10_5 num_posns 1 x =(	2.72	+x2_8103550)*a0_8103550/a_8103550; :  0.0759696 y =0.84	-y2_8103550; :  0.84 z =(	0.722	+z1_8103550/3+z2_8103550)*c0_8103550/c_8103550; :  0.16507182 occ O-2 =0.5*(n_ca3); :  0.1075 beq  6.32
		site Ca3_5 num_posns 1 x =(	2.63	+x3_8103550)*a0_8103550/a_8103550; :  0.0717801 y =0	-y3_8103550; :  -0 z =(	0.664	+z1_8103550/3+z3_8103550)*c0_8103550/c_8103550; :  0.1495821 occ Ca+2 =n_ca3; :  0.215 beq  4.74
		site O10_6 num_posns 1 x =(	2.28	-x2_8103550)*a0_8103550/a_8103550; :  0.0636804 y =0.16	+y2_8103550; :  0.16 z =(	0.722	+z1_8103550/3+z2_8103550)*c0_8103550/c_8103550; :  0.16507182 occ O-2 =0.5*(n_ca3); :  0.1075 beq  6.32
		site O10_8 num_posns 1 x =(	2.28	-x2_8103550)*a0_8103550/a_8103550; :  0.0636804 y =0.84	-y2_8103550; :  0.84 z =(	0.722	+z1_8103550/3+z2_8103550)*c0_8103550/c_8103550; :  0.16507182 occ O-2 =0.5*(n_ca3); :  0.1075 beq  6.32
		site Ca3_2 num_posns 1 x =(	2.87	-x3_8103550)*a0_8103550/a_8103550; :  0.0818349 y =0.5	+y3_8103550; :  0.5 z =(	0.251	-z3_8103550)*c0_8103550/c_8103550; :  0.05717529 occ Ca+2 =n_ca3; :  0.215 beq  4.74
		site O10_4 num_posns 1 x =(	2.22	-x2_8103550)*a0_8103550/a_8103550; :  0.0620046 y =0.34	-y2_8103550; :  0.34 z =(	0.193	-z2_8103550)*c0_8103550/c_8103550; :  0.04168557 occ O-2 =0.5*(n_ca3); :  0.1075 beq  6.32
		site O10_2 num_posns 1 x =(	2.22	-x2_8103550)*a0_8103550/a_8103550; :  0.0620046 y =0.66	+y2_8103550; :  0.66 z =(	0.193	-z2_8103550)*c0_8103550/c_8103550; :  0.04168557 occ O-2 =0.5*(n_ca3); :  0.1075 beq  6.32
		site Ca3_1 num_posns 1 x =(	2.13	+x3_8103550)*a0_8103550/a_8103550; :  0.0578151 y =0.5	-y3_8103550; :  0.5 z =(	0.251	-z3_8103550)*c0_8103550/c_8103550; :  0.05717529 occ Ca+2 =n_ca3; :  0.215 beq  4.74
		site O10_3 num_posns 1 x =(	2.78	+x2_8103550)*a0_8103550/a_8103550; :  0.0776454 y =0.34	-y2_8103550; :  0.34 z =(	0.193	-z2_8103550)*c0_8103550/c_8103550; :  0.04168557 occ O-2 =0.5*(n_ca3); :  0.1075 beq  6.32
		site O10_1 num_posns 1 x =(	2.78	+x2_8103550)*a0_8103550/a_8103550; :  0.0776454 y =0.66	+y2_8103550; :  0.66 z =(	0.193	-z2_8103550)*c0_8103550/c_8103550; :  0.04168557 occ O-2 =0.5*(n_ca3); :  0.1075 beq  6.32
		site O12_1 num_posns 1 x =3	*a0_8103550/a_8103550; :  0.08379 y  0 z =0.303	*c0_8103550/c_8103550; :  0.06902037 occ O-2  0.5 beq  3.16
		site O9_2 num_posns 1 x =3.924	*a0_8103550/a_8103550; :  0.10959732 y  0 z =0.307	*c0_8103550/c_8103550; :  0.06993153 occ O-2  0.25 beq  6.32
		site O9_1 num_posns 1 x =3.076	*a0_8103550/a_8103550; :  0.08591268 y  0 z =0.307	*c0_8103550/c_8103550; :  0.06993153 occ O-2  0.25 beq  6.32
		site O7_2 num_posns 1 x =3.5	*a0_8103550/a_8103550; :  0.097755 y  0.67 z =0.311	*c0_8103550/c_8103550; :  0.07084269 occ O-2  0.5 beq  4.18
		site O7_1 num_posns 1 x =3.5	*a0_8103550/a_8103550; :  0.097755 y  0.33 z =0.311	*c0_8103550/c_8103550; :  0.07084269 occ O-2  0.5 beq  4.18
		site O6_1 num_posns 1 x =3.5	*a0_8103550/a_8103550; :  0.097755 y  0 z =0.348	*c0_8103550/c_8103550; :  0.07927092 occ O-2  0.5 beq  1.89
		site Si3_2 num_posns 1 x =3.5	*a0_8103550/a_8103550; :  0.097755 y  0.586 z =0.373	*c0_8103550/c_8103550; :  0.08496567 occ Si+4  0.5 beq  1.18
		site Si3_1 num_posns 1 x =3.5	*a0_8103550/a_8103550; :  0.097755 y  0.414 z =0.373	*c0_8103550/c_8103550; :  0.08496567 occ Si+4  0.5 beq  1.18
		site O2_2 num_posns 1 x =3.735	*a0_8103550/a_8103550; :  0.10431855 y  0.52 z =0.411	*c0_8103550/c_8103550; :  0.09362169 occ O-2  0.5 beq  1.34
		site O2_4 num_posns 1 x =3.265	*a0_8103550/a_8103550; :  0.09119145 y  0.52 z =0.411	*c0_8103550/c_8103550; :  0.09362169 occ O-2  0.5 beq  1.34
		site O2_3 num_posns 1 x =3.735	*a0_8103550/a_8103550; :  0.10431855 y  0.48 z =0.411	*c0_8103550/c_8103550; :  0.09362169 occ O-2  0.5 beq  1.34
		site O2_1 num_posns 1 x =3.265	*a0_8103550/a_8103550; :  0.09119145 y  0.48 z =0.411	*c0_8103550/c_8103550; :  0.09362169 occ O-2  0.5 beq  1.34
		site Ca2_1 num_posns 1 x =3	*a0_8103550/a_8103550; :  0.08379 y  0 z =0.4135	*c0_8103550/c_8103550; :  0.094191165 occ Ca+2  1 beq  1.34
		site Ca1_5 num_posns 1 x =3.5	*a0_8103550/a_8103550; :  0.097755 y  0.5 z =0.5	*c0_8103550/c_8103550; :  0.113895 occ Ca+2  1 beq  1.34
		site O1_6 num_posns 1 x =3.235	*a0_8103550/a_8103550; :  0.09035355 y  0.01 z =(	0.519	+z1_8103550)*c0_8103550/c_8103550; :  0.11321163 occ O-2  0.5 beq  1.34
		site O1_8 num_posns 1 x =3.765	*a0_8103550/a_8103550; :  0.10515645 y  0.01 z =(	0.519	+z1_8103550)*c0_8103550/c_8103550; :  0.11321163 occ O-2  0.5 beq  1.34
		site O1_7 num_posns 1 x =3.235	*a0_8103550/a_8103550; :  0.09035355 y  0.99 z =(	0.519	+z1_8103550)*c0_8103550/c_8103550; :  0.11321163 occ O-2  0.5 beq  1.34
		site O1_5 num_posns 1 x =3.765	*a0_8103550/a_8103550; :  0.10515645 y  0.99 z =(	0.519	+z1_8103550)*c0_8103550/c_8103550; :  0.11321163 occ O-2  0.5 beq  1.34
		site Si4_6 num_posns 1 x =3	*a0_8103550/a_8103550; :  0.08379 y  0.075 z =(	0.557	+z1_8103550)*c0_8103550/c_8103550; :  0.12186765 occ Si+4  0.5 beq  1.18
		site Si4_5 num_posns 1 x =3	*a0_8103550/a_8103550; :  0.08379 y  0.925 z =(	0.557	+z1_8103550)*c0_8103550/c_8103550; :  0.12186765 occ Si+4  0.5 beq  1.18
		site O5_5 num_posns 1 x =3	*a0_8103550/a_8103550; :  0.08379 y  0.5 z =(	0.577	+z1_8103550)*c0_8103550/c_8103550; :  0.12642345 occ O-2  0.5 beq  1.89
		site O11_5 num_posns 1 x =3.5	*a0_8103550/a_8103550; :  0.097755 y  0.5 z =(	0.612	+z1_8103550/2)*c0_8103550/c_8103550; :  0.13690179 occ O-2  0.5 beq  3.16
		site O4_6 num_posns 1 x =3.43	*a0_8103550/a_8103550; :  0.0957999 y  0.5 z =(	0.613	+z1_8103550/2)*c0_8103550/c_8103550; :  0.13712958 occ O-2  0.25 beq  6.32
		site O4_5 num_posns 1 x =3.57	*a0_8103550/a_8103550; :  0.0997101 y  0.5 z =(	0.613	+z1_8103550/2)*c0_8103550/c_8103550; :  0.13712958 occ O-2  0.25 beq  6.32
		site O8_6 num_posns 1 x =3	*a0_8103550/a_8103550; :  0.08379 y  0.16 z =(	0.619	+z1_8103550)*c0_8103550/c_8103550; :  0.13599063 occ O-2  0.5 beq  4.18
		site O8_5 num_posns 1 x =3	*a0_8103550/a_8103550; :  0.08379 y  0.84 z =(	0.619	+z1_8103550)*c0_8103550/c_8103550; :  0.13599063 occ O-2  0.5 beq  4.18
		site Si2_2 num_posns 1 x =3.656	*a0_8103550/a_8103550; :  0.10211208 y  0 z =0.282	*c0_8103550/c_8103550; :  0.06423678 occ Si+4 =n_bt; :  0.05 beq  2.76
		site Si2_1 num_posns 1 x =3.344	*a0_8103550/a_8103550; :  0.09339792 y  0 z =0.282	*c0_8103550/c_8103550; :  0.06423678 occ Si+4 =n_bt; :  0.05 beq  2.76
		site O3_2 num_posns 1 x =3.68	*a0_8103550/a_8103550; :  0.1027824 y  0 z =0.211	*c0_8103550/c_8103550; :  0.04806369 occ O-2 =n_bt+n_ca3; :  0.265 beq  6.32
		site O3_1 num_posns 1 x =3.32	*a0_8103550/a_8103550; :  0.0927276 y  0 z =0.211	*c0_8103550/c_8103550; :  0.04806369 occ O-2 =n_bt+n_ca3; :  0.265 beq  6.32
		site Si1_6 num_posns 1 x =3.156	*a0_8103550/a_8103550; :  0.08814708 y  0.5 z =(	0.641	+z1_8103550)*c0_8103550/c_8103550; :  0.14100201 occ Si+4 =n_bt; :  0.05 beq  2.76
		site Si1_5 num_posns 1 x =3.844	*a0_8103550/a_8103550; :  0.10736292 y  0.5 z =(	0.641	+z1_8103550)*c0_8103550/c_8103550; :  0.14100201 occ Si+4 =n_bt; :  0.05 beq  2.76
		site O3_6 num_posns 1 x =3.18	*a0_8103550/a_8103550; :  0.0888174 y  0.5 z =(	0.711	+z1_8103550)*c0_8103550/c_8103550; :  0.15694731 occ O-2 =n_bt+n_ca3; :  0.265 beq  6.32
		site O3_5 num_posns 1 x =3.82	*a0_8103550/a_8103550; :  0.1066926 y  0.5 z =(	0.711	+z1_8103550)*c0_8103550/c_8103550; :  0.15694731 occ O-2 =n_bt+n_ca3; :  0.265 beq  6.32
		site Ca3_6 num_posns 1 x =(	3.37	-x3_8103550)*a0_8103550/a_8103550; :  0.0957999 y =0	+y3_8103550; :  0 z =(	0.664	+z1_8103550/3+z3_8103550)*c0_8103550/c_8103550; :  0.1495821 occ Ca+2 =n_ca3; :  0.215 beq  4.74
		site O10_7 num_posns 1 x =(	3.72	+x2_8103550)*a0_8103550/a_8103550; :  0.1038996 y =0.16	+y2_8103550; :  0.16 z =(	0.722	+z1_8103550/3+z2_8103550)*c0_8103550/c_8103550; :  0.16507182 occ O-2 =0.5*(n_ca3); :  0.1075 beq  6.32
		site O10_5 num_posns 1 x =(	3.72	+x2_8103550)*a0_8103550/a_8103550; :  0.1038996 y =0.84	-y2_8103550; :  0.84 z =(	0.722	+z1_8103550/3+z2_8103550)*c0_8103550/c_8103550; :  0.16507182 occ O-2 =0.5*(n_ca3); :  0.1075 beq  6.32
		site Ca3_5 num_posns 1 x =(	3.63	+x3_8103550)*a0_8103550/a_8103550; :  0.0997101 y =0	-y3_8103550; :  -0 z =(	0.664	+z1_8103550/3+z3_8103550)*c0_8103550/c_8103550; :  0.1495821 occ Ca+2 =n_ca3; :  0.215 beq  4.74
		site O10_6 num_posns 1 x =(	3.28	-x2_8103550)*a0_8103550/a_8103550; :  0.0916104 y =0.16	+y2_8103550; :  0.16 z =(	0.722	+z1_8103550/3+z2_8103550)*c0_8103550/c_8103550; :  0.16507182 occ O-2 =0.5*(n_ca3); :  0.1075 beq  6.32
		site O10_8 num_posns 1 x =(	3.28	-x2_8103550)*a0_8103550/a_8103550; :  0.0916104 y =0.84	-y2_8103550; :  0.84 z =(	0.722	+z1_8103550/3+z2_8103550)*c0_8103550/c_8103550; :  0.16507182 occ O-2 =0.5*(n_ca3); :  0.1075 beq  6.32
		site Ca3_2 num_posns 1 x =(	3.87	-x3_8103550)*a0_8103550/a_8103550; :  0.1097649 y =0.5	+y3_8103550; :  0.5 z =(	0.251	-z3_8103550)*c0_8103550/c_8103550; :  0.05717529 occ Ca+2 =n_ca3; :  0.215 beq  4.74
		site O10_4 num_posns 1 x =(	3.22	-x2_8103550)*a0_8103550/a_8103550; :  0.0899346 y =0.34	-y2_8103550; :  0.34 z =(	0.193	-z2_8103550)*c0_8103550/c_8103550; :  0.04168557 occ O-2 =0.5*(n_ca3); :  0.1075 beq  6.32
		site O10_2 num_posns 1 x =(	3.22	-x2_8103550)*a0_8103550/a_8103550; :  0.0899346 y =0.66	+y2_8103550; :  0.66 z =(	0.193	-z2_8103550)*c0_8103550/c_8103550; :  0.04168557 occ O-2 =0.5*(n_ca3); :  0.1075 beq  6.32
		site Ca3_1 num_posns 1 x =(	3.13	+x3_8103550)*a0_8103550/a_8103550; :  0.0857451 y =0.5	-y3_8103550; :  0.5 z =(	0.251	-z3_8103550)*c0_8103550/c_8103550; :  0.05717529 occ Ca+2 =n_ca3; :  0.215 beq  4.74
		site O10_3 num_posns 1 x =(	3.78	+x2_8103550)*a0_8103550/a_8103550; :  0.1055754 y =0.34	-y2_8103550; :  0.34 z =(	0.193	-z2_8103550)*c0_8103550/c_8103550; :  0.04168557 occ O-2 =0.5*(n_ca3); :  0.1075 beq  6.32
		site O10_1 num_posns 1 x =(	3.78	+x2_8103550)*a0_8103550/a_8103550; :  0.1055754 y =0.66	+y2_8103550; :  0.66 z =(	0.193	-z2_8103550)*c0_8103550/c_8103550; :  0.04168557 occ O-2 =0.5*(n_ca3); :  0.1075 beq  6.32
		site O12_1 num_posns 1 x =4	*a0_8103550/a_8103550; :  0.11172 y  0 z =0.303	*c0_8103550/c_8103550; :  0.06902037 occ O-2  0.5 beq  3.16
		site O9_2 num_posns 1 x =4.924	*a0_8103550/a_8103550; :  0.13752732 y  0 z =0.307	*c0_8103550/c_8103550; :  0.06993153 occ O-2  0.25 beq  6.32
		site O9_1 num_posns 1 x =4.076	*a0_8103550/a_8103550; :  0.11384268 y  0 z =0.307	*c0_8103550/c_8103550; :  0.06993153 occ O-2  0.25 beq  6.32
		site O7_2 num_posns 1 x =4.5	*a0_8103550/a_8103550; :  0.125685 y  0.67 z =0.311	*c0_8103550/c_8103550; :  0.07084269 occ O-2  0.5 beq  4.18
		site O7_1 num_posns 1 x =4.5	*a0_8103550/a_8103550; :  0.125685 y  0.33 z =0.311	*c0_8103550/c_8103550; :  0.07084269 occ O-2  0.5 beq  4.18
		site O6_1 num_posns 1 x =4.5	*a0_8103550/a_8103550; :  0.125685 y  0 z =0.348	*c0_8103550/c_8103550; :  0.07927092 occ O-2  0.5 beq  1.89
		site Si3_2 num_posns 1 x =4.5	*a0_8103550/a_8103550; :  0.125685 y  0.586 z =0.373	*c0_8103550/c_8103550; :  0.08496567 occ Si+4  0.5 beq  1.18
		site Si3_1 num_posns 1 x =4.5	*a0_8103550/a_8103550; :  0.125685 y  0.414 z =0.373	*c0_8103550/c_8103550; :  0.08496567 occ Si+4  0.5 beq  1.18
		site O2_2 num_posns 1 x =4.735	*a0_8103550/a_8103550; :  0.13224855 y  0.52 z =0.411	*c0_8103550/c_8103550; :  0.09362169 occ O-2  0.5 beq  1.34
		site O2_4 num_posns 1 x =4.265	*a0_8103550/a_8103550; :  0.11912145 y  0.52 z =0.411	*c0_8103550/c_8103550; :  0.09362169 occ O-2  0.5 beq  1.34
		site O2_3 num_posns 1 x =4.735	*a0_8103550/a_8103550; :  0.13224855 y  0.48 z =0.411	*c0_8103550/c_8103550; :  0.09362169 occ O-2  0.5 beq  1.34
		site O2_1 num_posns 1 x =4.265	*a0_8103550/a_8103550; :  0.11912145 y  0.48 z =0.411	*c0_8103550/c_8103550; :  0.09362169 occ O-2  0.5 beq  1.34
		site Ca2_1 num_posns 1 x =4	*a0_8103550/a_8103550; :  0.11172 y  0 z =0.4135	*c0_8103550/c_8103550; :  0.094191165 occ Ca+2  1 beq  1.34
		site Ca1_5 num_posns 1 x =4.5	*a0_8103550/a_8103550; :  0.125685 y  0.5 z =0.5	*c0_8103550/c_8103550; :  0.113895 occ Ca+2  1 beq  1.34
		site O1_6 num_posns 1 x =4.235	*a0_8103550/a_8103550; :  0.11828355 y  0.01 z =(	0.519	+z1_8103550)*c0_8103550/c_8103550; :  0.11321163 occ O-2  0.5 beq  1.34
		site O1_8 num_posns 1 x =4.765	*a0_8103550/a_8103550; :  0.13308645 y  0.01 z =(	0.519	+z1_8103550)*c0_8103550/c_8103550; :  0.11321163 occ O-2  0.5 beq  1.34
		site O1_7 num_posns 1 x =4.235	*a0_8103550/a_8103550; :  0.11828355 y  0.99 z =(	0.519	+z1_8103550)*c0_8103550/c_8103550; :  0.11321163 occ O-2  0.5 beq  1.34
		site O1_5 num_posns 1 x =4.765	*a0_8103550/a_8103550; :  0.13308645 y  0.99 z =(	0.519	+z1_8103550)*c0_8103550/c_8103550; :  0.11321163 occ O-2  0.5 beq  1.34
		site Si4_6 num_posns 1 x =4	*a0_8103550/a_8103550; :  0.11172 y  0.075 z =(	0.557	+z1_8103550)*c0_8103550/c_8103550; :  0.12186765 occ Si+4  0.5 beq  1.18
		site Si4_5 num_posns 1 x =4	*a0_8103550/a_8103550; :  0.11172 y  0.925 z =(	0.557	+z1_8103550)*c0_8103550/c_8103550; :  0.12186765 occ Si+4  0.5 beq  1.18
		site O5_5 num_posns 1 x =4	*a0_8103550/a_8103550; :  0.11172 y  0.5 z =(	0.577	+z1_8103550)*c0_8103550/c_8103550; :  0.12642345 occ O-2  0.5 beq  1.89
		site O11_5 num_posns 1 x =4.5	*a0_8103550/a_8103550; :  0.125685 y  0.5 z =(	0.612	+z1_8103550/2)*c0_8103550/c_8103550; :  0.13690179 occ O-2  0.5 beq  3.16
		site O4_6 num_posns 1 x =4.43	*a0_8103550/a_8103550; :  0.1237299 y  0.5 z =(	0.613	+z1_8103550/2)*c0_8103550/c_8103550; :  0.13712958 occ O-2  0.25 beq  6.32
		site O4_5 num_posns 1 x =4.57	*a0_8103550/a_8103550; :  0.1276401 y  0.5 z =(	0.613	+z1_8103550/2)*c0_8103550/c_8103550; :  0.13712958 occ O-2  0.25 beq  6.32
		site O8_6 num_posns 1 x =4	*a0_8103550/a_8103550; :  0.11172 y  0.16 z =(	0.619	+z1_8103550)*c0_8103550/c_8103550; :  0.13599063 occ O-2  0.5 beq  4.18
		site O8_5 num_posns 1 x =4	*a0_8103550/a_8103550; :  0.11172 y  0.84 z =(	0.619	+z1_8103550)*c0_8103550/c_8103550; :  0.13599063 occ O-2  0.5 beq  4.18
		site Si2_2 num_posns 1 x =4.656	*a0_8103550/a_8103550; :  0.13004208 y  0 z =0.282	*c0_8103550/c_8103550; :  0.06423678 occ Si+4 =n_bt; :  0.05 beq  2.76
		site Si2_1 num_posns 1 x =4.344	*a0_8103550/a_8103550; :  0.12132792 y  0 z =0.282	*c0_8103550/c_8103550; :  0.06423678 occ Si+4 =n_bt; :  0.05 beq  2.76
		site O3_2 num_posns 1 x =4.68	*a0_8103550/a_8103550; :  0.1307124 y  0 z =0.211	*c0_8103550/c_8103550; :  0.04806369 occ O-2 =n_bt+n_ca3; :  0.265 beq  6.32
		site O3_1 num_posns 1 x =4.32	*a0_8103550/a_8103550; :  0.1206576 y  0 z =0.211	*c0_8103550/c_8103550; :  0.04806369 occ O-2 =n_bt+n_ca3; :  0.265 beq  6.32
		site Si1_6 num_posns 1 x =4.156	*a0_8103550/a_8103550; :  0.11607708 y  0.5 z =(	0.641	+z1_8103550)*c0_8103550/c_8103550; :  0.14100201 occ Si+4 =n_bt; :  0.05 beq  2.76
		site Si1_5 num_posns 1 x =4.844	*a0_8103550/a_8103550; :  0.13529292 y  0.5 z =(	0.641	+z1_8103550)*c0_8103550/c_8103550; :  0.14100201 occ Si+4 =n_bt; :  0.05 beq  2.76
		site O3_6 num_posns 1 x =4.18	*a0_8103550/a_8103550; :  0.1167474 y  0.5 z =(	0.711	+z1_8103550)*c0_8103550/c_8103550; :  0.15694731 occ O-2 =n_bt+n_ca3; :  0.265 beq  6.32
		site O3_5 num_posns 1 x =4.82	*a0_8103550/a_8103550; :  0.1346226 y  0.5 z =(	0.711	+z1_8103550)*c0_8103550/c_8103550; :  0.15694731 occ O-2 =n_bt+n_ca3; :  0.265 beq  6.32
		site Ca3_6 num_posns 1 x =(	4.37	-x3_8103550)*a0_8103550/a_8103550; :  0.1237299 y =0	+y3_8103550; :  0 z =(	0.664	+z1_8103550/3+z3_8103550)*c0_8103550/c_8103550; :  0.1495821 occ Ca+2 =n_ca3; :  0.215 beq  4.74
		site O10_7 num_posns 1 x =(	4.72	+x2_8103550)*a0_8103550/a_8103550; :  0.1318296 y =0.16	+y2_8103550; :  0.16 z =(	0.722	+z1_8103550/3+z2_8103550)*c0_8103550/c_8103550; :  0.16507182 occ O-2 =0.5*(n_ca3); :  0.1075 beq  6.32
		site O10_5 num_posns 1 x =(	4.72	+x2_8103550)*a0_8103550/a_8103550; :  0.1318296 y =0.84	-y2_8103550; :  0.84 z =(	0.722	+z1_8103550/3+z2_8103550)*c0_8103550/c_8103550; :  0.16507182 occ O-2 =0.5*(n_ca3); :  0.1075 beq  6.32
		site Ca3_5 num_posns 1 x =(	4.63	+x3_8103550)*a0_8103550/a_8103550; :  0.1276401 y =0	-y3_8103550; :  -0 z =(	0.664	+z1_8103550/3+z3_8103550)*c0_8103550/c_8103550; :  0.1495821 occ Ca+2 =n_ca3; :  0.215 beq  4.74
		site O10_6 num_posns 1 x =(	4.28	-x2_8103550)*a0_8103550/a_8103550; :  0.1195404 y =0.16	+y2_8103550; :  0.16 z =(	0.722	+z1_8103550/3+z2_8103550)*c0_8103550/c_8103550; :  0.16507182 occ O-2 =0.5*(n_ca3); :  0.1075 beq  6.32
		site O10_8 num_posns 1 x =(	4.28	-x2_8103550)*a0_8103550/a_8103550; :  0.1195404 y =0.84	-y2_8103550; :  0.84 z =(	0.722	+z1_8103550/3+z2_8103550)*c0_8103550/c_8103550; :  0.16507182 occ O-2 =0.5*(n_ca3); :  0.1075 beq  6.32
		site Ca3_2 num_posns 1 x =(	4.87	-x3_8103550)*a0_8103550/a_8103550; :  0.1376949 y =0.5	+y3_8103550; :  0.5 z =(	0.251	-z3_8103550)*c0_8103550/c_8103550; :  0.05717529 occ Ca+2 =n_ca3; :  0.215 beq  4.74
		site O10_4 num_posns 1 x =(	4.22	-x2_8103550)*a0_8103550/a_8103550; :  0.1178646 y =0.34	-y2_8103550; :  0.34 z =(	0.193	-z2_8103550)*c0_8103550/c_8103550; :  0.04168557 occ O-2 =0.5*(n_ca3); :  0.1075 beq  6.32
		site O10_2 num_posns 1 x =(	4.22	-x2_8103550)*a0_8103550/a_8103550; :  0.1178646 y =0.66	+y2_8103550; :  0.66 z =(	0.193	-z2_8103550)*c0_8103550/c_8103550; :  0.04168557 occ O-2 =0.5*(n_ca3); :  0.1075 beq  6.32
		site Ca3_1 num_posns 1 x =(	4.13	+x3_8103550)*a0_8103550/a_8103550; :  0.1136751 y =0.5	-y3_8103550; :  0.5 z =(	0.251	-z3_8103550)*c0_8103550/c_8103550; :  0.05717529 occ Ca+2 =n_ca3; :  0.215 beq  4.74
		site O10_3 num_posns 1 x =(	4.78	+x2_8103550)*a0_8103550/a_8103550; :  0.1335054 y =0.34	-y2_8103550; :  0.34 z =(	0.193	-z2_8103550)*c0_8103550/c_8103550; :  0.04168557 occ O-2 =0.5*(n_ca3); :  0.1075 beq  6.32
		site O10_1 num_posns 1 x =(	4.78	+x2_8103550)*a0_8103550/a_8103550; :  0.1335054 y =0.66	+y2_8103550; :  0.66 z =(	0.193	-z2_8103550)*c0_8103550/c_8103550; :  0.04168557 occ O-2 =0.5*(n_ca3); :  0.1075 beq  6.32
		site O12_1 num_posns 1 x =5	*a0_8103550/a_8103550; :  0.13965 y  0 z =0.303	*c0_8103550/c_8103550; :  0.06902037 occ O-2  0.5 beq  3.16
		site O9_2 num_posns 1 x =5.924	*a0_8103550/a_8103550; :  0.16545732 y  0 z =0.307	*c0_8103550/c_8103550; :  0.06993153 occ O-2  0.25 beq  6.32
		site O9_1 num_posns 1 x =5.076	*a0_8103550/a_8103550; :  0.14177268 y  0 z =0.307	*c0_8103550/c_8103550; :  0.06993153 occ O-2  0.25 beq  6.32
		site O7_2 num_posns 1 x =5.5	*a0_8103550/a_8103550; :  0.153615 y  0.67 z =0.311	*c0_8103550/c_8103550; :  0.07084269 occ O-2  0.5 beq  4.18
		site O7_1 num_posns 1 x =5.5	*a0_8103550/a_8103550; :  0.153615 y  0.33 z =0.311	*c0_8103550/c_8103550; :  0.07084269 occ O-2  0.5 beq  4.18
		site O6_1 num_posns 1 x =5.5	*a0_8103550/a_8103550; :  0.153615 y  0 z =0.348	*c0_8103550/c_8103550; :  0.07927092 occ O-2  0.5 beq  1.89
		site Si3_2 num_posns 1 x =5.5	*a0_8103550/a_8103550; :  0.153615 y  0.586 z =0.373	*c0_8103550/c_8103550; :  0.08496567 occ Si+4  0.5 beq  1.18
		site Si3_1 num_posns 1 x =5.5	*a0_8103550/a_8103550; :  0.153615 y  0.414 z =0.373	*c0_8103550/c_8103550; :  0.08496567 occ Si+4  0.5 beq  1.18
		site O2_2 num_posns 1 x =5.735	*a0_8103550/a_8103550; :  0.16017855 y  0.52 z =0.411	*c0_8103550/c_8103550; :  0.09362169 occ O-2  0.5 beq  1.34
		site O2_4 num_posns 1 x =5.265	*a0_8103550/a_8103550; :  0.14705145 y  0.52 z =0.411	*c0_8103550/c_8103550; :  0.09362169 occ O-2  0.5 beq  1.34
		site O2_3 num_posns 1 x =5.735	*a0_8103550/a_8103550; :  0.16017855 y  0.48 z =0.411	*c0_8103550/c_8103550; :  0.09362169 occ O-2  0.5 beq  1.34
		site O2_1 num_posns 1 x =5.265	*a0_8103550/a_8103550; :  0.14705145 y  0.48 z =0.411	*c0_8103550/c_8103550; :  0.09362169 occ O-2  0.5 beq  1.34
		site Ca2_1 num_posns 1 x =5	*a0_8103550/a_8103550; :  0.13965 y  0 z =0.4135	*c0_8103550/c_8103550; :  0.094191165 occ Ca+2  1 beq  1.34
		site Ca1_5 num_posns 1 x =5.5	*a0_8103550/a_8103550; :  0.153615 y  0.5 z =0.5	*c0_8103550/c_8103550; :  0.113895 occ Ca+2  1 beq  1.34
		site O1_6 num_posns 1 x =5.235	*a0_8103550/a_8103550; :  0.14621355 y  0.01 z =(	0.519	+z1_8103550)*c0_8103550/c_8103550; :  0.11321163 occ O-2  0.5 beq  1.34
		site O1_8 num_posns 1 x =5.765	*a0_8103550/a_8103550; :  0.16101645 y  0.01 z =(	0.519	+z1_8103550)*c0_8103550/c_8103550; :  0.11321163 occ O-2  0.5 beq  1.34
		site O1_7 num_posns 1 x =5.235	*a0_8103550/a_8103550; :  0.14621355 y  0.99 z =(	0.519	+z1_8103550)*c0_8103550/c_8103550; :  0.11321163 occ O-2  0.5 beq  1.34
		site O1_5 num_posns 1 x =5.765	*a0_8103550/a_8103550; :  0.16101645 y  0.99 z =(	0.519	+z1_8103550)*c0_8103550/c_8103550; :  0.11321163 occ O-2  0.5 beq  1.34
		site Si4_6 num_posns 1 x =5	*a0_8103550/a_8103550; :  0.13965 y  0.075 z =(	0.557	+z1_8103550)*c0_8103550/c_8103550; :  0.12186765 occ Si+4  0.5 beq  1.18
		site Si4_5 num_posns 1 x =5	*a0_8103550/a_8103550; :  0.13965 y  0.925 z =(	0.557	+z1_8103550)*c0_8103550/c_8103550; :  0.12186765 occ Si+4  0.5 beq  1.18
		site O5_5 num_posns 1 x =5	*a0_8103550/a_8103550; :  0.13965 y  0.5 z =(	0.577	+z1_8103550)*c0_8103550/c_8103550; :  0.12642345 occ O-2  0.5 beq  1.89
		site O11_5 num_posns 1 x =5.5	*a0_8103550/a_8103550; :  0.153615 y  0.5 z =(	0.612	+z1_8103550/2)*c0_8103550/c_8103550; :  0.13690179 occ O-2  0.5 beq  3.16
		site O4_6 num_posns 1 x =5.43	*a0_8103550/a_8103550; :  0.1516599 y  0.5 z =(	0.613	+z1_8103550/2)*c0_8103550/c_8103550; :  0.13712958 occ O-2  0.25 beq  6.32
		site O4_5 num_posns 1 x =5.57	*a0_8103550/a_8103550; :  0.1555701 y  0.5 z =(	0.613	+z1_8103550/2)*c0_8103550/c_8103550; :  0.13712958 occ O-2  0.25 beq  6.32
		site O8_6 num_posns 1 x =5	*a0_8103550/a_8103550; :  0.13965 y  0.16 z =(	0.619	+z1_8103550)*c0_8103550/c_8103550; :  0.13599063 occ O-2  0.5 beq  4.18
		site O8_5 num_posns 1 x =5	*a0_8103550/a_8103550; :  0.13965 y  0.84 z =(	0.619	+z1_8103550)*c0_8103550/c_8103550; :  0.13599063 occ O-2  0.5 beq  4.18
		site Si2_2 num_posns 1 x =5.656	*a0_8103550/a_8103550; :  0.15797208 y  0 z =0.282	*c0_8103550/c_8103550; :  0.06423678 occ Si+4 =n_bt; :  0.05 beq  2.76
		site Si2_1 num_posns 1 x =5.344	*a0_8103550/a_8103550; :  0.14925792 y  0 z =0.282	*c0_8103550/c_8103550; :  0.06423678 occ Si+4 =n_bt; :  0.05 beq  2.76
		site O3_2 num_posns 1 x =5.68	*a0_8103550/a_8103550; :  0.1586424 y  0 z =0.211	*c0_8103550/c_8103550; :  0.04806369 occ O-2 =n_bt+n_ca3; :  0.265 beq  6.32
		site O3_1 num_posns 1 x =5.32	*a0_8103550/a_8103550; :  0.1485876 y  0 z =0.211	*c0_8103550/c_8103550; :  0.04806369 occ O-2 =n_bt+n_ca3; :  0.265 beq  6.32
		site Si1_6 num_posns 1 x =5.156	*a0_8103550/a_8103550; :  0.14400708 y  0.5 z =(	0.641	+z1_8103550)*c0_8103550/c_8103550; :  0.14100201 occ Si+4 =n_bt; :  0.05 beq  2.76
		site Si1_5 num_posns 1 x =5.844	*a0_8103550/a_8103550; :  0.16322292 y  0.5 z =(	0.641	+z1_8103550)*c0_8103550/c_8103550; :  0.14100201 occ Si+4 =n_bt; :  0.05 beq  2.76
		site O3_6 num_posns 1 x =5.18	*a0_8103550/a_8103550; :  0.1446774 y  0.5 z =(	0.711	+z1_8103550)*c0_8103550/c_8103550; :  0.15694731 occ O-2 =n_bt+n_ca3; :  0.265 beq  6.32
		site O3_5 num_posns 1 x =5.82	*a0_8103550/a_8103550; :  0.1625526 y  0.5 z =(	0.711	+z1_8103550)*c0_8103550/c_8103550; :  0.15694731 occ O-2 =n_bt+n_ca3; :  0.265 beq  6.32
		site Ca3_6 num_posns 1 x =(	5.37	-x3_8103550)*a0_8103550/a_8103550; :  0.1516599 y =0	+y3_8103550; :  0 z =(	0.664	+z1_8103550/3+z3_8103550)*c0_8103550/c_8103550; :  0.1495821 occ Ca+2 =n_ca3; :  0.215 beq  4.74
		site O10_7 num_posns 1 x =(	5.72	+x2_8103550)*a0_8103550/a_8103550; :  0.1597596 y =0.16	+y2_8103550; :  0.16 z =(	0.722	+z1_8103550/3+z2_8103550)*c0_8103550/c_8103550; :  0.16507182 occ O-2 =0.5*(n_ca3); :  0.1075 beq  6.32
		site O10_5 num_posns 1 x =(	5.72	+x2_8103550)*a0_8103550/a_8103550; :  0.1597596 y =0.84	-y2_8103550; :  0.84 z =(	0.722	+z1_8103550/3+z2_8103550)*c0_8103550/c_8103550; :  0.16507182 occ O-2 =0.5*(n_ca3); :  0.1075 beq  6.32
		site Ca3_5 num_posns 1 x =(	5.63	+x3_8103550)*a0_8103550/a_8103550; :  0.1555701 y =0	-y3_8103550; :  -0 z =(	0.664	+z1_8103550/3+z3_8103550)*c0_8103550/c_8103550; :  0.1495821 occ Ca+2 =n_ca3; :  0.215 beq  4.74
		site O10_6 num_posns 1 x =(	5.28	-x2_8103550)*a0_8103550/a_8103550; :  0.1474704 y =0.16	+y2_8103550; :  0.16 z =(	0.722	+z1_8103550/3+z2_8103550)*c0_8103550/c_8103550; :  0.16507182 occ O-2 =0.5*(n_ca3); :  0.1075 beq  6.32
		site O10_8 num_posns 1 x =(	5.28	-x2_8103550)*a0_8103550/a_8103550; :  0.1474704 y =0.84	-y2_8103550; :  0.84 z =(	0.722	+z1_8103550/3+z2_8103550)*c0_8103550/c_8103550; :  0.16507182 occ O-2 =0.5*(n_ca3); :  0.1075 beq  6.32
		site Ca3_2 num_posns 1 x =(	5.87	-x3_8103550)*a0_8103550/a_8103550; :  0.1656249 y =0.5	+y3_8103550; :  0.5 z =(	0.251	-z3_8103550)*c0_8103550/c_8103550; :  0.05717529 occ Ca+2 =n_ca3; :  0.215 beq  4.74
		site O10_4 num_posns 1 x =(	5.22	-x2_8103550)*a0_8103550/a_8103550; :  0.1457946 y =0.34	-y2_8103550; :  0.34 z =(	0.193	-z2_8103550)*c0_8103550/c_8103550; :  0.04168557 occ O-2 =0.5*(n_ca3); :  0.1075 beq  6.32
		site O10_2 num_posns 1 x =(	5.22	-x2_8103550)*a0_8103550/a_8103550; :  0.1457946 y =0.66	+y2_8103550; :  0.66 z =(	0.193	-z2_8103550)*c0_8103550/c_8103550; :  0.04168557 occ O-2 =0.5*(n_ca3); :  0.1075 beq  6.32
		site Ca3_1 num_posns 1 x =(	5.13	+x3_8103550)*a0_8103550/a_8103550; :  0.1416051 y =0.5	-y3_8103550; :  0.5 z =(	0.251	-z3_8103550)*c0_8103550/c_8103550; :  0.05717529 occ Ca+2 =n_ca3; :  0.215 beq  4.74
		site O10_3 num_posns 1 x =(	5.78	+x2_8103550)*a0_8103550/a_8103550; :  0.1614354 y =0.34	-y2_8103550; :  0.34 z =(	0.193	-z2_8103550)*c0_8103550/c_8103550; :  0.04168557 occ O-2 =0.5*(n_ca3); :  0.1075 beq  6.32
		site O10_1 num_posns 1 x =(	5.78	+x2_8103550)*a0_8103550/a_8103550; :  0.1614354 y =0.66	+y2_8103550; :  0.66 z =(	0.193	-z2_8103550)*c0_8103550/c_8103550; :  0.04168557 occ O-2 =0.5*(n_ca3); :  0.1075 beq  6.32
		site O12_1 num_posns 1 x =6	*a0_8103550/a_8103550; :  0.16758 y  0 z =0.303	*c0_8103550/c_8103550; :  0.06902037 occ O-2  0.5 beq  3.16
		site O9_2 num_posns 1 x =6.924	*a0_8103550/a_8103550; :  0.19338732 y  0 z =0.307	*c0_8103550/c_8103550; :  0.06993153 occ O-2  0.25 beq  6.32
		site O9_1 num_posns 1 x =6.076	*a0_8103550/a_8103550; :  0.16970268 y  0 z =0.307	*c0_8103550/c_8103550; :  0.06993153 occ O-2  0.25 beq  6.32
		site O7_2 num_posns 1 x =6.5	*a0_8103550/a_8103550; :  0.181545 y  0.67 z =0.311	*c0_8103550/c_8103550; :  0.07084269 occ O-2  0.5 beq  4.18
		site O7_1 num_posns 1 x =6.5	*a0_8103550/a_8103550; :  0.181545 y  0.33 z =0.311	*c0_8103550/c_8103550; :  0.07084269 occ O-2  0.5 beq  4.18
		site O6_1 num_posns 1 x =6.5	*a0_8103550/a_8103550; :  0.181545 y  0 z =0.348	*c0_8103550/c_8103550; :  0.07927092 occ O-2  0.5 beq  1.89
		site Si3_2 num_posns 1 x =6.5	*a0_8103550/a_8103550; :  0.181545 y  0.586 z =0.373	*c0_8103550/c_8103550; :  0.08496567 occ Si+4  0.5 beq  1.18
		site Si3_1 num_posns 1 x =6.5	*a0_8103550/a_8103550; :  0.181545 y  0.414 z =0.373	*c0_8103550/c_8103550; :  0.08496567 occ Si+4  0.5 beq  1.18
		site O2_2 num_posns 1 x =6.735	*a0_8103550/a_8103550; :  0.18810855 y  0.52 z =0.411	*c0_8103550/c_8103550; :  0.09362169 occ O-2  0.5 beq  1.34
		site O2_4 num_posns 1 x =6.265	*a0_8103550/a_8103550; :  0.17498145 y  0.52 z =0.411	*c0_8103550/c_8103550; :  0.09362169 occ O-2  0.5 beq  1.34
		site O2_3 num_posns 1 x =6.735	*a0_8103550/a_8103550; :  0.18810855 y  0.48 z =0.411	*c0_8103550/c_8103550; :  0.09362169 occ O-2  0.5 beq  1.34
		site O2_1 num_posns 1 x =6.265	*a0_8103550/a_8103550; :  0.17498145 y  0.48 z =0.411	*c0_8103550/c_8103550; :  0.09362169 occ O-2  0.5 beq  1.34
		site Ca2_1 num_posns 1 x =6	*a0_8103550/a_8103550; :  0.16758 y  0 z =0.4135	*c0_8103550/c_8103550; :  0.094191165 occ Ca+2  1 beq  1.34
		site Ca1_5 num_posns 1 x =6.5	*a0_8103550/a_8103550; :  0.181545 y  0.5 z =0.5	*c0_8103550/c_8103550; :  0.113895 occ Ca+2  1 beq  1.34
		site O1_6 num_posns 1 x =6.235	*a0_8103550/a_8103550; :  0.17414355 y  0.01 z =(	0.519	+z1_8103550)*c0_8103550/c_8103550; :  0.11321163 occ O-2  0.5 beq  1.34
		site O1_8 num_posns 1 x =6.765	*a0_8103550/a_8103550; :  0.18894645 y  0.01 z =(	0.519	+z1_8103550)*c0_8103550/c_8103550; :  0.11321163 occ O-2  0.5 beq  1.34
		site O1_7 num_posns 1 x =6.235	*a0_8103550/a_8103550; :  0.17414355 y  0.99 z =(	0.519	+z1_8103550)*c0_8103550/c_8103550; :  0.11321163 occ O-2  0.5 beq  1.34
		site O1_5 num_posns 1 x =6.765	*a0_8103550/a_8103550; :  0.18894645 y  0.99 z =(	0.519	+z1_8103550)*c0_8103550/c_8103550; :  0.11321163 occ O-2  0.5 beq  1.34
		site Si4_6 num_posns 1 x =6	*a0_8103550/a_8103550; :  0.16758 y  0.075 z =(	0.557	+z1_8103550)*c0_8103550/c_8103550; :  0.12186765 occ Si+4  0.5 beq  1.18
		site Si4_5 num_posns 1 x =6	*a0_8103550/a_8103550; :  0.16758 y  0.925 z =(	0.557	+z1_8103550)*c0_8103550/c_8103550; :  0.12186765 occ Si+4  0.5 beq  1.18
		site O5_5 num_posns 1 x =6	*a0_8103550/a_8103550; :  0.16758 y  0.5 z =(	0.577	+z1_8103550)*c0_8103550/c_8103550; :  0.12642345 occ O-2  0.5 beq  1.89
		site O11_5 num_posns 1 x =6.5	*a0_8103550/a_8103550; :  0.181545 y  0.5 z =(	0.612	+z1_8103550/2)*c0_8103550/c_8103550; :  0.13690179 occ O-2  0.5 beq  3.16
		site O4_6 num_posns 1 x =6.43	*a0_8103550/a_8103550; :  0.1795899 y  0.5 z =(	0.613	+z1_8103550/2)*c0_8103550/c_8103550; :  0.13712958 occ O-2  0.25 beq  6.32
		site O4_5 num_posns 1 x =6.57	*a0_8103550/a_8103550; :  0.1835001 y  0.5 z =(	0.613	+z1_8103550/2)*c0_8103550/c_8103550; :  0.13712958 occ O-2  0.25 beq  6.32
		site O8_6 num_posns 1 x =6	*a0_8103550/a_8103550; :  0.16758 y  0.16 z =(	0.619	+z1_8103550)*c0_8103550/c_8103550; :  0.13599063 occ O-2  0.5 beq  4.18
		site O8_5 num_posns 1 x =6	*a0_8103550/a_8103550; :  0.16758 y  0.84 z =(	0.619	+z1_8103550)*c0_8103550/c_8103550; :  0.13599063 occ O-2  0.5 beq  4.18
		site Si2_2 num_posns 1 x =6.656	*a0_8103550/a_8103550; :  0.18590208 y  0 z =0.282	*c0_8103550/c_8103550; :  0.06423678 occ Si+4 =n_bt; :  0.05 beq  2.76
		site Si2_1 num_posns 1 x =6.344	*a0_8103550/a_8103550; :  0.17718792 y  0 z =0.282	*c0_8103550/c_8103550; :  0.06423678 occ Si+4 =n_bt; :  0.05 beq  2.76
		site O3_2 num_posns 1 x =6.68	*a0_8103550/a_8103550; :  0.1865724 y  0 z =0.211	*c0_8103550/c_8103550; :  0.04806369 occ O-2 =n_bt+n_ca3; :  0.265 beq  6.32
		site O3_1 num_posns 1 x =6.32	*a0_8103550/a_8103550; :  0.1765176 y  0 z =0.211	*c0_8103550/c_8103550; :  0.04806369 occ O-2 =n_bt+n_ca3; :  0.265 beq  6.32
		site Si1_6 num_posns 1 x =6.156	*a0_8103550/a_8103550; :  0.17193708 y  0.5 z =(	0.641	+z1_8103550)*c0_8103550/c_8103550; :  0.14100201 occ Si+4 =n_bt; :  0.05 beq  2.76
		site Si1_5 num_posns 1 x =6.844	*a0_8103550/a_8103550; :  0.19115292 y  0.5 z =(	0.641	+z1_8103550)*c0_8103550/c_8103550; :  0.14100201 occ Si+4 =n_bt; :  0.05 beq  2.76
		site O3_6 num_posns 1 x =6.18	*a0_8103550/a_8103550; :  0.1726074 y  0.5 z =(	0.711	+z1_8103550)*c0_8103550/c_8103550; :  0.15694731 occ O-2 =n_bt+n_ca3; :  0.265 beq  6.32
		site O3_5 num_posns 1 x =6.82	*a0_8103550/a_8103550; :  0.1904826 y  0.5 z =(	0.711	+z1_8103550)*c0_8103550/c_8103550; :  0.15694731 occ O-2 =n_bt+n_ca3; :  0.265 beq  6.32
		site Ca3_6 num_posns 1 x =(	6.37	-x3_8103550)*a0_8103550/a_8103550; :  0.1795899 y =0	+y3_8103550; :  0 z =(	0.664	+z1_8103550/3+z3_8103550)*c0_8103550/c_8103550; :  0.1495821 occ Ca+2 =n_ca3; :  0.215 beq  4.74
		site O10_7 num_posns 1 x =(	6.72	+x2_8103550)*a0_8103550/a_8103550; :  0.1876896 y =0.16	+y2_8103550; :  0.16 z =(	0.722	+z1_8103550/3+z2_8103550)*c0_8103550/c_8103550; :  0.16507182 occ O-2 =0.5*(n_ca3); :  0.1075 beq  6.32
		site O10_5 num_posns 1 x =(	6.72	+x2_8103550)*a0_8103550/a_8103550; :  0.1876896 y =0.84	-y2_8103550; :  0.84 z =(	0.722	+z1_8103550/3+z2_8103550)*c0_8103550/c_8103550; :  0.16507182 occ O-2 =0.5*(n_ca3); :  0.1075 beq  6.32
		site Ca3_5 num_posns 1 x =(	6.63	+x3_8103550)*a0_8103550/a_8103550; :  0.1835001 y =0	-y3_8103550; :  -0 z =(	0.664	+z1_8103550/3+z3_8103550)*c0_8103550/c_8103550; :  0.1495821 occ Ca+2 =n_ca3; :  0.215 beq  4.74
		site O10_6 num_posns 1 x =(	6.28	-x2_8103550)*a0_8103550/a_8103550; :  0.1754004 y =0.16	+y2_8103550; :  0.16 z =(	0.722	+z1_8103550/3+z2_8103550)*c0_8103550/c_8103550; :  0.16507182 occ O-2 =0.5*(n_ca3); :  0.1075 beq  6.32
		site O10_8 num_posns 1 x =(	6.28	-x2_8103550)*a0_8103550/a_8103550; :  0.1754004 y =0.84	-y2_8103550; :  0.84 z =(	0.722	+z1_8103550/3+z2_8103550)*c0_8103550/c_8103550; :  0.16507182 occ O-2 =0.5*(n_ca3); :  0.1075 beq  6.32
		site Ca3_2 num_posns 1 x =(	6.87	-x3_8103550)*a0_8103550/a_8103550; :  0.1935549 y =0.5	+y3_8103550; :  0.5 z =(	0.251	-z3_8103550)*c0_8103550/c_8103550; :  0.05717529 occ Ca+2 =n_ca3; :  0.215 beq  4.74
		site O10_4 num_posns 1 x =(	6.22	-x2_8103550)*a0_8103550/a_8103550; :  0.1737246 y =0.34	-y2_8103550; :  0.34 z =(	0.193	-z2_8103550)*c0_8103550/c_8103550; :  0.04168557 occ O-2 =0.5*(n_ca3); :  0.1075 beq  6.32
		site O10_2 num_posns 1 x =(	6.22	-x2_8103550)*a0_8103550/a_8103550; :  0.1737246 y =0.66	+y2_8103550; :  0.66 z =(	0.193	-z2_8103550)*c0_8103550/c_8103550; :  0.04168557 occ O-2 =0.5*(n_ca3); :  0.1075 beq  6.32
		site Ca3_1 num_posns 1 x =(	6.13	+x3_8103550)*a0_8103550/a_8103550; :  0.1695351 y =0.5	-y3_8103550; :  0.5 z =(	0.251	-z3_8103550)*c0_8103550/c_8103550; :  0.05717529 occ Ca+2 =n_ca3; :  0.215 beq  4.74
		site O10_3 num_posns 1 x =(	6.78	+x2_8103550)*a0_8103550/a_8103550; :  0.1893654 y =0.34	-y2_8103550; :  0.34 z =(	0.193	-z2_8103550)*c0_8103550/c_8103550; :  0.04168557 occ O-2 =0.5*(n_ca3); :  0.1075 beq  6.32
		site O10_1 num_posns 1 x =(	6.78	+x2_8103550)*a0_8103550/a_8103550; :  0.1893654 y =0.66	+y2_8103550; :  0.66 z =(	0.193	-z2_8103550)*c0_8103550/c_8103550; :  0.04168557 occ O-2 =0.5*(n_ca3); :  0.1075 beq  6.32
		site O12_1 num_posns 1 x =7	*a0_8103550/a_8103550; :  0.19551 y  0 z =0.303	*c0_8103550/c_8103550; :  0.06902037 occ O-2  0.5 beq  3.16
		site O9_2 num_posns 1 x =7.924	*a0_8103550/a_8103550; :  0.22131732 y  0 z =0.307	*c0_8103550/c_8103550; :  0.06993153 occ O-2  0.25 beq  6.32
		site O9_1 num_posns 1 x =7.076	*a0_8103550/a_8103550; :  0.19763268 y  0 z =0.307	*c0_8103550/c_8103550; :  0.06993153 occ O-2  0.25 beq  6.32
		site O7_2 num_posns 1 x =7.5	*a0_8103550/a_8103550; :  0.209475 y  0.67 z =0.311	*c0_8103550/c_8103550; :  0.07084269 occ O-2  0.5 beq  4.18
		site O7_1 num_posns 1 x =7.5	*a0_8103550/a_8103550; :  0.209475 y  0.33 z =0.311	*c0_8103550/c_8103550; :  0.07084269 occ O-2  0.5 beq  4.18
		site O6_1 num_posns 1 x =7.5	*a0_8103550/a_8103550; :  0.209475 y  0 z =0.348	*c0_8103550/c_8103550; :  0.07927092 occ O-2  0.5 beq  1.89
		site Si3_2 num_posns 1 x =7.5	*a0_8103550/a_8103550; :  0.209475 y  0.586 z =0.373	*c0_8103550/c_8103550; :  0.08496567 occ Si+4  0.5 beq  1.18
		site Si3_1 num_posns 1 x =7.5	*a0_8103550/a_8103550; :  0.209475 y  0.414 z =0.373	*c0_8103550/c_8103550; :  0.08496567 occ Si+4  0.5 beq  1.18
		site O2_2 num_posns 1 x =7.735	*a0_8103550/a_8103550; :  0.21603855 y  0.52 z =0.411	*c0_8103550/c_8103550; :  0.09362169 occ O-2  0.5 beq  1.34
		site O2_4 num_posns 1 x =7.265	*a0_8103550/a_8103550; :  0.20291145 y  0.52 z =0.411	*c0_8103550/c_8103550; :  0.09362169 occ O-2  0.5 beq  1.34
		site O2_3 num_posns 1 x =7.735	*a0_8103550/a_8103550; :  0.21603855 y  0.48 z =0.411	*c0_8103550/c_8103550; :  0.09362169 occ O-2  0.5 beq  1.34
		site O2_1 num_posns 1 x =7.265	*a0_8103550/a_8103550; :  0.20291145 y  0.48 z =0.411	*c0_8103550/c_8103550; :  0.09362169 occ O-2  0.5 beq  1.34
		site Ca2_1 num_posns 1 x =7	*a0_8103550/a_8103550; :  0.19551 y  0 z =0.4135	*c0_8103550/c_8103550; :  0.094191165 occ Ca+2  1 beq  1.34
		site Ca1_5 num_posns 1 x =7.5	*a0_8103550/a_8103550; :  0.209475 y  0.5 z =0.5	*c0_8103550/c_8103550; :  0.113895 occ Ca+2  1 beq  1.34
		site O1_6 num_posns 1 x =7.235	*a0_8103550/a_8103550; :  0.20207355 y  0.01 z =(	0.519	+z1_8103550)*c0_8103550/c_8103550; :  0.11321163 occ O-2  0.5 beq  1.34
		site O1_8 num_posns 1 x =7.765	*a0_8103550/a_8103550; :  0.21687645 y  0.01 z =(	0.519	+z1_8103550)*c0_8103550/c_8103550; :  0.11321163 occ O-2  0.5 beq  1.34
		site O1_7 num_posns 1 x =7.235	*a0_8103550/a_8103550; :  0.20207355 y  0.99 z =(	0.519	+z1_8103550)*c0_8103550/c_8103550; :  0.11321163 occ O-2  0.5 beq  1.34
		site O1_5 num_posns 1 x =7.765	*a0_8103550/a_8103550; :  0.21687645 y  0.99 z =(	0.519	+z1_8103550)*c0_8103550/c_8103550; :  0.11321163 occ O-2  0.5 beq  1.34
		site Si4_6 num_posns 1 x =7	*a0_8103550/a_8103550; :  0.19551 y  0.075 z =(	0.557	+z1_8103550)*c0_8103550/c_8103550; :  0.12186765 occ Si+4  0.5 beq  1.18
		site Si4_5 num_posns 1 x =7	*a0_8103550/a_8103550; :  0.19551 y  0.925 z =(	0.557	+z1_8103550)*c0_8103550/c_8103550; :  0.12186765 occ Si+4  0.5 beq  1.18
		site O5_5 num_posns 1 x =7	*a0_8103550/a_8103550; :  0.19551 y  0.5 z =(	0.577	+z1_8103550)*c0_8103550/c_8103550; :  0.12642345 occ O-2  0.5 beq  1.89
		site O11_5 num_posns 1 x =7.5	*a0_8103550/a_8103550; :  0.209475 y  0.5 z =(	0.612	+z1_8103550/2)*c0_8103550/c_8103550; :  0.13690179 occ O-2  0.5 beq  3.16
		site O4_6 num_posns 1 x =7.43	*a0_8103550/a_8103550; :  0.2075199 y  0.5 z =(	0.613	+z1_8103550/2)*c0_8103550/c_8103550; :  0.13712958 occ O-2  0.25 beq  6.32
		site O4_5 num_posns 1 x =7.57	*a0_8103550/a_8103550; :  0.2114301 y  0.5 z =(	0.613	+z1_8103550/2)*c0_8103550/c_8103550; :  0.13712958 occ O-2  0.25 beq  6.32
		site O8_6 num_posns 1 x =7	*a0_8103550/a_8103550; :  0.19551 y  0.16 z =(	0.619	+z1_8103550)*c0_8103550/c_8103550; :  0.13599063 occ O-2  0.5 beq  4.18
		site O8_5 num_posns 1 x =7	*a0_8103550/a_8103550; :  0.19551 y  0.84 z =(	0.619	+z1_8103550)*c0_8103550/c_8103550; :  0.13599063 occ O-2  0.5 beq  4.18
		site Si2_2 num_posns 1 x =7.656	*a0_8103550/a_8103550; :  0.21383208 y  0 z =0.282	*c0_8103550/c_8103550; :  0.06423678 occ Si+4 =n_bt; :  0.05 beq  2.76
		site Si2_1 num_posns 1 x =7.344	*a0_8103550/a_8103550; :  0.20511792 y  0 z =0.282	*c0_8103550/c_8103550; :  0.06423678 occ Si+4 =n_bt; :  0.05 beq  2.76
		site O3_2 num_posns 1 x =7.68	*a0_8103550/a_8103550; :  0.2145024 y  0 z =0.211	*c0_8103550/c_8103550; :  0.04806369 occ O-2 =n_bt+n_ca3; :  0.265 beq  6.32
		site O3_1 num_posns 1 x =7.32	*a0_8103550/a_8103550; :  0.2044476 y  0 z =0.211	*c0_8103550/c_8103550; :  0.04806369 occ O-2 =n_bt+n_ca3; :  0.265 beq  6.32
		site Si1_6 num_posns 1 x =7.156	*a0_8103550/a_8103550; :  0.19986708 y  0.5 z =(	0.641	+z1_8103550)*c0_8103550/c_8103550; :  0.14100201 occ Si+4 =n_bt; :  0.05 beq  2.76
		site Si1_5 num_posns 1 x =7.844	*a0_8103550/a_8103550; :  0.21908292 y  0.5 z =(	0.641	+z1_8103550)*c0_8103550/c_8103550; :  0.14100201 occ Si+4 =n_bt; :  0.05 beq  2.76
		site O3_6 num_posns 1 x =7.18	*a0_8103550/a_8103550; :  0.2005374 y  0.5 z =(	0.711	+z1_8103550)*c0_8103550/c_8103550; :  0.15694731 occ O-2 =n_bt+n_ca3; :  0.265 beq  6.32
		site O3_5 num_posns 1 x =7.82	*a0_8103550/a_8103550; :  0.2184126 y  0.5 z =(	0.711	+z1_8103550)*c0_8103550/c_8103550; :  0.15694731 occ O-2 =n_bt+n_ca3; :  0.265 beq  6.32
		site Ca3_6 num_posns 1 x =(	7.37	-x3_8103550)*a0_8103550/a_8103550; :  0.2075199 y =0	+y3_8103550; :  0 z =(	0.664	+z1_8103550/3+z3_8103550)*c0_8103550/c_8103550; :  0.1495821 occ Ca+2 =n_ca3; :  0.215 beq  4.74
		site O10_7 num_posns 1 x =(	7.72	+x2_8103550)*a0_8103550/a_8103550; :  0.2156196 y =0.16	+y2_8103550; :  0.16 z =(	0.722	+z1_8103550/3+z2_8103550)*c0_8103550/c_8103550; :  0.16507182 occ O-2 =0.5*(n_ca3); :  0.1075 beq  6.32
		site O10_5 num_posns 1 x =(	7.72	+x2_8103550)*a0_8103550/a_8103550; :  0.2156196 y =0.84	-y2_8103550; :  0.84 z =(	0.722	+z1_8103550/3+z2_8103550)*c0_8103550/c_8103550; :  0.16507182 occ O-2 =0.5*(n_ca3); :  0.1075 beq  6.32
		site Ca3_5 num_posns 1 x =(	7.63	+x3_8103550)*a0_8103550/a_8103550; :  0.2114301 y =0	-y3_8103550; :  -0 z =(	0.664	+z1_8103550/3+z3_8103550)*c0_8103550/c_8103550; :  0.1495821 occ Ca+2 =n_ca3; :  0.215 beq  4.74
		site O10_6 num_posns 1 x =(	7.28	-x2_8103550)*a0_8103550/a_8103550; :  0.2033304 y =0.16	+y2_8103550; :  0.16 z =(	0.722	+z1_8103550/3+z2_8103550)*c0_8103550/c_8103550; :  0.16507182 occ O-2 =0.5*(n_ca3); :  0.1075 beq  6.32
		site O10_8 num_posns 1 x =(	7.28	-x2_8103550)*a0_8103550/a_8103550; :  0.2033304 y =0.84	-y2_8103550; :  0.84 z =(	0.722	+z1_8103550/3+z2_8103550)*c0_8103550/c_8103550; :  0.16507182 occ O-2 =0.5*(n_ca3); :  0.1075 beq  6.32
		site Ca3_2 num_posns 1 x =(	7.87	-x3_8103550)*a0_8103550/a_8103550; :  0.2214849 y =0.5	+y3_8103550; :  0.5 z =(	0.251	-z3_8103550)*c0_8103550/c_8103550; :  0.05717529 occ Ca+2 =n_ca3; :  0.215 beq  4.74
		site O10_4 num_posns 1 x =(	7.22	-x2_8103550)*a0_8103550/a_8103550; :  0.2016546 y =0.34	-y2_8103550; :  0.34 z =(	0.193	-z2_8103550)*c0_8103550/c_8103550; :  0.04168557 occ O-2 =0.5*(n_ca3); :  0.1075 beq  6.32
		site O10_2 num_posns 1 x =(	7.22	-x2_8103550)*a0_8103550/a_8103550; :  0.2016546 y =0.66	+y2_8103550; :  0.66 z =(	0.193	-z2_8103550)*c0_8103550/c_8103550; :  0.04168557 occ O-2 =0.5*(n_ca3); :  0.1075 beq  6.32
		site Ca3_1 num_posns 1 x =(	7.13	+x3_8103550)*a0_8103550/a_8103550; :  0.1974651 y =0.5	-y3_8103550; :  0.5 z =(	0.251	-z3_8103550)*c0_8103550/c_8103550; :  0.05717529 occ Ca+2 =n_ca3; :  0.215 beq  4.74
		site O10_3 num_posns 1 x =(	7.78	+x2_8103550)*a0_8103550/a_8103550; :  0.2172954 y =0.34	-y2_8103550; :  0.34 z =(	0.193	-z2_8103550)*c0_8103550/c_8103550; :  0.04168557 occ O-2 =0.5*(n_ca3); :  0.1075 beq  6.32
		site O10_1 num_posns 1 x =(	7.78	+x2_8103550)*a0_8103550/a_8103550; :  0.2172954 y =0.66	+y2_8103550; :  0.66 z =(	0.193	-z2_8103550)*c0_8103550/c_8103550; :  0.04168557 occ O-2 =0.5*(n_ca3); :  0.1075 beq  6.32
		PO_Two_Directions(~@, 1,, ,~@, 1,, ,~@, 0.5)
		PO_Spherical_Harmonics(~sh_6180f632_2d3, 4 )
		ble 0
			clp 0
		cif_str 0
		fcf 0
fit_zoomed 1
