# Supplementary material for: Structure modeling and quantitative X-ray diffraction of C-(A)-S-H
Source: J Appl Crystallogr. 2022 Feb 1;55(Pt 1):133–43. doi: 10.1107/S1600576721012668 (PMC8805164; doi:10.1107/S1600576721012668)
Supplement: Supplementary file 15 [file j-55-00133-sup15.txt]

	str 
		LVol_FWHM_CS_G_L( 1, 12.73239545, 0.89, 17.8,,,, 20)
		r_bragg  2.261824779
		phase_MAC 70.11354739
		phase_name "C-S-H (Hamid) fibrills 4.5nm Ca_Si 1.1"
		MVW( 2731.656587, 73700, 27.61077435)
		space_group 1
		scale @ 1.823366086e-006
		Phase_LAC_1_on_cm( 4.315289608)
		Phase_Density_g_on_cm3( 0.06154715841)
		a !a_8103550 200
		b  3.685
		c !c_8103550 100
		al  90
		be  90
		ga  90
		site original_lattice_parameters num_posns 1 x !a0_8103550 5.586 y  0 z !c0_8103550 22.779 occ H  0 beq  1
		site main_layer_compression num_posns 1 x  0 y  0 z !z1_8103550 -0.022 occ H  0 beq  1
		site Si_bridging_tetrahedra num_posns 1 x  0 y  0 z  0 occ H !n_bt 0.095 beq  1
		site O10_interlayer num_posns 1 x !x2_8103550 0 y !y2_8103550 0 z !z2_8103550 0.01 occ H  0 beq  1
		site Ca3_interlayer num_posns 1 x !x3_8103550 -0.09 y !y3_8103550 0 z !z3_8103550 0 occ H !n_ca3 0.155 beq  1
		site O12_1 num_posns 1 x =0	*a0_8103550/a_8103550; :  0 y  0 z =0.303	*c0_8103550/c_8103550; :  0.06902037 occ O-2  0.5 beq  3.16
		site O9_2 num_posns 1 x =0.924	*a0_8103550/a_8103550; :  0.02580732 y  0 z =0.307	*c0_8103550/c_8103550; :  0.06993153 occ O-2  0.25 beq  6.32
		site O9_1 num_posns 1 x =0.076	*a0_8103550/a_8103550; :  0.00212268 y  0 z =0.307	*c0_8103550/c_8103550; :  0.06993153 occ O-2  0.25 beq  6.32
		site O7_2 num_posns 1 x =0.5	*a0_8103550/a_8103550; :  0.013965 y  0.67 z =0.311	*c0_8103550/c_8103550; :  0.07084269 occ O-2  0.5 beq  4.18
		site O7_1 num_posns 1 x =0.5	*a0_8103550/a_8103550; :  0.013965 y  0.33 z =0.311	*c0_8103550/c_8103550; :  0.07084269 occ O-2  0.5 beq  4.18
		site O6_1 num_posns 1 x =0.5	*a0_8103550/a_8103550; :  0.013965 y  0 z =0.348	*c0_8103550/c_8103550; :  0.07927092 occ O-2  0.5 beq  1.89
		site Si3_2 num_posns 1 x =0.5	*a0_8103550/a_8103550; :  0.013965 y  0.586 z =0.373	*c0_8103550/c_8103550; :  0.08496567 occ Si+4  0.5 beq  1.18
		site Si3_1 num_posns 1 x =0.5	*a0_8103550/a_8103550; :  0.013965 y  0.414 z =0.373	*c0_8103550/c_8103550; :  0.08496567 occ Si+4  0.5 beq  1.18
		site O2_2 num_posns 1 x =0.735	*a0_8103550/a_8103550; :  0.02052855 y  0.52 z =0.411	*c0_8103550/c_8103550; :  0.09362169 occ O-2  0.5 beq  1.34
		site O2_4 num_posns 1 x =0.265	*a0_8103550/a_8103550; :  0.00740145 y  0.52 z =0.411	*c0_8103550/c_8103550; :  0.09362169 occ O-2  0.5 beq  1.34
		site O2_3 num_posns 1 x =0.735	*a0_8103550/a_8103550; :  0.02052855 y  0.48 z =0.411	*c0_8103550/c_8103550; :  0.09362169 occ O-2  0.5 beq  1.34
		site O2_1 num_posns 1 x =0.265	*a0_8103550/a_8103550; :  0.00740145 y  0.48 z =0.411	*c0_8103550/c_8103550; :  0.09362169 occ O-2  0.5 beq  1.34
		site Ca2_1 num_posns 1 x =0	*a0_8103550/a_8103550; :  0 y  0 z =0.4135	*c0_8103550/c_8103550; :  0.094191165 occ Ca+2  1 beq  1.34
		site Ca1_5 num_posns 1 x =0.5	*a0_8103550/a_8103550; :  0.013965 y  0.5 z =0.5	*c0_8103550/c_8103550; :  0.113895 occ Ca+2  1 beq  1.34
		site O1_6 num_posns 1 x =0.235	*a0_8103550/a_8103550; :  0.00656355 y  0.01 z =(	0.519	+z1_8103550)*c0_8103550/c_8103550; :  0.11321163 occ O-2  0.5 beq  1.34
		site O1_8 num_posns 1 x =0.765	*a0_8103550/a_8103550; :  0.02136645 y  0.01 z =(	0.519	+z1_8103550)*c0_8103550/c_8103550; :  0.11321163 occ O-2  0.5 beq  1.34
		site O1_7 num_posns 1 x =0.235	*a0_8103550/a_8103550; :  0.00656355 y  0.99 z =(	0.519	+z1_8103550)*c0_8103550/c_8103550; :  0.11321163 occ O-2  0.5 beq  1.34
		site O1_5 num_posns 1 x =0.765	*a0_8103550/a_8103550; :  0.02136645 y  0.99 z =(	0.519	+z1_8103550)*c0_8103550/c_8103550; :  0.11321163 occ O-2  0.5 beq  1.34
		site Si4_6 num_posns 1 x =0	*a0_8103550/a_8103550; :  0 y  0.075 z =(	0.557	+z1_8103550)*c0_8103550/c_8103550; :  0.12186765 occ Si+4  0.5 beq  1.18
		site Si4_5 num_posns 1 x =0	*a0_8103550/a_8103550; :  0 y  0.925 z =(	0.557	+z1_8103550)*c0_8103550/c_8103550; :  0.12186765 occ Si+4  0.5 beq  1.18
		site O5_5 num_posns 1 x =0	*a0_8103550/a_8103550; :  0 y  0.5 z =(	0.577	+z1_8103550)*c0_8103550/c_8103550; :  0.12642345 occ O-2  0.5 beq  1.89
		site O11_5 num_posns 1 x =0.5	*a0_8103550/a_8103550; :  0.013965 y  0.5 z =(	0.612	+z1_8103550/2)*c0_8103550/c_8103550; :  0.13690179 occ O-2  0.5 beq  3.16
		site O4_6 num_posns 1 x =0.43	*a0_8103550/a_8103550; :  0.0120099 y  0.5 z =(	0.613	+z1_8103550/2)*c0_8103550/c_8103550; :  0.13712958 occ O-2  0.25 beq  6.32
		site O4_5 num_posns 1 x =0.57	*a0_8103550/a_8103550; :  0.0159201 y  0.5 z =(	0.613	+z1_8103550/2)*c0_8103550/c_8103550; :  0.13712958 occ O-2  0.25 beq  6.32
		site O8_6 num_posns 1 x =0	*a0_8103550/a_8103550; :  0 y  0.16 z =(	0.619	+z1_8103550)*c0_8103550/c_8103550; :  0.13599063 occ O-2  0.5 beq  4.18
		site O8_5 num_posns 1 x =0	*a0_8103550/a_8103550; :  0 y  0.84 z =(	0.619	+z1_8103550)*c0_8103550/c_8103550; :  0.13599063 occ O-2  0.5 beq  4.18
		site Si2_2 num_posns 1 x =0.656	*a0_8103550/a_8103550; :  0.01832208 y  0 z =0.282	*c0_8103550/c_8103550; :  0.06423678 occ Si+4 =n_bt; :  0.098 beq  2.76
		site Si2_1 num_posns 1 x =0.344	*a0_8103550/a_8103550; :  0.00960792 y  0 z =0.282	*c0_8103550/c_8103550; :  0.06423678 occ Si+4 =n_bt; :  0.098 beq  2.76
		site O3_2 num_posns 1 x =0.68	*a0_8103550/a_8103550; :  0.0189924 y  0 z =0.211	*c0_8103550/c_8103550; :  0.04806369 occ O-2 =n_bt+n_ca3; :  0.25 beq  6.32
		site O3_1 num_posns 1 x =0.32	*a0_8103550/a_8103550; :  0.0089376 y  0 z =0.211	*c0_8103550/c_8103550; :  0.04806369 occ O-2 =n_bt+n_ca3; :  0.25 beq  6.32
		site Si1_6 num_posns 1 x =0.156	*a0_8103550/a_8103550; :  0.00435708 y  0.5 z =(	0.641	+z1_8103550)*c0_8103550/c_8103550; :  0.14100201 occ Si+4 =n_bt; :  0.098 beq  2.76
		site Si1_5 num_posns 1 x =0.844	*a0_8103550/a_8103550; :  0.02357292 y  0.5 z =(	0.641	+z1_8103550)*c0_8103550/c_8103550; :  0.14100201 occ Si+4 =n_bt; :  0.098 beq  2.76
		site O3_6 num_posns 1 x =0.18	*a0_8103550/a_8103550; :  0.0050274 y  0.5 z =(	0.711	+z1_8103550)*c0_8103550/c_8103550; :  0.15694731 occ O-2 =n_bt+n_ca3; :  0.25 beq  6.32
		site O3_5 num_posns 1 x =0.82	*a0_8103550/a_8103550; :  0.0229026 y  0.5 z =(	0.711	+z1_8103550)*c0_8103550/c_8103550; :  0.15694731 occ O-2 =n_bt+n_ca3; :  0.25 beq  6.32
		site Ca3_6 num_posns 1 x =(	0.37	-x3_8103550)*a0_8103550/a_8103550; :  0.0120099 y =0	+y3_8103550; :  0 z =(	0.664	+z1_8103550/3+z3_8103550)*c0_8103550/c_8103550; :  0.1495821 occ Ca+2 =n_ca3; :  0.152 beq  4.74
		site O10_7 num_posns 1 x =(	0.72	+x2_8103550)*a0_8103550/a_8103550; :  0.0201096 y =0.16	+y2_8103550; :  0.16 z =(	0.722	+z1_8103550/3+z2_8103550)*c0_8103550/c_8103550; :  0.16507182 occ O-2 =0.5*(n_ca3); :  0.076 beq  6.32
		site O10_5 num_posns 1 x =(	0.72	+x2_8103550)*a0_8103550/a_8103550; :  0.0201096 y =0.84	-y2_8103550; :  0.84 z =(	0.722	+z1_8103550/3+z2_8103550)*c0_8103550/c_8103550; :  0.16507182 occ O-2 =0.5*(n_ca3); :  0.076 beq  6.32
		site Ca3_5 num_posns 1 x =(	0.63	+x3_8103550)*a0_8103550/a_8103550; :  0.0159201 y =0	-y3_8103550; :  -0 z =(	0.664	+z1_8103550/3+z3_8103550)*c0_8103550/c_8103550; :  0.1495821 occ Ca+2 =n_ca3; :  0.152 beq  4.74
		site O10_6 num_posns 1 x =(	0.28	-x2_8103550)*a0_8103550/a_8103550; :  0.0078204 y =0.16	+y2_8103550; :  0.16 z =(	0.722	+z1_8103550/3+z2_8103550)*c0_8103550/c_8103550; :  0.16507182 occ O-2 =0.5*(n_ca3); :  0.076 beq  6.32
		site O10_8 num_posns 1 x =(	0.28	-x2_8103550)*a0_8103550/a_8103550; :  0.0078204 y =0.84	-y2_8103550; :  0.84 z =(	0.722	+z1_8103550/3+z2_8103550)*c0_8103550/c_8103550; :  0.16507182 occ O-2 =0.5*(n_ca3); :  0.076 beq  6.32
		site Ca3_2 num_posns 1 x =(	0.87	-x3_8103550)*a0_8103550/a_8103550; :  0.0259749 y =0.5	+y3_8103550; :  0.5 z =(	0.251	-z3_8103550)*c0_8103550/c_8103550; :  0.05717529 occ Ca+2 =n_ca3; :  0.152 beq  4.74
		site O10_4 num_posns 1 x =(	0.22	-x2_8103550)*a0_8103550/a_8103550; :  0.0061446 y =0.34	-y2_8103550; :  0.34 z =(	0.193	-z2_8103550)*c0_8103550/c_8103550; :  0.04168557 occ O-2 =0.5*(n_ca3); :  0.076 beq  6.32
		site O10_2 num_posns 1 x =(	0.22	-x2_8103550)*a0_8103550/a_8103550; :  0.0061446 y =0.66	+y2_8103550; :  0.66 z =(	0.193	-z2_8103550)*c0_8103550/c_8103550; :  0.04168557 occ O-2 =0.5*(n_ca3); :  0.076 beq  6.32
		site Ca3_1 num_posns 1 x =(	0.13	+x3_8103550)*a0_8103550/a_8103550; :  0.0019551 y =0.5	-y3_8103550; :  0.5 z =(	0.251	-z3_8103550)*c0_8103550/c_8103550; :  0.05717529 occ Ca+2 =n_ca3; :  0.152 beq  4.74
		site O10_3 num_posns 1 x =(	0.78	+x2_8103550)*a0_8103550/a_8103550; :  0.0217854 y =0.34	-y2_8103550; :  0.34 z =(	0.193	-z2_8103550)*c0_8103550/c_8103550; :  0.04168557 occ O-2 =0.5*(n_ca3); :  0.076 beq  6.32
		site O10_1 num_posns 1 x =(	0.78	+x2_8103550)*a0_8103550/a_8103550; :  0.0217854 y =0.66	+y2_8103550; :  0.66 z =(	0.193	-z2_8103550)*c0_8103550/c_8103550; :  0.04168557 occ O-2 =0.5*(n_ca3); :  0.076 beq  6.32
		site O12_1 num_posns 1 x =1	*a0_8103550/a_8103550; :  0.02793 y  0 z =0.303	*c0_8103550/c_8103550; :  0.06902037 occ O-2  0.5 beq  3.16
		site O9_2 num_posns 1 x =1.924	*a0_8103550/a_8103550; :  0.05373732 y  0 z =0.307	*c0_8103550/c_8103550; :  0.06993153 occ O-2  0.25 beq  6.32
		site O9_1 num_posns 1 x =1.076	*a0_8103550/a_8103550; :  0.03005268 y  0 z =0.307	*c0_8103550/c_8103550; :  0.06993153 occ O-2  0.25 beq  6.32
		site O7_2 num_posns 1 x =1.5	*a0_8103550/a_8103550; :  0.041895 y  0.67 z =0.311	*c0_8103550/c_8103550; :  0.07084269 occ O-2  0.5 beq  4.18
		site O7_1 num_posns 1 x =1.5	*a0_8103550/a_8103550; :  0.041895 y  0.33 z =0.311	*c0_8103550/c_8103550; :  0.07084269 occ O-2  0.5 beq  4.18
		site O6_1 num_posns 1 x =1.5	*a0_8103550/a_8103550; :  0.041895 y  0 z =0.348	*c0_8103550/c_8103550; :  0.07927092 occ O-2  0.5 beq  1.89
		site Si3_2 num_posns 1 x =1.5	*a0_8103550/a_8103550; :  0.041895 y  0.586 z =0.373	*c0_8103550/c_8103550; :  0.08496567 occ Si+4  0.5 beq  1.18
		site Si3_1 num_posns 1 x =1.5	*a0_8103550/a_8103550; :  0.041895 y  0.414 z =0.373	*c0_8103550/c_8103550; :  0.08496567 occ Si+4  0.5 beq  1.18
		site O2_2 num_posns 1 x =1.735	*a0_8103550/a_8103550; :  0.04845855 y  0.52 z =0.411	*c0_8103550/c_8103550; :  0.09362169 occ O-2  0.5 beq  1.34
		site O2_4 num_posns 1 x =1.265	*a0_8103550/a_8103550; :  0.03533145 y  0.52 z =0.411	*c0_8103550/c_8103550; :  0.09362169 occ O-2  0.5 beq  1.34
		site O2_3 num_posns 1 x =1.735	*a0_8103550/a_8103550; :  0.04845855 y  0.48 z =0.411	*c0_8103550/c_8103550; :  0.09362169 occ O-2  0.5 beq  1.34
		site O2_1 num_posns 1 x =1.265	*a0_8103550/a_8103550; :  0.03533145 y  0.48 z =0.411	*c0_8103550/c_8103550; :  0.09362169 occ O-2  0.5 beq  1.34
		site Ca2_1 num_posns 1 x =1	*a0_8103550/a_8103550; :  0.02793 y  0 z =0.4135	*c0_8103550/c_8103550; :  0.094191165 occ Ca+2  1 beq  1.34
		site Ca1_5 num_posns 1 x =1.5	*a0_8103550/a_8103550; :  0.041895 y  0.5 z =0.5	*c0_8103550/c_8103550; :  0.113895 occ Ca+2  1 beq  1.34
		site O1_6 num_posns 1 x =1.235	*a0_8103550/a_8103550; :  0.03449355 y  0.01 z =(	0.519	+z1_8103550)*c0_8103550/c_8103550; :  0.11321163 occ O-2  0.5 beq  1.34
		site O1_8 num_posns 1 x =1.765	*a0_8103550/a_8103550; :  0.04929645 y  0.01 z =(	0.519	+z1_8103550)*c0_8103550/c_8103550; :  0.11321163 occ O-2  0.5 beq  1.34
		site O1_7 num_posns 1 x =1.235	*a0_8103550/a_8103550; :  0.03449355 y  0.99 z =(	0.519	+z1_8103550)*c0_8103550/c_8103550; :  0.11321163 occ O-2  0.5 beq  1.34
		site O1_5 num_posns 1 x =1.765	*a0_8103550/a_8103550; :  0.04929645 y  0.99 z =(	0.519	+z1_8103550)*c0_8103550/c_8103550; :  0.11321163 occ O-2  0.5 beq  1.34
		site Si4_6 num_posns 1 x =1	*a0_8103550/a_8103550; :  0.02793 y  0.075 z =(	0.557	+z1_8103550)*c0_8103550/c_8103550; :  0.12186765 occ Si+4  0.5 beq  1.18
		site Si4_5 num_posns 1 x =1	*a0_8103550/a_8103550; :  0.02793 y  0.925 z =(	0.557	+z1_8103550)*c0_8103550/c_8103550; :  0.12186765 occ Si+4  0.5 beq  1.18
		site O5_5 num_posns 1 x =1	*a0_8103550/a_8103550; :  0.02793 y  0.5 z =(	0.577	+z1_8103550)*c0_8103550/c_8103550; :  0.12642345 occ O-2  0.5 beq  1.89
		site O11_5 num_posns 1 x =1.5	*a0_8103550/a_8103550; :  0.041895 y  0.5 z =(	0.612	+z1_8103550/2)*c0_8103550/c_8103550; :  0.13690179 occ O-2  0.5 beq  3.16
		site O4_6 num_posns 1 x =1.43	*a0_8103550/a_8103550; :  0.0399399 y  0.5 z =(	0.613	+z1_8103550/2)*c0_8103550/c_8103550; :  0.13712958 occ O-2  0.25 beq  6.32
		site O4_5 num_posns 1 x =1.57	*a0_8103550/a_8103550; :  0.0438501 y  0.5 z =(	0.613	+z1_8103550/2)*c0_8103550/c_8103550; :  0.13712958 occ O-2  0.25 beq  6.32
		site O8_6 num_posns 1 x =1	*a0_8103550/a_8103550; :  0.02793 y  0.16 z =(	0.619	+z1_8103550)*c0_8103550/c_8103550; :  0.13599063 occ O-2  0.5 beq  4.18
		site O8_5 num_posns 1 x =1	*a0_8103550/a_8103550; :  0.02793 y  0.84 z =(	0.619	+z1_8103550)*c0_8103550/c_8103550; :  0.13599063 occ O-2  0.5 beq  4.18
		site Si2_2 num_posns 1 x =1.656	*a0_8103550/a_8103550; :  0.04625208 y  0 z =0.282	*c0_8103550/c_8103550; :  0.06423678 occ Si+4 =n_bt; :  0.098 beq  2.76
		site Si2_1 num_posns 1 x =1.344	*a0_8103550/a_8103550; :  0.03753792 y  0 z =0.282	*c0_8103550/c_8103550; :  0.06423678 occ Si+4 =n_bt; :  0.098 beq  2.76
		site O3_2 num_posns 1 x =1.68	*a0_8103550/a_8103550; :  0.0469224 y  0 z =0.211	*c0_8103550/c_8103550; :  0.04806369 occ O-2 =n_bt+n_ca3; :  0.25 beq  6.32
		site O3_1 num_posns 1 x =1.32	*a0_8103550/a_8103550; :  0.0368676 y  0 z =0.211	*c0_8103550/c_8103550; :  0.04806369 occ O-2 =n_bt+n_ca3; :  0.25 beq  6.32
		site Si1_6 num_posns 1 x =1.156	*a0_8103550/a_8103550; :  0.03228708 y  0.5 z =(	0.641	+z1_8103550)*c0_8103550/c_8103550; :  0.14100201 occ Si+4 =n_bt; :  0.098 beq  2.76
		site Si1_5 num_posns 1 x =1.844	*a0_8103550/a_8103550; :  0.05150292 y  0.5 z =(	0.641	+z1_8103550)*c0_8103550/c_8103550; :  0.14100201 occ Si+4 =n_bt; :  0.098 beq  2.76
		site O3_6 num_posns 1 x =1.18	*a0_8103550/a_8103550; :  0.0329574 y  0.5 z =(	0.711	+z1_8103550)*c0_8103550/c_8103550; :  0.15694731 occ O-2 =n_bt+n_ca3; :  0.25 beq  6.32
		site O3_5 num_posns 1 x =1.82	*a0_8103550/a_8103550; :  0.0508326 y  0.5 z =(	0.711	+z1_8103550)*c0_8103550/c_8103550; :  0.15694731 occ O-2 =n_bt+n_ca3; :  0.25 beq  6.32
		site Ca3_6 num_posns 1 x =(	1.37	-x3_8103550)*a0_8103550/a_8103550; :  0.0399399 y =0	+y3_8103550; :  0 z =(	0.664	+z1_8103550/3+z3_8103550)*c0_8103550/c_8103550; :  0.1495821 occ Ca+2 =n_ca3; :  0.152 beq  4.74
		site O10_7 num_posns 1 x =(	1.72	+x2_8103550)*a0_8103550/a_8103550; :  0.0480396 y =0.16	+y2_8103550; :  0.16 z =(	0.722	+z1_8103550/3+z2_8103550)*c0_8103550/c_8103550; :  0.16507182 occ O-2 =0.5*(n_ca3); :  0.076 beq  6.32
		site O10_5 num_posns 1 x =(	1.72	+x2_8103550)*a0_8103550/a_8103550; :  0.0480396 y =0.84	-y2_8103550; :  0.84 z =(	0.722	+z1_8103550/3+z2_8103550)*c0_8103550/c_8103550; :  0.16507182 occ O-2 =0.5*(n_ca3); :  0.076 beq  6.32
		site Ca3_5 num_posns 1 x =(	1.63	+x3_8103550)*a0_8103550/a_8103550; :  0.0438501 y =0	-y3_8103550; :  -0 z =(	0.664	+z1_8103550/3+z3_8103550)*c0_8103550/c_8103550; :  0.1495821 occ Ca+2 =n_ca3; :  0.152 beq  4.74
		site O10_6 num_posns 1 x =(	1.28	-x2_8103550)*a0_8103550/a_8103550; :  0.0357504 y =0.16	+y2_8103550; :  0.16 z =(	0.722	+z1_8103550/3+z2_8103550)*c0_8103550/c_8103550; :  0.16507182 occ O-2 =0.5*(n_ca3); :  0.076 beq  6.32
		site O10_8 num_posns 1 x =(	1.28	-x2_8103550)*a0_8103550/a_8103550; :  0.0357504 y =0.84	-y2_8103550; :  0.84 z =(	0.722	+z1_8103550/3+z2_8103550)*c0_8103550/c_8103550; :  0.16507182 occ O-2 =0.5*(n_ca3); :  0.076 beq  6.32
		site Ca3_2 num_posns 1 x =(	1.87	-x3_8103550)*a0_8103550/a_8103550; :  0.0539049 y =0.5	+y3_8103550; :  0.5 z =(	0.251	-z3_8103550)*c0_8103550/c_8103550; :  0.05717529 occ Ca+2 =n_ca3; :  0.152 beq  4.74
		site O10_4 num_posns 1 x =(	1.22	-x2_8103550)*a0_8103550/a_8103550; :  0.0340746 y =0.34	-y2_8103550; :  0.34 z =(	0.193	-z2_8103550)*c0_8103550/c_8103550; :  0.04168557 occ O-2 =0.5*(n_ca3); :  0.076 beq  6.32
		site O10_2 num_posns 1 x =(	1.22	-x2_8103550)*a0_8103550/a_8103550; :  0.0340746 y =0.66	+y2_8103550; :  0.66 z =(	0.193	-z2_8103550)*c0_8103550/c_8103550; :  0.04168557 occ O-2 =0.5*(n_ca3); :  0.076 beq  6.32
		site Ca3_1 num_posns 1 x =(	1.13	+x3_8103550)*a0_8103550/a_8103550; :  0.0298851 y =0.5	-y3_8103550; :  0.5 z =(	0.251	-z3_8103550)*c0_8103550/c_8103550; :  0.05717529 occ Ca+2 =n_ca3; :  0.152 beq  4.74
		site O10_3 num_posns 1 x =(	1.78	+x2_8103550)*a0_8103550/a_8103550; :  0.0497154 y =0.34	-y2_8103550; :  0.34 z =(	0.193	-z2_8103550)*c0_8103550/c_8103550; :  0.04168557 occ O-2 =0.5*(n_ca3); :  0.076 beq  6.32
		site O10_1 num_posns 1 x =(	1.78	+x2_8103550)*a0_8103550/a_8103550; :  0.0497154 y =0.66	+y2_8103550; :  0.66 z =(	0.193	-z2_8103550)*c0_8103550/c_8103550; :  0.04168557 occ O-2 =0.5*(n_ca3); :  0.076 beq  6.32
		site O12_1 num_posns 1 x =2	*a0_8103550/a_8103550; :  0.05586 y  0 z =0.303	*c0_8103550/c_8103550; :  0.06902037 occ O-2  0.5 beq  3.16
		site O9_2 num_posns 1 x =2.924	*a0_8103550/a_8103550; :  0.08166732 y  0 z =0.307	*c0_8103550/c_8103550; :  0.06993153 occ O-2  0.25 beq  6.32
		site O9_1 num_posns 1 x =2.076	*a0_8103550/a_8103550; :  0.05798268 y  0 z =0.307	*c0_8103550/c_8103550; :  0.06993153 occ O-2  0.25 beq  6.32
		site O7_2 num_posns 1 x =2.5	*a0_8103550/a_8103550; :  0.069825 y  0.67 z =0.311	*c0_8103550/c_8103550; :  0.07084269 occ O-2  0.5 beq  4.18
		site O7_1 num_posns 1 x =2.5	*a0_8103550/a_8103550; :  0.069825 y  0.33 z =0.311	*c0_8103550/c_8103550; :  0.07084269 occ O-2  0.5 beq  4.18
		site O6_1 num_posns 1 x =2.5	*a0_8103550/a_8103550; :  0.069825 y  0 z =0.348	*c0_8103550/c_8103550; :  0.07927092 occ O-2  0.5 beq  1.89
		site Si3_2 num_posns 1 x =2.5	*a0_8103550/a_8103550; :  0.069825 y  0.586 z =0.373	*c0_8103550/c_8103550; :  0.08496567 occ Si+4  0.5 beq  1.18
		site Si3_1 num_posns 1 x =2.5	*a0_8103550/a_8103550; :  0.069825 y  0.414 z =0.373	*c0_8103550/c_8103550; :  0.08496567 occ Si+4  0.5 beq  1.18
		site O2_2 num_posns 1 x =2.735	*a0_8103550/a_8103550; :  0.07638855 y  0.52 z =0.411	*c0_8103550/c_8103550; :  0.09362169 occ O-2  0.5 beq  1.34
		site O2_4 num_posns 1 x =2.265	*a0_8103550/a_8103550; :  0.06326145 y  0.52 z =0.411	*c0_8103550/c_8103550; :  0.09362169 occ O-2  0.5 beq  1.34
		site O2_3 num_posns 1 x =2.735	*a0_8103550/a_8103550; :  0.07638855 y  0.48 z =0.411	*c0_8103550/c_8103550; :  0.09362169 occ O-2  0.5 beq  1.34
		site O2_1 num_posns 1 x =2.265	*a0_8103550/a_8103550; :  0.06326145 y  0.48 z =0.411	*c0_8103550/c_8103550; :  0.09362169 occ O-2  0.5 beq  1.34
		site Ca2_1 num_posns 1 x =2	*a0_8103550/a_8103550; :  0.05586 y  0 z =0.4135	*c0_8103550/c_8103550; :  0.094191165 occ Ca+2  1 beq  1.34
		site Ca1_5 num_posns 1 x =2.5	*a0_8103550/a_8103550; :  0.069825 y  0.5 z =0.5	*c0_8103550/c_8103550; :  0.113895 occ Ca+2  1 beq  1.34
		site O1_6 num_posns 1 x =2.235	*a0_8103550/a_8103550; :  0.06242355 y  0.01 z =(	0.519	+z1_8103550)*c0_8103550/c_8103550; :  0.11321163 occ O-2  0.5 beq  1.34
		site O1_8 num_posns 1 x =2.765	*a0_8103550/a_8103550; :  0.07722645 y  0.01 z =(	0.519	+z1_8103550)*c0_8103550/c_8103550; :  0.11321163 occ O-2  0.5 beq  1.34
		site O1_7 num_posns 1 x =2.235	*a0_8103550/a_8103550; :  0.06242355 y  0.99 z =(	0.519	+z1_8103550)*c0_8103550/c_8103550; :  0.11321163 occ O-2  0.5 beq  1.34
		site O1_5 num_posns 1 x =2.765	*a0_8103550/a_8103550; :  0.07722645 y  0.99 z =(	0.519	+z1_8103550)*c0_8103550/c_8103550; :  0.11321163 occ O-2  0.5 beq  1.34
		site Si4_6 num_posns 1 x =2	*a0_8103550/a_8103550; :  0.05586 y  0.075 z =(	0.557	+z1_8103550)*c0_8103550/c_8103550; :  0.12186765 occ Si+4  0.5 beq  1.18
		site Si4_5 num_posns 1 x =2	*a0_8103550/a_8103550; :  0.05586 y  0.925 z =(	0.557	+z1_8103550)*c0_8103550/c_8103550; :  0.12186765 occ Si+4  0.5 beq  1.18
		site O5_5 num_posns 1 x =2	*a0_8103550/a_8103550; :  0.05586 y  0.5 z =(	0.577	+z1_8103550)*c0_8103550/c_8103550; :  0.12642345 occ O-2  0.5 beq  1.89
		site O11_5 num_posns 1 x =2.5	*a0_8103550/a_8103550; :  0.069825 y  0.5 z =(	0.612	+z1_8103550/2)*c0_8103550/c_8103550; :  0.13690179 occ O-2  0.5 beq  3.16
		site O4_6 num_posns 1 x =2.43	*a0_8103550/a_8103550; :  0.0678699 y  0.5 z =(	0.613	+z1_8103550/2)*c0_8103550/c_8103550; :  0.13712958 occ O-2  0.25 beq  6.32
		site O4_5 num_posns 1 x =2.57	*a0_8103550/a_8103550; :  0.0717801 y  0.5 z =(	0.613	+z1_8103550/2)*c0_8103550/c_8103550; :  0.13712958 occ O-2  0.25 beq  6.32
		site O8_6 num_posns 1 x =2	*a0_8103550/a_8103550; :  0.05586 y  0.16 z =(	0.619	+z1_8103550)*c0_8103550/c_8103550; :  0.13599063 occ O-2  0.5 beq  4.18
		site O8_5 num_posns 1 x =2	*a0_8103550/a_8103550; :  0.05586 y  0.84 z =(	0.619	+z1_8103550)*c0_8103550/c_8103550; :  0.13599063 occ O-2  0.5 beq  4.18
		site Si2_2 num_posns 1 x =2.656	*a0_8103550/a_8103550; :  0.07418208 y  0 z =0.282	*c0_8103550/c_8103550; :  0.06423678 occ Si+4 =n_bt; :  0.098 beq  2.76
		site Si2_1 num_posns 1 x =2.344	*a0_8103550/a_8103550; :  0.06546792 y  0 z =0.282	*c0_8103550/c_8103550; :  0.06423678 occ Si+4 =n_bt; :  0.098 beq  2.76
		site O3_2 num_posns 1 x =2.68	*a0_8103550/a_8103550; :  0.0748524 y  0 z =0.211	*c0_8103550/c_8103550; :  0.04806369 occ O-2 =n_bt+n_ca3; :  0.25 beq  6.32
		site O3_1 num_posns 1 x =2.32	*a0_8103550/a_8103550; :  0.0647976 y  0 z =0.211	*c0_8103550/c_8103550; :  0.04806369 occ O-2 =n_bt+n_ca3; :  0.25 beq  6.32
		site Si1_6 num_posns 1 x =2.156	*a0_8103550/a_8103550; :  0.06021708 y  0.5 z =(	0.641	+z1_8103550)*c0_8103550/c_8103550; :  0.14100201 occ Si+4 =n_bt; :  0.098 beq  2.76
		site Si1_5 num_posns 1 x =2.844	*a0_8103550/a_8103550; :  0.07943292 y  0.5 z =(	0.641	+z1_8103550)*c0_8103550/c_8103550; :  0.14100201 occ Si+4 =n_bt; :  0.098 beq  2.76
		site O3_6 num_posns 1 x =2.18	*a0_8103550/a_8103550; :  0.0608874 y  0.5 z =(	0.711	+z1_8103550)*c0_8103550/c_8103550; :  0.15694731 occ O-2 =n_bt+n_ca3; :  0.25 beq  6.32
		site O3_5 num_posns 1 x =2.82	*a0_8103550/a_8103550; :  0.0787626 y  0.5 z =(	0.711	+z1_8103550)*c0_8103550/c_8103550; :  0.15694731 occ O-2 =n_bt+n_ca3; :  0.25 beq  6.32
		site Ca3_6 num_posns 1 x =(	2.37	-x3_8103550)*a0_8103550/a_8103550; :  0.0678699 y =0	+y3_8103550; :  0 z =(	0.664	+z1_8103550/3+z3_8103550)*c0_8103550/c_8103550; :  0.1495821 occ Ca+2 =n_ca3; :  0.152 beq  4.74
		site O10_7 num_posns 1 x =(	2.72	+x2_8103550)*a0_8103550/a_8103550; :  0.0759696 y =0.16	+y2_8103550; :  0.16 z =(	0.722	+z1_8103550/3+z2_8103550)*c0_8103550/c_8103550; :  0.16507182 occ O-2 =0.5*(n_ca3); :  0.076 beq  6.32
		site O10_5 num_posns 1 x =(	2.72	+x2_8103550)*a0_8103550/a_8103550; :  0.0759696 y =0.84	-y2_8103550; :  0.84 z =(	0.722	+z1_8103550/3+z2_8103550)*c0_8103550/c_8103550; :  0.16507182 occ O-2 =0.5*(n_ca3); :  0.076 beq  6.32
		site Ca3_5 num_posns 1 x =(	2.63	+x3_8103550)*a0_8103550/a_8103550; :  0.0717801 y =0	-y3_8103550; :  -0 z =(	0.664	+z1_8103550/3+z3_8103550)*c0_8103550/c_8103550; :  0.1495821 occ Ca+2 =n_ca3; :  0.152 beq  4.74
		site O10_6 num_posns 1 x =(	2.28	-x2_8103550)*a0_8103550/a_8103550; :  0.0636804 y =0.16	+y2_8103550; :  0.16 z =(	0.722	+z1_8103550/3+z2_8103550)*c0_8103550/c_8103550; :  0.16507182 occ O-2 =0.5*(n_ca3); :  0.076 beq  6.32
		site O10_8 num_posns 1 x =(	2.28	-x2_8103550)*a0_8103550/a_8103550; :  0.0636804 y =0.84	-y2_8103550; :  0.84 z =(	0.722	+z1_8103550/3+z2_8103550)*c0_8103550/c_8103550; :  0.16507182 occ O-2 =0.5*(n_ca3); :  0.076 beq  6.32
		site Ca3_2 num_posns 1 x =(	2.87	-x3_8103550)*a0_8103550/a_8103550; :  0.0818349 y =0.5	+y3_8103550; :  0.5 z =(	0.251	-z3_8103550)*c0_8103550/c_8103550; :  0.05717529 occ Ca+2 =n_ca3; :  0.152 beq  4.74
		site O10_4 num_posns 1 x =(	2.22	-x2_8103550)*a0_8103550/a_8103550; :  0.0620046 y =0.34	-y2_8103550; :  0.34 z =(	0.193	-z2_8103550)*c0_8103550/c_8103550; :  0.04168557 occ O-2 =0.5*(n_ca3); :  0.076 beq  6.32
		site O10_2 num_posns 1 x =(	2.22	-x2_8103550)*a0_8103550/a_8103550; :  0.0620046 y =0.66	+y2_8103550; :  0.66 z =(	0.193	-z2_8103550)*c0_8103550/c_8103550; :  0.04168557 occ O-2 =0.5*(n_ca3); :  0.076 beq  6.32
		site Ca3_1 num_posns 1 x =(	2.13	+x3_8103550)*a0_8103550/a_8103550; :  0.0578151 y =0.5	-y3_8103550; :  0.5 z =(	0.251	-z3_8103550)*c0_8103550/c_8103550; :  0.05717529 occ Ca+2 =n_ca3; :  0.152 beq  4.74
		site O10_3 num_posns 1 x =(	2.78	+x2_8103550)*a0_8103550/a_8103550; :  0.0776454 y =0.34	-y2_8103550; :  0.34 z =(	0.193	-z2_8103550)*c0_8103550/c_8103550; :  0.04168557 occ O-2 =0.5*(n_ca3); :  0.076 beq  6.32
		site O10_1 num_posns 1 x =(	2.78	+x2_8103550)*a0_8103550/a_8103550; :  0.0776454 y =0.66	+y2_8103550; :  0.66 z =(	0.193	-z2_8103550)*c0_8103550/c_8103550; :  0.04168557 occ O-2 =0.5*(n_ca3); :  0.076 beq  6.32
		site O12_1 num_posns 1 x =3	*a0_8103550/a_8103550; :  0.08379 y  0 z =0.303	*c0_8103550/c_8103550; :  0.06902037 occ O-2  0.5 beq  3.16
		site O9_2 num_posns 1 x =3.924	*a0_8103550/a_8103550; :  0.10959732 y  0 z =0.307	*c0_8103550/c_8103550; :  0.06993153 occ O-2  0.25 beq  6.32
		site O9_1 num_posns 1 x =3.076	*a0_8103550/a_8103550; :  0.08591268 y  0 z =0.307	*c0_8103550/c_8103550; :  0.06993153 occ O-2  0.25 beq  6.32
		site O7_2 num_posns 1 x =3.5	*a0_8103550/a_8103550; :  0.097755 y  0.67 z =0.311	*c0_8103550/c_8103550; :  0.07084269 occ O-2  0.5 beq  4.18
		site O7_1 num_posns 1 x =3.5	*a0_8103550/a_8103550; :  0.097755 y  0.33 z =0.311	*c0_8103550/c_8103550; :  0.07084269 occ O-2  0.5 beq  4.18
		site O6_1 num_posns 1 x =3.5	*a0_8103550/a_8103550; :  0.097755 y  0 z =0.348	*c0_8103550/c_8103550; :  0.07927092 occ O-2  0.5 beq  1.89
		site Si3_2 num_posns 1 x =3.5	*a0_8103550/a_8103550; :  0.097755 y  0.586 z =0.373	*c0_8103550/c_8103550; :  0.08496567 occ Si+4  0.5 beq  1.18
		site Si3_1 num_posns 1 x =3.5	*a0_8103550/a_8103550; :  0.097755 y  0.414 z =0.373	*c0_8103550/c_8103550; :  0.08496567 occ Si+4  0.5 beq  1.18
		site O2_2 num_posns 1 x =3.735	*a0_8103550/a_8103550; :  0.10431855 y  0.52 z =0.411	*c0_8103550/c_8103550; :  0.09362169 occ O-2  0.5 beq  1.34
		site O2_4 num_posns 1 x =3.265	*a0_8103550/a_8103550; :  0.09119145 y  0.52 z =0.411	*c0_8103550/c_8103550; :  0.09362169 occ O-2  0.5 beq  1.34
		site O2_3 num_posns 1 x =3.735	*a0_8103550/a_8103550; :  0.10431855 y  0.48 z =0.411	*c0_8103550/c_8103550; :  0.09362169 occ O-2  0.5 beq  1.34
		site O2_1 num_posns 1 x =3.265	*a0_8103550/a_8103550; :  0.09119145 y  0.48 z =0.411	*c0_8103550/c_8103550; :  0.09362169 occ O-2  0.5 beq  1.34
		site Ca2_1 num_posns 1 x =3	*a0_8103550/a_8103550; :  0.08379 y  0 z =0.4135	*c0_8103550/c_8103550; :  0.094191165 occ Ca+2  1 beq  1.34
		site Ca1_5 num_posns 1 x =3.5	*a0_8103550/a_8103550; :  0.097755 y  0.5 z =0.5	*c0_8103550/c_8103550; :  0.113895 occ Ca+2  1 beq  1.34
		site O1_6 num_posns 1 x =3.235	*a0_8103550/a_8103550; :  0.09035355 y  0.01 z =(	0.519	+z1_8103550)*c0_8103550/c_8103550; :  0.11321163 occ O-2  0.5 beq  1.34
		site O1_8 num_posns 1 x =3.765	*a0_8103550/a_8103550; :  0.10515645 y  0.01 z =(	0.519	+z1_8103550)*c0_8103550/c_8103550; :  0.11321163 occ O-2  0.5 beq  1.34
		site O1_7 num_posns 1 x =3.235	*a0_8103550/a_8103550; :  0.09035355 y  0.99 z =(	0.519	+z1_8103550)*c0_8103550/c_8103550; :  0.11321163 occ O-2  0.5 beq  1.34
		site O1_5 num_posns 1 x =3.765	*a0_8103550/a_8103550; :  0.10515645 y  0.99 z =(	0.519	+z1_8103550)*c0_8103550/c_8103550; :  0.11321163 occ O-2  0.5 beq  1.34
		site Si4_6 num_posns 1 x =3	*a0_8103550/a_8103550; :  0.08379 y  0.075 z =(	0.557	+z1_8103550)*c0_8103550/c_8103550; :  0.12186765 occ Si+4  0.5 beq  1.18
		site Si4_5 num_posns 1 x =3	*a0_8103550/a_8103550; :  0.08379 y  0.925 z =(	0.557	+z1_8103550)*c0_8103550/c_8103550; :  0.12186765 occ Si+4  0.5 beq  1.18
		site O5_5 num_posns 1 x =3	*a0_8103550/a_8103550; :  0.08379 y  0.5 z =(	0.577	+z1_8103550)*c0_8103550/c_8103550; :  0.12642345 occ O-2  0.5 beq  1.89
		site O11_5 num_posns 1 x =3.5	*a0_8103550/a_8103550; :  0.097755 y  0.5 z =(	0.612	+z1_8103550/2)*c0_8103550/c_8103550; :  0.13690179 occ O-2  0.5 beq  3.16
		site O4_6 num_posns 1 x =3.43	*a0_8103550/a_8103550; :  0.0957999 y  0.5 z =(	0.613	+z1_8103550/2)*c0_8103550/c_8103550; :  0.13712958 occ O-2  0.25 beq  6.32
		site O4_5 num_posns 1 x =3.57	*a0_8103550/a_8103550; :  0.0997101 y  0.5 z =(	0.613	+z1_8103550/2)*c0_8103550/c_8103550; :  0.13712958 occ O-2  0.25 beq  6.32
		site O8_6 num_posns 1 x =3	*a0_8103550/a_8103550; :  0.08379 y  0.16 z =(	0.619	+z1_8103550)*c0_8103550/c_8103550; :  0.13599063 occ O-2  0.5 beq  4.18
		site O8_5 num_posns 1 x =3	*a0_8103550/a_8103550; :  0.08379 y  0.84 z =(	0.619	+z1_8103550)*c0_8103550/c_8103550; :  0.13599063 occ O-2  0.5 beq  4.18
		site Si2_2 num_posns 1 x =3.656	*a0_8103550/a_8103550; :  0.10211208 y  0 z =0.282	*c0_8103550/c_8103550; :  0.06423678 occ Si+4 =n_bt; :  0.098 beq  2.76
		site Si2_1 num_posns 1 x =3.344	*a0_8103550/a_8103550; :  0.09339792 y  0 z =0.282	*c0_8103550/c_8103550; :  0.06423678 occ Si+4 =n_bt; :  0.098 beq  2.76
		site O3_2 num_posns 1 x =3.68	*a0_8103550/a_8103550; :  0.1027824 y  0 z =0.211	*c0_8103550/c_8103550; :  0.04806369 occ O-2 =n_bt+n_ca3; :  0.25 beq  6.32
		site O3_1 num_posns 1 x =3.32	*a0_8103550/a_8103550; :  0.0927276 y  0 z =0.211	*c0_8103550/c_8103550; :  0.04806369 occ O-2 =n_bt+n_ca3; :  0.25 beq  6.32
		site Si1_6 num_posns 1 x =3.156	*a0_8103550/a_8103550; :  0.08814708 y  0.5 z =(	0.641	+z1_8103550)*c0_8103550/c_8103550; :  0.14100201 occ Si+4 =n_bt; :  0.098 beq  2.76
		site Si1_5 num_posns 1 x =3.844	*a0_8103550/a_8103550; :  0.10736292 y  0.5 z =(	0.641	+z1_8103550)*c0_8103550/c_8103550; :  0.14100201 occ Si+4 =n_bt; :  0.098 beq  2.76
		site O3_6 num_posns 1 x =3.18	*a0_8103550/a_8103550; :  0.0888174 y  0.5 z =(	0.711	+z1_8103550)*c0_8103550/c_8103550; :  0.15694731 occ O-2 =n_bt+n_ca3; :  0.25 beq  6.32
		site O3_5 num_posns 1 x =3.82	*a0_8103550/a_8103550; :  0.1066926 y  0.5 z =(	0.711	+z1_8103550)*c0_8103550/c_8103550; :  0.15694731 occ O-2 =n_bt+n_ca3; :  0.25 beq  6.32
		site Ca3_6 num_posns 1 x =(	3.37	-x3_8103550)*a0_8103550/a_8103550; :  0.0957999 y =0	+y3_8103550; :  0 z =(	0.664	+z1_8103550/3+z3_8103550)*c0_8103550/c_8103550; :  0.1495821 occ Ca+2 =n_ca3; :  0.152 beq  4.74
		site O10_7 num_posns 1 x =(	3.72	+x2_8103550)*a0_8103550/a_8103550; :  0.1038996 y =0.16	+y2_8103550; :  0.16 z =(	0.722	+z1_8103550/3+z2_8103550)*c0_8103550/c_8103550; :  0.16507182 occ O-2 =0.5*(n_ca3); :  0.076 beq  6.32
		site O10_5 num_posns 1 x =(	3.72	+x2_8103550)*a0_8103550/a_8103550; :  0.1038996 y =0.84	-y2_8103550; :  0.84 z =(	0.722	+z1_8103550/3+z2_8103550)*c0_8103550/c_8103550; :  0.16507182 occ O-2 =0.5*(n_ca3); :  0.076 beq  6.32
		site Ca3_5 num_posns 1 x =(	3.63	+x3_8103550)*a0_8103550/a_8103550; :  0.0997101 y =0	-y3_8103550; :  -0 z =(	0.664	+z1_8103550/3+z3_8103550)*c0_8103550/c_8103550; :  0.1495821 occ Ca+2 =n_ca3; :  0.152 beq  4.74
		site O10_6 num_posns 1 x =(	3.28	-x2_8103550)*a0_8103550/a_8103550; :  0.0916104 y =0.16	+y2_8103550; :  0.16 z =(	0.722	+z1_8103550/3+z2_8103550)*c0_8103550/c_8103550; :  0.16507182 occ O-2 =0.5*(n_ca3); :  0.076 beq  6.32
		site O10_8 num_posns 1 x =(	3.28	-x2_8103550)*a0_8103550/a_8103550; :  0.0916104 y =0.84	-y2_8103550; :  0.84 z =(	0.722	+z1_8103550/3+z2_8103550)*c0_8103550/c_8103550; :  0.16507182 occ O-2 =0.5*(n_ca3); :  0.076 beq  6.32
		site Ca3_2 num_posns 1 x =(	3.87	-x3_8103550)*a0_8103550/a_8103550; :  0.1097649 y =0.5	+y3_8103550; :  0.5 z =(	0.251	-z3_8103550)*c0_8103550/c_8103550; :  0.05717529 occ Ca+2 =n_ca3; :  0.152 beq  4.74
		site O10_4 num_posns 1 x =(	3.22	-x2_8103550)*a0_8103550/a_8103550; :  0.0899346 y =0.34	-y2_8103550; :  0.34 z =(	0.193	-z2_8103550)*c0_8103550/c_8103550; :  0.04168557 occ O-2 =0.5*(n_ca3); :  0.076 beq  6.32
		site O10_2 num_posns 1 x =(	3.22	-x2_8103550)*a0_8103550/a_8103550; :  0.0899346 y =0.66	+y2_8103550; :  0.66 z =(	0.193	-z2_8103550)*c0_8103550/c_8103550; :  0.04168557 occ O-2 =0.5*(n_ca3); :  0.076 beq  6.32
		site Ca3_1 num_posns 1 x =(	3.13	+x3_8103550)*a0_8103550/a_8103550; :  0.0857451 y =0.5	-y3_8103550; :  0.5 z =(	0.251	-z3_8103550)*c0_8103550/c_8103550; :  0.05717529 occ Ca+2 =n_ca3; :  0.152 beq  4.74
		site O10_3 num_posns 1 x =(	3.78	+x2_8103550)*a0_8103550/a_8103550; :  0.1055754 y =0.34	-y2_8103550; :  0.34 z =(	0.193	-z2_8103550)*c0_8103550/c_8103550; :  0.04168557 occ O-2 =0.5*(n_ca3); :  0.076 beq  6.32
		site O10_1 num_posns 1 x =(	3.78	+x2_8103550)*a0_8103550/a_8103550; :  0.1055754 y =0.66	+y2_8103550; :  0.66 z =(	0.193	-z2_8103550)*c0_8103550/c_8103550; :  0.04168557 occ O-2 =0.5*(n_ca3); :  0.076 beq  6.32
		site O12_1 num_posns 1 x =4	*a0_8103550/a_8103550; :  0.11172 y  0 z =0.303	*c0_8103550/c_8103550; :  0.06902037 occ O-2  0.5 beq  3.16
		site O9_2 num_posns 1 x =4.924	*a0_8103550/a_8103550; :  0.13752732 y  0 z =0.307	*c0_8103550/c_8103550; :  0.06993153 occ O-2  0.25 beq  6.32
		site O9_1 num_posns 1 x =4.076	*a0_8103550/a_8103550; :  0.11384268 y  0 z =0.307	*c0_8103550/c_8103550; :  0.06993153 occ O-2  0.25 beq  6.32
		site O7_2 num_posns 1 x =4.5	*a0_8103550/a_8103550; :  0.125685 y  0.67 z =0.311	*c0_8103550/c_8103550; :  0.07084269 occ O-2  0.5 beq  4.18
		site O7_1 num_posns 1 x =4.5	*a0_8103550/a_8103550; :  0.125685 y  0.33 z =0.311	*c0_8103550/c_8103550; :  0.07084269 occ O-2  0.5 beq  4.18
		site O6_1 num_posns 1 x =4.5	*a0_8103550/a_8103550; :  0.125685 y  0 z =0.348	*c0_8103550/c_8103550; :  0.07927092 occ O-2  0.5 beq  1.89
		site Si3_2 num_posns 1 x =4.5	*a0_8103550/a_8103550; :  0.125685 y  0.586 z =0.373	*c0_8103550/c_8103550; :  0.08496567 occ Si+4  0.5 beq  1.18
		site Si3_1 num_posns 1 x =4.5	*a0_8103550/a_8103550; :  0.125685 y  0.414 z =0.373	*c0_8103550/c_8103550; :  0.08496567 occ Si+4  0.5 beq  1.18
		site O2_2 num_posns 1 x =4.735	*a0_8103550/a_8103550; :  0.13224855 y  0.52 z =0.411	*c0_8103550/c_8103550; :  0.09362169 occ O-2  0.5 beq  1.34
		site O2_4 num_posns 1 x =4.265	*a0_8103550/a_8103550; :  0.11912145 y  0.52 z =0.411	*c0_8103550/c_8103550; :  0.09362169 occ O-2  0.5 beq  1.34
		site O2_3 num_posns 1 x =4.735	*a0_8103550/a_8103550; :  0.13224855 y  0.48 z =0.411	*c0_8103550/c_8103550; :  0.09362169 occ O-2  0.5 beq  1.34
		site O2_1 num_posns 1 x =4.265	*a0_8103550/a_8103550; :  0.11912145 y  0.48 z =0.411	*c0_8103550/c_8103550; :  0.09362169 occ O-2  0.5 beq  1.34
		site Ca2_1 num_posns 1 x =4	*a0_8103550/a_8103550; :  0.11172 y  0 z =0.4135	*c0_8103550/c_8103550; :  0.094191165 occ Ca+2  1 beq  1.34
		site Ca1_5 num_posns 1 x =4.5	*a0_8103550/a_8103550; :  0.125685 y  0.5 z =0.5	*c0_8103550/c_8103550; :  0.113895 occ Ca+2  1 beq  1.34
		site O1_6 num_posns 1 x =4.235	*a0_8103550/a_8103550; :  0.11828355 y  0.01 z =(	0.519	+z1_8103550)*c0_8103550/c_8103550; :  0.11321163 occ O-2  0.5 beq  1.34
		site O1_8 num_posns 1 x =4.765	*a0_8103550/a_8103550; :  0.13308645 y  0.01 z =(	0.519	+z1_8103550)*c0_8103550/c_8103550; :  0.11321163 occ O-2  0.5 beq  1.34
		site O1_7 num_posns 1 x =4.235	*a0_8103550/a_8103550; :  0.11828355 y  0.99 z =(	0.519	+z1_8103550)*c0_8103550/c_8103550; :  0.11321163 occ O-2  0.5 beq  1.34
		site O1_5 num_posns 1 x =4.765	*a0_8103550/a_8103550; :  0.13308645 y  0.99 z =(	0.519	+z1_8103550)*c0_8103550/c_8103550; :  0.11321163 occ O-2  0.5 beq  1.34
		site Si4_6 num_posns 1 x =4	*a0_8103550/a_8103550; :  0.11172 y  0.075 z =(	0.557	+z1_8103550)*c0_8103550/c_8103550; :  0.12186765 occ Si+4  0.5 beq  1.18
		site Si4_5 num_posns 1 x =4	*a0_8103550/a_8103550; :  0.11172 y  0.925 z =(	0.557	+z1_8103550)*c0_8103550/c_8103550; :  0.12186765 occ Si+4  0.5 beq  1.18
		site O5_5 num_posns 1 x =4	*a0_8103550/a_8103550; :  0.11172 y  0.5 z =(	0.577	+z1_8103550)*c0_8103550/c_8103550; :  0.12642345 occ O-2  0.5 beq  1.89
		site O11_5 num_posns 1 x =4.5	*a0_8103550/a_8103550; :  0.125685 y  0.5 z =(	0.612	+z1_8103550/2)*c0_8103550/c_8103550; :  0.13690179 occ O-2  0.5 beq  3.16
		site O4_6 num_posns 1 x =4.43	*a0_8103550/a_8103550; :  0.1237299 y  0.5 z =(	0.613	+z1_8103550/2)*c0_8103550/c_8103550; :  0.13712958 occ O-2  0.25 beq  6.32
		site O4_5 num_posns 1 x =4.57	*a0_8103550/a_8103550; :  0.1276401 y  0.5 z =(	0.613	+z1_8103550/2)*c0_8103550/c_8103550; :  0.13712958 occ O-2  0.25 beq  6.32
		site O8_6 num_posns 1 x =4	*a0_8103550/a_8103550; :  0.11172 y  0.16 z =(	0.619	+z1_8103550)*c0_8103550/c_8103550; :  0.13599063 occ O-2  0.5 beq  4.18
		site O8_5 num_posns 1 x =4	*a0_8103550/a_8103550; :  0.11172 y  0.84 z =(	0.619	+z1_8103550)*c0_8103550/c_8103550; :  0.13599063 occ O-2  0.5 beq  4.18
		site Si2_2 num_posns 1 x =4.656	*a0_8103550/a_8103550; :  0.13004208 y  0 z =0.282	*c0_8103550/c_8103550; :  0.06423678 occ Si+4 =n_bt; :  0.098 beq  2.76
		site Si2_1 num_posns 1 x =4.344	*a0_8103550/a_8103550; :  0.12132792 y  0 z =0.282	*c0_8103550/c_8103550; :  0.06423678 occ Si+4 =n_bt; :  0.098 beq  2.76
		site O3_2 num_posns 1 x =4.68	*a0_8103550/a_8103550; :  0.1307124 y  0 z =0.211	*c0_8103550/c_8103550; :  0.04806369 occ O-2 =n_bt+n_ca3; :  0.25 beq  6.32
		site O3_1 num_posns 1 x =4.32	*a0_8103550/a_8103550; :  0.1206576 y  0 z =0.211	*c0_8103550/c_8103550; :  0.04806369 occ O-2 =n_bt+n_ca3; :  0.25 beq  6.32
		site Si1_6 num_posns 1 x =4.156	*a0_8103550/a_8103550; :  0.11607708 y  0.5 z =(	0.641	+z1_8103550)*c0_8103550/c_8103550; :  0.14100201 occ Si+4 =n_bt; :  0.098 beq  2.76
		site Si1_5 num_posns 1 x =4.844	*a0_8103550/a_8103550; :  0.13529292 y  0.5 z =(	0.641	+z1_8103550)*c0_8103550/c_8103550; :  0.14100201 occ Si+4 =n_bt; :  0.098 beq  2.76
		site O3_6 num_posns 1 x =4.18	*a0_8103550/a_8103550; :  0.1167474 y  0.5 z =(	0.711	+z1_8103550)*c0_8103550/c_8103550; :  0.15694731 occ O-2 =n_bt+n_ca3; :  0.25 beq  6.32
		site O3_5 num_posns 1 x =4.82	*a0_8103550/a_8103550; :  0.1346226 y  0.5 z =(	0.711	+z1_8103550)*c0_8103550/c_8103550; :  0.15694731 occ O-2 =n_bt+n_ca3; :  0.25 beq  6.32
		site Ca3_6 num_posns 1 x =(	4.37	-x3_8103550)*a0_8103550/a_8103550; :  0.1237299 y =0	+y3_8103550; :  0 z =(	0.664	+z1_8103550/3+z3_8103550)*c0_8103550/c_8103550; :  0.1495821 occ Ca+2 =n_ca3; :  0.152 beq  4.74
		site O10_7 num_posns 1 x =(	4.72	+x2_8103550)*a0_8103550/a_8103550; :  0.1318296 y =0.16	+y2_8103550; :  0.16 z =(	0.722	+z1_8103550/3+z2_8103550)*c0_8103550/c_8103550; :  0.16507182 occ O-2 =0.5*(n_ca3); :  0.076 beq  6.32
		site O10_5 num_posns 1 x =(	4.72	+x2_8103550)*a0_8103550/a_8103550; :  0.1318296 y =0.84	-y2_8103550; :  0.84 z =(	0.722	+z1_8103550/3+z2_8103550)*c0_8103550/c_8103550; :  0.16507182 occ O-2 =0.5*(n_ca3); :  0.076 beq  6.32
		site Ca3_5 num_posns 1 x =(	4.63	+x3_8103550)*a0_8103550/a_8103550; :  0.1276401 y =0	-y3_8103550; :  -0 z =(	0.664	+z1_8103550/3+z3_8103550)*c0_8103550/c_8103550; :  0.1495821 occ Ca+2 =n_ca3; :  0.152 beq  4.74
		site O10_6 num_posns 1 x =(	4.28	-x2_8103550)*a0_8103550/a_8103550; :  0.1195404 y =0.16	+y2_8103550; :  0.16 z =(	0.722	+z1_8103550/3+z2_8103550)*c0_8103550/c_8103550; :  0.16507182 occ O-2 =0.5*(n_ca3); :  0.076 beq  6.32
		site O10_8 num_posns 1 x =(	4.28	-x2_8103550)*a0_8103550/a_8103550; :  0.1195404 y =0.84	-y2_8103550; :  0.84 z =(	0.722	+z1_8103550/3+z2_8103550)*c0_8103550/c_8103550; :  0.16507182 occ O-2 =0.5*(n_ca3); :  0.076 beq  6.32
		site Ca3_2 num_posns 1 x =(	4.87	-x3_8103550)*a0_8103550/a_8103550; :  0.1376949 y =0.5	+y3_8103550; :  0.5 z =(	0.251	-z3_8103550)*c0_8103550/c_8103550; :  0.05717529 occ Ca+2 =n_ca3; :  0.152 beq  4.74
		site O10_4 num_posns 1 x =(	4.22	-x2_8103550)*a0_8103550/a_8103550; :  0.1178646 y =0.34	-y2_8103550; :  0.34 z =(	0.193	-z2_8103550)*c0_8103550/c_8103550; :  0.04168557 occ O-2 =0.5*(n_ca3); :  0.076 beq  6.32
		site O10_2 num_posns 1 x =(	4.22	-x2_8103550)*a0_8103550/a_8103550; :  0.1178646 y =0.66	+y2_8103550; :  0.66 z =(	0.193	-z2_8103550)*c0_8103550/c_8103550; :  0.04168557 occ O-2 =0.5*(n_ca3); :  0.076 beq  6.32
		site Ca3_1 num_posns 1 x =(	4.13	+x3_8103550)*a0_8103550/a_8103550; :  0.1136751 y =0.5	-y3_8103550; :  0.5 z =(	0.251	-z3_8103550)*c0_8103550/c_8103550; :  0.05717529 occ Ca+2 =n_ca3; :  0.152 beq  4.74
		site O10_3 num_posns 1 x =(	4.78	+x2_8103550)*a0_8103550/a_8103550; :  0.1335054 y =0.34	-y2_8103550; :  0.34 z =(	0.193	-z2_8103550)*c0_8103550/c_8103550; :  0.04168557 occ O-2 =0.5*(n_ca3); :  0.076 beq  6.32
		site O10_1 num_posns 1 x =(	4.78	+x2_8103550)*a0_8103550/a_8103550; :  0.1335054 y =0.66	+y2_8103550; :  0.66 z =(	0.193	-z2_8103550)*c0_8103550/c_8103550; :  0.04168557 occ O-2 =0.5*(n_ca3); :  0.076 beq  6.32
		site O12_1 num_posns 1 x =5	*a0_8103550/a_8103550; :  0.13965 y  0 z =0.303	*c0_8103550/c_8103550; :  0.06902037 occ O-2  0.5 beq  3.16
		site O9_2 num_posns 1 x =5.924	*a0_8103550/a_8103550; :  0.16545732 y  0 z =0.307	*c0_8103550/c_8103550; :  0.06993153 occ O-2  0.25 beq  6.32
		site O9_1 num_posns 1 x =5.076	*a0_8103550/a_8103550; :  0.14177268 y  0 z =0.307	*c0_8103550/c_8103550; :  0.06993153 occ O-2  0.25 beq  6.32
		site O7_2 num_posns 1 x =5.5	*a0_8103550/a_8103550; :  0.153615 y  0.67 z =0.311	*c0_8103550/c_8103550; :  0.07084269 occ O-2  0.5 beq  4.18
		site O7_1 num_posns 1 x =5.5	*a0_8103550/a_8103550; :  0.153615 y  0.33 z =0.311	*c0_8103550/c_8103550; :  0.07084269 occ O-2  0.5 beq  4.18
		site O6_1 num_posns 1 x =5.5	*a0_8103550/a_8103550; :  0.153615 y  0 z =0.348	*c0_8103550/c_8103550; :  0.07927092 occ O-2  0.5 beq  1.89
		site Si3_2 num_posns 1 x =5.5	*a0_8103550/a_8103550; :  0.153615 y  0.586 z =0.373	*c0_8103550/c_8103550; :  0.08496567 occ Si+4  0.5 beq  1.18
		site Si3_1 num_posns 1 x =5.5	*a0_8103550/a_8103550; :  0.153615 y  0.414 z =0.373	*c0_8103550/c_8103550; :  0.08496567 occ Si+4  0.5 beq  1.18
		site O2_2 num_posns 1 x =5.735	*a0_8103550/a_8103550; :  0.16017855 y  0.52 z =0.411	*c0_8103550/c_8103550; :  0.09362169 occ O-2  0.5 beq  1.34
		site O2_4 num_posns 1 x =5.265	*a0_8103550/a_8103550; :  0.14705145 y  0.52 z =0.411	*c0_8103550/c_8103550; :  0.09362169 occ O-2  0.5 beq  1.34
		site O2_3 num_posns 1 x =5.735	*a0_8103550/a_8103550; :  0.16017855 y  0.48 z =0.411	*c0_8103550/c_8103550; :  0.09362169 occ O-2  0.5 beq  1.34
		site O2_1 num_posns 1 x =5.265	*a0_8103550/a_8103550; :  0.14705145 y  0.48 z =0.411	*c0_8103550/c_8103550; :  0.09362169 occ O-2  0.5 beq  1.34
		site Ca2_1 num_posns 1 x =5	*a0_8103550/a_8103550; :  0.13965 y  0 z =0.4135	*c0_8103550/c_8103550; :  0.094191165 occ Ca+2  1 beq  1.34
		site Ca1_5 num_posns 1 x =5.5	*a0_8103550/a_8103550; :  0.153615 y  0.5 z =0.5	*c0_8103550/c_8103550; :  0.113895 occ Ca+2  1 beq  1.34
		site O1_6 num_posns 1 x =5.235	*a0_8103550/a_8103550; :  0.14621355 y  0.01 z =(	0.519	+z1_8103550)*c0_8103550/c_8103550; :  0.11321163 occ O-2  0.5 beq  1.34
		site O1_8 num_posns 1 x =5.765	*a0_8103550/a_8103550; :  0.16101645 y  0.01 z =(	0.519	+z1_8103550)*c0_8103550/c_8103550; :  0.11321163 occ O-2  0.5 beq  1.34
		site O1_7 num_posns 1 x =5.235	*a0_8103550/a_8103550; :  0.14621355 y  0.99 z =(	0.519	+z1_8103550)*c0_8103550/c_8103550; :  0.11321163 occ O-2  0.5 beq  1.34
		site O1_5 num_posns 1 x =5.765	*a0_8103550/a_8103550; :  0.16101645 y  0.99 z =(	0.519	+z1_8103550)*c0_8103550/c_8103550; :  0.11321163 occ O-2  0.5 beq  1.34
		site Si4_6 num_posns 1 x =5	*a0_8103550/a_8103550; :  0.13965 y  0.075 z =(	0.557	+z1_8103550)*c0_8103550/c_8103550; :  0.12186765 occ Si+4  0.5 beq  1.18
		site Si4_5 num_posns 1 x =5	*a0_8103550/a_8103550; :  0.13965 y  0.925 z =(	0.557	+z1_8103550)*c0_8103550/c_8103550; :  0.12186765 occ Si+4  0.5 beq  1.18
		site O5_5 num_posns 1 x =5	*a0_8103550/a_8103550; :  0.13965 y  0.5 z =(	0.577	+z1_8103550)*c0_8103550/c_8103550; :  0.12642345 occ O-2  0.5 beq  1.89
		site O11_5 num_posns 1 x =5.5	*a0_8103550/a_8103550; :  0.153615 y  0.5 z =(	0.612	+z1_8103550/2)*c0_8103550/c_8103550; :  0.13690179 occ O-2  0.5 beq  3.16
		site O4_6 num_posns 1 x =5.43	*a0_8103550/a_8103550; :  0.1516599 y  0.5 z =(	0.613	+z1_8103550/2)*c0_8103550/c_8103550; :  0.13712958 occ O-2  0.25 beq  6.32
		site O4_5 num_posns 1 x =5.57	*a0_8103550/a_8103550; :  0.1555701 y  0.5 z =(	0.613	+z1_8103550/2)*c0_8103550/c_8103550; :  0.13712958 occ O-2  0.25 beq  6.32
		site O8_6 num_posns 1 x =5	*a0_8103550/a_8103550; :  0.13965 y  0.16 z =(	0.619	+z1_8103550)*c0_8103550/c_8103550; :  0.13599063 occ O-2  0.5 beq  4.18
		site O8_5 num_posns 1 x =5	*a0_8103550/a_8103550; :  0.13965 y  0.84 z =(	0.619	+z1_8103550)*c0_8103550/c_8103550; :  0.13599063 occ O-2  0.5 beq  4.18
		site Si2_2 num_posns 1 x =5.656	*a0_8103550/a_8103550; :  0.15797208 y  0 z =0.282	*c0_8103550/c_8103550; :  0.06423678 occ Si+4 =n_bt; :  0.098 beq  2.76
		site Si2_1 num_posns 1 x =5.344	*a0_8103550/a_8103550; :  0.14925792 y  0 z =0.282	*c0_8103550/c_8103550; :  0.06423678 occ Si+4 =n_bt; :  0.098 beq  2.76
		site O3_2 num_posns 1 x =5.68	*a0_8103550/a_8103550; :  0.1586424 y  0 z =0.211	*c0_8103550/c_8103550; :  0.04806369 occ O-2 =n_bt+n_ca3; :  0.25 beq  6.32
		site O3_1 num_posns 1 x =5.32	*a0_8103550/a_8103550; :  0.1485876 y  0 z =0.211	*c0_8103550/c_8103550; :  0.04806369 occ O-2 =n_bt+n_ca3; :  0.25 beq  6.32
		site Si1_6 num_posns 1 x =5.156	*a0_8103550/a_8103550; :  0.14400708 y  0.5 z =(	0.641	+z1_8103550)*c0_8103550/c_8103550; :  0.14100201 occ Si+4 =n_bt; :  0.098 beq  2.76
		site Si1_5 num_posns 1 x =5.844	*a0_8103550/a_8103550; :  0.16322292 y  0.5 z =(	0.641	+z1_8103550)*c0_8103550/c_8103550; :  0.14100201 occ Si+4 =n_bt; :  0.098 beq  2.76
		site O3_6 num_posns 1 x =5.18	*a0_8103550/a_8103550; :  0.1446774 y  0.5 z =(	0.711	+z1_8103550)*c0_8103550/c_8103550; :  0.15694731 occ O-2 =n_bt+n_ca3; :  0.25 beq  6.32
		site O3_5 num_posns 1 x =5.82	*a0_8103550/a_8103550; :  0.1625526 y  0.5 z =(	0.711	+z1_8103550)*c0_8103550/c_8103550; :  0.15694731 occ O-2 =n_bt+n_ca3; :  0.25 beq  6.32
		site Ca3_6 num_posns 1 x =(	5.37	-x3_8103550)*a0_8103550/a_8103550; :  0.1516599 y =0	+y3_8103550; :  0 z =(	0.664	+z1_8103550/3+z3_8103550)*c0_8103550/c_8103550; :  0.1495821 occ Ca+2 =n_ca3; :  0.152 beq  4.74
		site O10_7 num_posns 1 x =(	5.72	+x2_8103550)*a0_8103550/a_8103550; :  0.1597596 y =0.16	+y2_8103550; :  0.16 z =(	0.722	+z1_8103550/3+z2_8103550)*c0_8103550/c_8103550; :  0.16507182 occ O-2 =0.5*(n_ca3); :  0.076 beq  6.32
		site O10_5 num_posns 1 x =(	5.72	+x2_8103550)*a0_8103550/a_8103550; :  0.1597596 y =0.84	-y2_8103550; :  0.84 z =(	0.722	+z1_8103550/3+z2_8103550)*c0_8103550/c_8103550; :  0.16507182 occ O-2 =0.5*(n_ca3); :  0.076 beq  6.32
		site Ca3_5 num_posns 1 x =(	5.63	+x3_8103550)*a0_8103550/a_8103550; :  0.1555701 y =0	-y3_8103550; :  -0 z =(	0.664	+z1_8103550/3+z3_8103550)*c0_8103550/c_8103550; :  0.1495821 occ Ca+2 =n_ca3; :  0.152 beq  4.74
		site O10_6 num_posns 1 x =(	5.28	-x2_8103550)*a0_8103550/a_8103550; :  0.1474704 y =0.16	+y2_8103550; :  0.16 z =(	0.722	+z1_8103550/3+z2_8103550)*c0_8103550/c_8103550; :  0.16507182 occ O-2 =0.5*(n_ca3); :  0.076 beq  6.32
		site O10_8 num_posns 1 x =(	5.28	-x2_8103550)*a0_8103550/a_8103550; :  0.1474704 y =0.84	-y2_8103550; :  0.84 z =(	0.722	+z1_8103550/3+z2_8103550)*c0_8103550/c_8103550; :  0.16507182 occ O-2 =0.5*(n_ca3); :  0.076 beq  6.32
		site Ca3_2 num_posns 1 x =(	5.87	-x3_8103550)*a0_8103550/a_8103550; :  0.1656249 y =0.5	+y3_8103550; :  0.5 z =(	0.251	-z3_8103550)*c0_8103550/c_8103550; :  0.05717529 occ Ca+2 =n_ca3; :  0.152 beq  4.74
		site O10_4 num_posns 1 x =(	5.22	-x2_8103550)*a0_8103550/a_8103550; :  0.1457946 y =0.34	-y2_8103550; :  0.34 z =(	0.193	-z2_8103550)*c0_8103550/c_8103550; :  0.04168557 occ O-2 =0.5*(n_ca3); :  0.076 beq  6.32
		site O10_2 num_posns 1 x =(	5.22	-x2_8103550)*a0_8103550/a_8103550; :  0.1457946 y =0.66	+y2_8103550; :  0.66 z =(	0.193	-z2_8103550)*c0_8103550/c_8103550; :  0.04168557 occ O-2 =0.5*(n_ca3); :  0.076 beq  6.32
		site Ca3_1 num_posns 1 x =(	5.13	+x3_8103550)*a0_8103550/a_8103550; :  0.1416051 y =0.5	-y3_8103550; :  0.5 z =(	0.251	-z3_8103550)*c0_8103550/c_8103550; :  0.05717529 occ Ca+2 =n_ca3; :  0.152 beq  4.74
		site O10_3 num_posns 1 x =(	5.78	+x2_8103550)*a0_8103550/a_8103550; :  0.1614354 y =0.34	-y2_8103550; :  0.34 z =(	0.193	-z2_8103550)*c0_8103550/c_8103550; :  0.04168557 occ O-2 =0.5*(n_ca3); :  0.076 beq  6.32
		site O10_1 num_posns 1 x =(	5.78	+x2_8103550)*a0_8103550/a_8103550; :  0.1614354 y =0.66	+y2_8103550; :  0.66 z =(	0.193	-z2_8103550)*c0_8103550/c_8103550; :  0.04168557 occ O-2 =0.5*(n_ca3); :  0.076 beq  6.32
		site O12_1 num_posns 1 x =6	*a0_8103550/a_8103550; :  0.16758 y  0 z =0.303	*c0_8103550/c_8103550; :  0.06902037 occ O-2  0.5 beq  3.16
		site O9_2 num_posns 1 x =6.924	*a0_8103550/a_8103550; :  0.19338732 y  0 z =0.307	*c0_8103550/c_8103550; :  0.06993153 occ O-2  0.25 beq  6.32
		site O9_1 num_posns 1 x =6.076	*a0_8103550/a_8103550; :  0.16970268 y  0 z =0.307	*c0_8103550/c_8103550; :  0.06993153 occ O-2  0.25 beq  6.32
		site O7_2 num_posns 1 x =6.5	*a0_8103550/a_8103550; :  0.181545 y  0.67 z =0.311	*c0_8103550/c_8103550; :  0.07084269 occ O-2  0.5 beq  4.18
		site O7_1 num_posns 1 x =6.5	*a0_8103550/a_8103550; :  0.181545 y  0.33 z =0.311	*c0_8103550/c_8103550; :  0.07084269 occ O-2  0.5 beq  4.18
		site O6_1 num_posns 1 x =6.5	*a0_8103550/a_8103550; :  0.181545 y  0 z =0.348	*c0_8103550/c_8103550; :  0.07927092 occ O-2  0.5 beq  1.89
		site Si3_2 num_posns 1 x =6.5	*a0_8103550/a_8103550; :  0.181545 y  0.586 z =0.373	*c0_8103550/c_8103550; :  0.08496567 occ Si+4  0.5 beq  1.18
		site Si3_1 num_posns 1 x =6.5	*a0_8103550/a_8103550; :  0.181545 y  0.414 z =0.373	*c0_8103550/c_8103550; :  0.08496567 occ Si+4  0.5 beq  1.18
		site O2_2 num_posns 1 x =6.735	*a0_8103550/a_8103550; :  0.18810855 y  0.52 z =0.411	*c0_8103550/c_8103550; :  0.09362169 occ O-2  0.5 beq  1.34
		site O2_4 num_posns 1 x =6.265	*a0_8103550/a_8103550; :  0.17498145 y  0.52 z =0.411	*c0_8103550/c_8103550; :  0.09362169 occ O-2  0.5 beq  1.34
		site O2_3 num_posns 1 x =6.735	*a0_8103550/a_8103550; :  0.18810855 y  0.48 z =0.411	*c0_8103550/c_8103550; :  0.09362169 occ O-2  0.5 beq  1.34
		site O2_1 num_posns 1 x =6.265	*a0_8103550/a_8103550; :  0.17498145 y  0.48 z =0.411	*c0_8103550/c_8103550; :  0.09362169 occ O-2  0.5 beq  1.34
		site Ca2_1 num_posns 1 x =6	*a0_8103550/a_8103550; :  0.16758 y  0 z =0.4135	*c0_8103550/c_8103550; :  0.094191165 occ Ca+2  1 beq  1.34
		site Ca1_5 num_posns 1 x =6.5	*a0_8103550/a_8103550; :  0.181545 y  0.5 z =0.5	*c0_8103550/c_8103550; :  0.113895 occ Ca+2  1 beq  1.34
		site O1_6 num_posns 1 x =6.235	*a0_8103550/a_8103550; :  0.17414355 y  0.01 z =(	0.519	+z1_8103550)*c0_8103550/c_8103550; :  0.11321163 occ O-2  0.5 beq  1.34
		site O1_8 num_posns 1 x =6.765	*a0_8103550/a_8103550; :  0.18894645 y  0.01 z =(	0.519	+z1_8103550)*c0_8103550/c_8103550; :  0.11321163 occ O-2  0.5 beq  1.34
		site O1_7 num_posns 1 x =6.235	*a0_8103550/a_8103550; :  0.17414355 y  0.99 z =(	0.519	+z1_8103550)*c0_8103550/c_8103550; :  0.11321163 occ O-2  0.5 beq  1.34
		site O1_5 num_posns 1 x =6.765	*a0_8103550/a_8103550; :  0.18894645 y  0.99 z =(	0.519	+z1_8103550)*c0_8103550/c_8103550; :  0.11321163 occ O-2  0.5 beq  1.34
		site Si4_6 num_posns 1 x =6	*a0_8103550/a_8103550; :  0.16758 y  0.075 z =(	0.557	+z1_8103550)*c0_8103550/c_8103550; :  0.12186765 occ Si+4  0.5 beq  1.18
		site Si4_5 num_posns 1 x =6	*a0_8103550/a_8103550; :  0.16758 y  0.925 z =(	0.557	+z1_8103550)*c0_8103550/c_8103550; :  0.12186765 occ Si+4  0.5 beq  1.18
		site O5_5 num_posns 1 x =6	*a0_8103550/a_8103550; :  0.16758 y  0.5 z =(	0.577	+z1_8103550)*c0_8103550/c_8103550; :  0.12642345 occ O-2  0.5 beq  1.89
		site O11_5 num_posns 1 x =6.5	*a0_8103550/a_8103550; :  0.181545 y  0.5 z =(	0.612	+z1_8103550/2)*c0_8103550/c_8103550; :  0.13690179 occ O-2  0.5 beq  3.16
		site O4_6 num_posns 1 x =6.43	*a0_8103550/a_8103550; :  0.1795899 y  0.5 z =(	0.613	+z1_8103550/2)*c0_8103550/c_8103550; :  0.13712958 occ O-2  0.25 beq  6.32
		site O4_5 num_posns 1 x =6.57	*a0_8103550/a_8103550; :  0.1835001 y  0.5 z =(	0.613	+z1_8103550/2)*c0_8103550/c_8103550; :  0.13712958 occ O-2  0.25 beq  6.32
		site O8_6 num_posns 1 x =6	*a0_8103550/a_8103550; :  0.16758 y  0.16 z =(	0.619	+z1_8103550)*c0_8103550/c_8103550; :  0.13599063 occ O-2  0.5 beq  4.18
		site O8_5 num_posns 1 x =6	*a0_8103550/a_8103550; :  0.16758 y  0.84 z =(	0.619	+z1_8103550)*c0_8103550/c_8103550; :  0.13599063 occ O-2  0.5 beq  4.18
		site Si2_2 num_posns 1 x =6.656	*a0_8103550/a_8103550; :  0.18590208 y  0 z =0.282	*c0_8103550/c_8103550; :  0.06423678 occ Si+4 =n_bt; :  0.098 beq  2.76
		site Si2_1 num_posns 1 x =6.344	*a0_8103550/a_8103550; :  0.17718792 y  0 z =0.282	*c0_8103550/c_8103550; :  0.06423678 occ Si+4 =n_bt; :  0.098 beq  2.76
		site O3_2 num_posns 1 x =6.68	*a0_8103550/a_8103550; :  0.1865724 y  0 z =0.211	*c0_8103550/c_8103550; :  0.04806369 occ O-2 =n_bt+n_ca3; :  0.25 beq  6.32
		site O3_1 num_posns 1 x =6.32	*a0_8103550/a_8103550; :  0.1765176 y  0 z =0.211	*c0_8103550/c_8103550; :  0.04806369 occ O-2 =n_bt+n_ca3; :  0.25 beq  6.32
		site Si1_6 num_posns 1 x =6.156	*a0_8103550/a_8103550; :  0.17193708 y  0.5 z =(	0.641	+z1_8103550)*c0_8103550/c_8103550; :  0.14100201 occ Si+4 =n_bt; :  0.098 beq  2.76
		site Si1_5 num_posns 1 x =6.844	*a0_8103550/a_8103550; :  0.19115292 y  0.5 z =(	0.641	+z1_8103550)*c0_8103550/c_8103550; :  0.14100201 occ Si+4 =n_bt; :  0.098 beq  2.76
		site O3_6 num_posns 1 x =6.18	*a0_8103550/a_8103550; :  0.1726074 y  0.5 z =(	0.711	+z1_8103550)*c0_8103550/c_8103550; :  0.15694731 occ O-2 =n_bt+n_ca3; :  0.25 beq  6.32
		site O3_5 num_posns 1 x =6.82	*a0_8103550/a_8103550; :  0.1904826 y  0.5 z =(	0.711	+z1_8103550)*c0_8103550/c_8103550; :  0.15694731 occ O-2 =n_bt+n_ca3; :  0.25 beq  6.32
		site Ca3_6 num_posns 1 x =(	6.37	-x3_8103550)*a0_8103550/a_8103550; :  0.1795899 y =0	+y3_8103550; :  0 z =(	0.664	+z1_8103550/3+z3_8103550)*c0_8103550/c_8103550; :  0.1495821 occ Ca+2 =n_ca3; :  0.152 beq  4.74
		site O10_7 num_posns 1 x =(	6.72	+x2_8103550)*a0_8103550/a_8103550; :  0.1876896 y =0.16	+y2_8103550; :  0.16 z =(	0.722	+z1_8103550/3+z2_8103550)*c0_8103550/c_8103550; :  0.16507182 occ O-2 =0.5*(n_ca3); :  0.076 beq  6.32
		site O10_5 num_posns 1 x =(	6.72	+x2_8103550)*a0_8103550/a_8103550; :  0.1876896 y =0.84	-y2_8103550; :  0.84 z =(	0.722	+z1_8103550/3+z2_8103550)*c0_8103550/c_8103550; :  0.16507182 occ O-2 =0.5*(n_ca3); :  0.076 beq  6.32
		site Ca3_5 num_posns 1 x =(	6.63	+x3_8103550)*a0_8103550/a_8103550; :  0.1835001 y =0	-y3_8103550; :  -0 z =(	0.664	+z1_8103550/3+z3_8103550)*c0_8103550/c_8103550; :  0.1495821 occ Ca+2 =n_ca3; :  0.152 beq  4.74
		site O10_6 num_posns 1 x =(	6.28	-x2_8103550)*a0_8103550/a_8103550; :  0.1754004 y =0.16	+y2_8103550; :  0.16 z =(	0.722	+z1_8103550/3+z2_8103550)*c0_8103550/c_8103550; :  0.16507182 occ O-2 =0.5*(n_ca3); :  0.076 beq  6.32
		site O10_8 num_posns 1 x =(	6.28	-x2_8103550)*a0_8103550/a_8103550; :  0.1754004 y =0.84	-y2_8103550; :  0.84 z =(	0.722	+z1_8103550/3+z2_8103550)*c0_8103550/c_8103550; :  0.16507182 occ O-2 =0.5*(n_ca3); :  0.076 beq  6.32
		site Ca3_2 num_posns 1 x =(	6.87	-x3_8103550)*a0_8103550/a_8103550; :  0.1935549 y =0.5	+y3_8103550; :  0.5 z =(	0.251	-z3_8103550)*c0_8103550/c_8103550; :  0.05717529 occ Ca+2 =n_ca3; :  0.152 beq  4.74
		site O10_4 num_posns 1 x =(	6.22	-x2_8103550)*a0_8103550/a_8103550; :  0.1737246 y =0.34	-y2_8103550; :  0.34 z =(	0.193	-z2_8103550)*c0_8103550/c_8103550; :  0.04168557 occ O-2 =0.5*(n_ca3); :  0.076 beq  6.32
		site O10_2 num_posns 1 x =(	6.22	-x2_8103550)*a0_8103550/a_8103550; :  0.1737246 y =0.66	+y2_8103550; :  0.66 z =(	0.193	-z2_8103550)*c0_8103550/c_8103550; :  0.04168557 occ O-2 =0.5*(n_ca3); :  0.076 beq  6.32
		site Ca3_1 num_posns 1 x =(	6.13	+x3_8103550)*a0_8103550/a_8103550; :  0.1695351 y =0.5	-y3_8103550; :  0.5 z =(	0.251	-z3_8103550)*c0_8103550/c_8103550; :  0.05717529 occ Ca+2 =n_ca3; :  0.152 beq  4.74
		site O10_3 num_posns 1 x =(	6.78	+x2_8103550)*a0_8103550/a_8103550; :  0.1893654 y =0.34	-y2_8103550; :  0.34 z =(	0.193	-z2_8103550)*c0_8103550/c_8103550; :  0.04168557 occ O-2 =0.5*(n_ca3); :  0.076 beq  6.32
		site O10_1 num_posns 1 x =(	6.78	+x2_8103550)*a0_8103550/a_8103550; :  0.1893654 y =0.66	+y2_8103550; :  0.66 z =(	0.193	-z2_8103550)*c0_8103550/c_8103550; :  0.04168557 occ O-2 =0.5*(n_ca3); :  0.076 beq  6.32
		site O12_1 num_posns 1 x =7	*a0_8103550/a_8103550; :  0.19551 y  0 z =0.303	*c0_8103550/c_8103550; :  0.06902037 occ O-2  0.5 beq  3.16
		site O9_2 num_posns 1 x =7.924	*a0_8103550/a_8103550; :  0.22131732 y  0 z =0.307	*c0_8103550/c_8103550; :  0.06993153 occ O-2  0.25 beq  6.32
		site O9_1 num_posns 1 x =7.076	*a0_8103550/a_8103550; :  0.19763268 y  0 z =0.307	*c0_8103550/c_8103550; :  0.06993153 occ O-2  0.25 beq  6.32
		site O7_2 num_posns 1 x =7.5	*a0_8103550/a_8103550; :  0.209475 y  0.67 z =0.311	*c0_8103550/c_8103550; :  0.07084269 occ O-2  0.5 beq  4.18
		site O7_1 num_posns 1 x =7.5	*a0_8103550/a_8103550; :  0.209475 y  0.33 z =0.311	*c0_8103550/c_8103550; :  0.07084269 occ O-2  0.5 beq  4.18
		site O6_1 num_posns 1 x =7.5	*a0_8103550/a_8103550; :  0.209475 y  0 z =0.348	*c0_8103550/c_8103550; :  0.07927092 occ O-2  0.5 beq  1.89
		site Si3_2 num_posns 1 x =7.5	*a0_8103550/a_8103550; :  0.209475 y  0.586 z =0.373	*c0_8103550/c_8103550; :  0.08496567 occ Si+4  0.5 beq  1.18
		site Si3_1 num_posns 1 x =7.5	*a0_8103550/a_8103550; :  0.209475 y  0.414 z =0.373	*c0_8103550/c_8103550; :  0.08496567 occ Si+4  0.5 beq  1.18
		site O2_2 num_posns 1 x =7.735	*a0_8103550/a_8103550; :  0.21603855 y  0.52 z =0.411	*c0_8103550/c_8103550; :  0.09362169 occ O-2  0.5 beq  1.34
		site O2_4 num_posns 1 x =7.265	*a0_8103550/a_8103550; :  0.20291145 y  0.52 z =0.411	*c0_8103550/c_8103550; :  0.09362169 occ O-2  0.5 beq  1.34
		site O2_3 num_posns 1 x =7.735	*a0_8103550/a_8103550; :  0.21603855 y  0.48 z =0.411	*c0_8103550/c_8103550; :  0.09362169 occ O-2  0.5 beq  1.34
		site O2_1 num_posns 1 x =7.265	*a0_8103550/a_8103550; :  0.20291145 y  0.48 z =0.411	*c0_8103550/c_8103550; :  0.09362169 occ O-2  0.5 beq  1.34
		site Ca2_1 num_posns 1 x =7	*a0_8103550/a_8103550; :  0.19551 y  0 z =0.4135	*c0_8103550/c_8103550; :  0.094191165 occ Ca+2  1 beq  1.34
		site Ca1_5 num_posns 1 x =7.5	*a0_8103550/a_8103550; :  0.209475 y  0.5 z =0.5	*c0_8103550/c_8103550; :  0.113895 occ Ca+2  1 beq  1.34
		site O1_6 num_posns 1 x =7.235	*a0_8103550/a_8103550; :  0.20207355 y  0.01 z =(	0.519	+z1_8103550)*c0_8103550/c_8103550; :  0.11321163 occ O-2  0.5 beq  1.34
		site O1_8 num_posns 1 x =7.765	*a0_8103550/a_8103550; :  0.21687645 y  0.01 z =(	0.519	+z1_8103550)*c0_8103550/c_8103550; :  0.11321163 occ O-2  0.5 beq  1.34
		site O1_7 num_posns 1 x =7.235	*a0_8103550/a_8103550; :  0.20207355 y  0.99 z =(	0.519	+z1_8103550)*c0_8103550/c_8103550; :  0.11321163 occ O-2  0.5 beq  1.34
		site O1_5 num_posns 1 x =7.765	*a0_8103550/a_8103550; :  0.21687645 y  0.99 z =(	0.519	+z1_8103550)*c0_8103550/c_8103550; :  0.11321163 occ O-2  0.5 beq  1.34
		site Si4_6 num_posns 1 x =7	*a0_8103550/a_8103550; :  0.19551 y  0.075 z =(	0.557	+z1_8103550)*c0_8103550/c_8103550; :  0.12186765 occ Si+4  0.5 beq  1.18
		site Si4_5 num_posns 1 x =7	*a0_8103550/a_8103550; :  0.19551 y  0.925 z =(	0.557	+z1_8103550)*c0_8103550/c_8103550; :  0.12186765 occ Si+4  0.5 beq  1.18
		site O5_5 num_posns 1 x =7	*a0_8103550/a_8103550; :  0.19551 y  0.5 z =(	0.577	+z1_8103550)*c0_8103550/c_8103550; :  0.12642345 occ O-2  0.5 beq  1.89
		site O11_5 num_posns 1 x =7.5	*a0_8103550/a_8103550; :  0.209475 y  0.5 z =(	0.612	+z1_8103550/2)*c0_8103550/c_8103550; :  0.13690179 occ O-2  0.5 beq  3.16
		site O4_6 num_posns 1 x =7.43	*a0_8103550/a_8103550; :  0.2075199 y  0.5 z =(	0.613	+z1_8103550/2)*c0_8103550/c_8103550; :  0.13712958 occ O-2  0.25 beq  6.32
		site O4_5 num_posns 1 x =7.57	*a0_8103550/a_8103550; :  0.2114301 y  0.5 z =(	0.613	+z1_8103550/2)*c0_8103550/c_8103550; :  0.13712958 occ O-2  0.25 beq  6.32
		site O8_6 num_posns 1 x =7	*a0_8103550/a_8103550; :  0.19551 y  0.16 z =(	0.619	+z1_8103550)*c0_8103550/c_8103550; :  0.13599063 occ O-2  0.5 beq  4.18
		site O8_5 num_posns 1 x =7	*a0_8103550/a_8103550; :  0.19551 y  0.84 z =(	0.619	+z1_8103550)*c0_8103550/c_8103550; :  0.13599063 occ O-2  0.5 beq  4.18
		site Si2_2 num_posns 1 x =7.656	*a0_8103550/a_8103550; :  0.21383208 y  0 z =0.282	*c0_8103550/c_8103550; :  0.06423678 occ Si+4 =n_bt; :  0.098 beq  2.76
		site Si2_1 num_posns 1 x =7.344	*a0_8103550/a_8103550; :  0.20511792 y  0 z =0.282	*c0_8103550/c_8103550; :  0.06423678 occ Si+4 =n_bt; :  0.098 beq  2.76
		site O3_2 num_posns 1 x =7.68	*a0_8103550/a_8103550; :  0.2145024 y  0 z =0.211	*c0_8103550/c_8103550; :  0.04806369 occ O-2 =n_bt+n_ca3; :  0.25 beq  6.32
		site O3_1 num_posns 1 x =7.32	*a0_8103550/a_8103550; :  0.2044476 y  0 z =0.211	*c0_8103550/c_8103550; :  0.04806369 occ O-2 =n_bt+n_ca3; :  0.25 beq  6.32
		site Si1_6 num_posns 1 x =7.156	*a0_8103550/a_8103550; :  0.19986708 y  0.5 z =(	0.641	+z1_8103550)*c0_8103550/c_8103550; :  0.14100201 occ Si+4 =n_bt; :  0.098 beq  2.76
		site Si1_5 num_posns 1 x =7.844	*a0_8103550/a_8103550; :  0.21908292 y  0.5 z =(	0.641	+z1_8103550)*c0_8103550/c_8103550; :  0.14100201 occ Si+4 =n_bt; :  0.098 beq  2.76
		site O3_6 num_posns 1 x =7.18	*a0_8103550/a_8103550; :  0.2005374 y  0.5 z =(	0.711	+z1_8103550)*c0_8103550/c_8103550; :  0.15694731 occ O-2 =n_bt+n_ca3; :  0.25 beq  6.32
		site O3_5 num_posns 1 x =7.82	*a0_8103550/a_8103550; :  0.2184126 y  0.5 z =(	0.711	+z1_8103550)*c0_8103550/c_8103550; :  0.15694731 occ O-2 =n_bt+n_ca3; :  0.25 beq  6.32
		site Ca3_6 num_posns 1 x =(	7.37	-x3_8103550)*a0_8103550/a_8103550; :  0.2075199 y =0	+y3_8103550; :  0 z =(	0.664	+z1_8103550/3+z3_8103550)*c0_8103550/c_8103550; :  0.1495821 occ Ca+2 =n_ca3; :  0.152 beq  4.74
		site O10_7 num_posns 1 x =(	7.72	+x2_8103550)*a0_8103550/a_8103550; :  0.2156196 y =0.16	+y2_8103550; :  0.16 z =(	0.722	+z1_8103550/3+z2_8103550)*c0_8103550/c_8103550; :  0.16507182 occ O-2 =0.5*(n_ca3); :  0.076 beq  6.32
		site O10_5 num_posns 1 x =(	7.72	+x2_8103550)*a0_8103550/a_8103550; :  0.2156196 y =0.84	-y2_8103550; :  0.84 z =(	0.722	+z1_8103550/3+z2_8103550)*c0_8103550/c_8103550; :  0.16507182 occ O-2 =0.5*(n_ca3); :  0.076 beq  6.32
		site Ca3_5 num_posns 1 x =(	7.63	+x3_8103550)*a0_8103550/a_8103550; :  0.2114301 y =0	-y3_8103550; :  -0 z =(	0.664	+z1_8103550/3+z3_8103550)*c0_8103550/c_8103550; :  0.1495821 occ Ca+2 =n_ca3; :  0.152 beq  4.74
		site O10_6 num_posns 1 x =(	7.28	-x2_8103550)*a0_8103550/a_8103550; :  0.2033304 y =0.16	+y2_8103550; :  0.16 z =(	0.722	+z1_8103550/3+z2_8103550)*c0_8103550/c_8103550; :  0.16507182 occ O-2 =0.5*(n_ca3); :  0.076 beq  6.32
		site O10_8 num_posns 1 x =(	7.28	-x2_8103550)*a0_8103550/a_8103550; :  0.2033304 y =0.84	-y2_8103550; :  0.84 z =(	0.722	+z1_8103550/3+z2_8103550)*c0_8103550/c_8103550; :  0.16507182 occ O-2 =0.5*(n_ca3); :  0.076 beq  6.32
		site Ca3_2 num_posns 1 x =(	7.87	-x3_8103550)*a0_8103550/a_8103550; :  0.2214849 y =0.5	+y3_8103550; :  0.5 z =(	0.251	-z3_8103550)*c0_8103550/c_8103550; :  0.05717529 occ Ca+2 =n_ca3; :  0.152 beq  4.74
		site O10_4 num_posns 1 x =(	7.22	-x2_8103550)*a0_8103550/a_8103550; :  0.2016546 y =0.34	-y2_8103550; :  0.34 z =(	0.193	-z2_8103550)*c0_8103550/c_8103550; :  0.04168557 occ O-2 =0.5*(n_ca3); :  0.076 beq  6.32
		site O10_2 num_posns 1 x =(	7.22	-x2_8103550)*a0_8103550/a_8103550; :  0.2016546 y =0.66	+y2_8103550; :  0.66 z =(	0.193	-z2_8103550)*c0_8103550/c_8103550; :  0.04168557 occ O-2 =0.5*(n_ca3); :  0.076 beq  6.32
		site Ca3_1 num_posns 1 x =(	7.13	+x3_8103550)*a0_8103550/a_8103550; :  0.1974651 y =0.5	-y3_8103550; :  0.5 z =(	0.251	-z3_8103550)*c0_8103550/c_8103550; :  0.05717529 occ Ca+2 =n_ca3; :  0.152 beq  4.74
		site O10_3 num_posns 1 x =(	7.78	+x2_8103550)*a0_8103550/a_8103550; :  0.2172954 y =0.34	-y2_8103550; :  0.34 z =(	0.193	-z2_8103550)*c0_8103550/c_8103550; :  0.04168557 occ O-2 =0.5*(n_ca3); :  0.076 beq  6.32
		site O10_1 num_posns 1 x =(	7.78	+x2_8103550)*a0_8103550/a_8103550; :  0.2172954 y =0.66	+y2_8103550; :  0.66 z =(	0.193	-z2_8103550)*c0_8103550/c_8103550; :  0.04168557 occ O-2 =0.5*(n_ca3); :  0.076 beq  6.32
